# Supplementary material for: Rational Targeting and gRNA Design for Enhancing Quorum Quenching in Pseudomonas aeruginosa PAO1
Source: Comput Struct Biotechnol J. 2026 May 4;35(1):0089. doi: 10.34133/csbj.0089 (PMC13136621; doi:10.34133/csbj.0089)
Supplement: Supplementary 1 — Figs. S1 to S6 Tables S1 to S9 [file csbj.0089.f1.zip › Supplementary Tables.xlsx]

## Sheet: Supplementary Table 1 
MetabolicModel_iJD
iJD1249 Reaction number	Reaction
1	1	fmnh2	+	1	o2	>	1	dmbzid	+	1	e4p	+	1	dialu
2	1	co1dam	+	1	atp	>	1	adcobdam	+	1	pppi
3	1	lgt_S	+	1	h2o	>	1	gthrd	+	1	lac_D	+	1	h
4	1	betald	+	1	h2o	+	1	nad	=	1	glyb	+	2	h	+	1	nadh
5	1	dmgly	+	1	fad	+	1	h2o	>	1	sarcs	+	1	fald	+	1	fadh2
6	1	chol	+	1	fad	=	1	betald	+	1	fadh2
7	1	ala_L	=	1	ala_D
8	1	akg	+	1	ala_L	=	1	glu_L	+	1	pyr
9	1	arg_L	+	1	fad	+	1	h2o	>	1	fadh2	+	1	nh4	+	1	g52op
10	1	ala_B	+	1	pyr	=	1	ala_L	+	1	msa
11	1	h2o	+	1	leu_L	+	1	nad	=	1	mop4	+	1	h	+	1	nadh	+	1	nh4
12	1	acorn	+	1	glu_L	=	1	acglu	+	1	orn_L
13	1	acglu	+	1	atp	=	1	acg5p	+	1	adp
14	1	accoa	+	1	glu_L	=	1	acglu	+	1	coa
15	1	acorn	+	1	h2o	=	1	ac	+	1	orn_L
16	1	acg5sa	+	1	glu_L	=	1	acorn	+	1	akg
17	1	agm	+	1	h2o	>	1	ptrc	+	1	urea
18	1	acg5p	+	1	h	+	1	nadph	=	1	acg5sa	+	1	nadp	+	1	phi
19	1	arg_L	+	1	h	=	1	agm	+	1	co2
20	1	argsuc	=	1	arg_L	+	1	fum
21	1	asp_L	+	1	atp	+	1	citr_L	>	1	amp	+	1	argsuc	+	1	ppi	+	1	h
22	2	atp	+	1	gln_L	+	1	h2o	+	1	hco3	>	2	adp	+	1	cbp	+	1	glu_L	+	2	h	+	1	phi
23	1	cbp	+	1	orn_L	=	1	citr_L	+	1	h	+	1	phi
24	1	h	+	1	orn_L	=	1	co2	+	1	ptrc
25	1	akg	+	1	orn_L	=	1	glu_L	+	1	glu5sa
26	1	anth	+	1	prpp	=	1	ppi	+	1	pran
27	1	chor	+	1	gln_L	>	1	anth	+	1	glu_L	+	1	h	+	1	pyr
28	1	chor	=	1	pphn
29	1	psme	>	1	chor	+	1	phi
30	1	e4p	+	1	h2o	+	1	pep	=	1	dda7p	+	1	phi
31	1	dhq	=	1	dhsk	+	1	h2o
32	1	dda7p	>	1	dhq	+	1	phi
33	1	cpr5p	+	1	h	=	1	ig3p	+	1	co2	+	1	h2o
34	1	akg	+	1	phe_L	=	1	glu_L	+	1	phpyr
35	1	nad	+	1	pphn	=	1	hpp	+	1	co2	+	1	nadh
36	1	h	+	1	pphn	=	1	co2	+	1	h2o	+	1	phpyr
37	1	ig3p	+	1	ser_L	=	1	g3p	+	1	h2o	+	1	trp_L
38	1	asp_L	+	1	atp	+	1	gln_L	+	1	h2o	>	1	amp	+	1	asn_L	+	1	glu_L	+	1	h	+	1	ppi
39	1	glu_L	+	1	oaa	=	1	akg	+	1	asp_L
40	1	obut	+	1	h	+	1	pyr	=	1	ahbut	+	1	co2
41	1	h	+	2	pyr	=	1	alac_S	+	1	co2
42	1	alac_S	+	1	h	+	1	nadph	=	1	dhmb	+	1	nadp
43	1	dhmb	=	1	mob	+	1	h2o
44	1	dhmp	=	1	o3mpt	+	1	h2o
45	1	h2o	+	1	leu_L	+	1	nad	=	1	o3mpt	+	1	h	+	1	nadh	+	1	nh4
46	1	c2hmp	+	1	nad	>	1	mop4	+	1	h	+	1	nadh
47	1	ippm	=	1	c2hmp
48	1	c3hmp	=	1	ippm	+	1	h2o
49	1	mob	+	1	accoa	+	1	h2o	=	1	c3hmp	+	1	coa	+	1	h
50	1	ahbut	+	1	nadph	=	1	dhmp	+	1	nadp
51	1	h2o	+	1	nad	+	1	val_L	=	1	mob	+	1	h	+	1	nadh	+	1	nh4
52	1	glyb	+	1	hcys_L	=	1	dmgly	+	1	met_L
53	1	accoa	+	1	ser_L	=	1	acser	+	1	coa
54	1	hcys_L	+	1	ser_L	=	1	cysth_L	+	1	h2o
55	1	atp	+	1	glu_L	+	1	nh4	>	1	adp	+	1	gln_L	+	1	h	+	1	phi
56	1	akg	+	1	h	+	1	nadph	+	1	nh4	=	1	glu_L	+	1	h2o	+	1	nadp
57	1	akg	+	1	gln_L	+	1	h	+	1	nadph	=	2	glu_L	+	1	nadp
58	1	gln_L	+	1	h2o	>	1	glu_L	+	1	nh4
59	1	thr_L	>	1	obut	+	1	nh4
60	1	atp	+	1	prpp	>	1	ppi	+	1	prbatp
61	1	his_L	=	1	nh4	+	1	urcan
62	1	h2o	+	1	histd	+	2	nad	>	3	h	+	1	his_L	+	2	nadh
63	1	glu_L	+	1	imacp	=	1	akg	+	1	hisp
64	1	gln_L	+	1	prlp	>	1	aicar	+	1	eig3p	+	1	glu_L	+	1	h
65	1	eig3p	=	1	h2o	+	1	imacp
66	1	h2o	+	1	prbamp	=	1	prfp
67	1	h2o	+	1	prbatp	=	1	ppi	+	1	prbamp
68	1	prfp	=	1	prlp
69	1	atp	+	1	r5p	=	1	amp	+	1	prpp	+	1	h
70	1	dttp	+	1	h2o	=	1	dtmp	+	1	ppi	+	1	h
71	1	dhmp	=	1	mop3	+	1	h2o
72	1	ahcys	+	1	h2o	=	1	adn	+	1	hcys_L
73	1	cysth_L	+	1	h2o	=	1	obut	+	1	cys_L	+	1	nh4
74	1	cysth_L	+	1	h2o	=	1	hcys_L	+	1	nh4	+	1	pyr
75	1	accoa	+	1	hom_L	=	1	achms	+	1	coa
76	1	nalc	+	1	h2o	=	1	citr_L	+	1	ac
77	1	met_L	+	1	accoa	>	1	nalm	+	1	coa	+	1	h
78	1	ouh	+	1	asp_L	+	1	atp	>	1	cvnsc	+	1	amp	+	1	ppi
79	1	met_L	+	1	akg	=	1	ms2o	+	1	glu_L
80	1	akg	+	1	tyr_L	=	1	glu_L	+	1	hpp
81	1	cys_L	+	1	akg	=	1	sfp	+	1	glu_L
82	1	phe_L	+	1	akg	=	1	phpyr	+	1	glu_L
83	1	etlm	+	1	nad	>	1	oxvl	+	1	co2	+	1	nadh
84	1	mtprm	+	1	nad	>	1	mt2ohn	+	1	co2	+	1	nadh
85	1	mblm	+	1	nad	>	1	mt2ohpn	+	1	co2	+	1	nadh
86	1	mtplm	+	1	nad	>	1	mt2oon	+	1	co2	+	1	nadh
87	1	mthexm	+	1	nad	>	2	mt2oxn	+	1	co2	+	1	nadh
88	1	mthepm	+	1	nad	>	3	mt2oxdn	+	1	co2	+	1	nadh
89	1	hom_L	+	1	succoa	>	1	coa	+	1	suchms
90	1	m5thfol	+	1	hcys_L	>	1	met_L	+	1	thf
91	1	m5thptglu	+	1	hcys_L	=	1	met_L	+	1	thglu
92	1	cys_L	+	1	suchms	>	1	cysth_L	+	1	h	+	1	succ
93	1	achms	+	1	cys_L	=	1	ac	+	1	cysth_L	+	1	h
94	1	hthb4	>	1	e12dhprdhpt	+	1	h2o
95	1	hthb4	>	1	dhbpt	+	1	h2o
96	1	dhbpt	+	1	h	+	1	nadph	=	1	nadp	+	1	thbpt
97	1	pran	=	1	cpr5p
98	1	glu5sa	>	1	pyr5c	+	1	h	+	1	h2o
99	1	glu5p	+	1	h	+	1	nadph	>	1	glu5sa	+	1	nadp	+	1	phi
100	1	atp	+	1	glu_L	>	1	adp	+	1	glu5p
101	1	acg5sa	+	1	h2o	>	1	ac	+	1	glu5sa
102	1	pyr5c	+	2	h	+	1	nadph	=	1	nadp	+	1	pro_L
103	1	h2o	+	1	hisp	>	1	histd	+	1	phi
104	1	atp	+	1	h2o	+	1	seln	>	1	amp	+	1	phi	+	1	selnp
105	1	pg3	+	1	nad	=	1	php	+	1	h	+	1	nadh
106	1	php	+	1	glu_L	=	1	akg	+	1	pser_L
107	1	h2o	+	1	pser_L	>	1	phi	+	1	ser_L
108	1	nad	+	1	thr_L	=	1	aobut	+	1	h	+	1	nadh
109	1	h2s	+	1	suchms	=	1	hcys_L	+	1	succ	+	1	h
110	1	achms	+	1	ch4s	=	1	ac	+	1	h	+	1	met_L
111	1	pasp4	+	1	h	+	1	nadph	=	1	aspsa	+	1	nadp	+	1	phi
112	1	asp_L	+	1	atp	>	1	pasp4	+	1	adp
113	1	dap_M	+	1	h	>	1	co2	+	1	lys_L
114	1	dap_LL	=	1	dap_M
115	1	hthdp	+	1	h	+	1	nadph	=	1	nadp	+	1	thdp	+	1	h2o
116	1	aspsa	+	1	pyr	>	1	hthdp	+	1	h	+	1	h2o
117	1	aspsa	+	1	h	+	1	nadph	=	1	hom_L	+	1	nadp
118	1	atp	+	1	hom_L	>	1	adp	+	1	phom	+	1	h
119	1	h2o	+	1	sl26da	>	1	dap_LL	+	1	succ
120	1	glu_L	+	1	sl2a6o	=	1	akg	+	1	sl26da
121	1	h2o	+	1	succoa	+	1	thdp	>	1	coa	+	1	sl2a6o
122	1	h2o	+	1	phom	>	1	phi	+	1	thr_L
123	1	mal_D	+	1	nad	=	1	co2	+	1	nadh	+	1	pyr
124	1	akg	+	1	val_L	=	1	mob	+	1	glu_L
125	1	h2o	+	1	urcan	=	1	izp4
126	1	h2o	+	1	nad	+	1	sucsal	>	2	h	+	1	nadh	+	1	succ
127	1	h2o	+	1	nadp	+	1	sucsal	=	2	h	+	1	nadph	+	1	succ
128	1	h2o	+	1	sucglu	>	1	glu_L	+	1	succ
129	1	akg	+	1	tyr_L	=	1	hpp	+	1	glu_L
130	1	ser_L	>	1	nh4	+	1	pyr
131	1	thr_L	=	1	acald	+	1	gly
132	1	fad	+	1	h2o	+	1	spmd	=	1	dampp	+	1	abutn4	+	1	fadh2
133	1	o2	+	1	phe_L	+	1	thbpt	>	1	hthb4	+	1	tyr_L
134	1	hmgcoa	=	1	acac	+	1	accoa
135	1	mb2coa3	+	1	fadh2	=	1	fad	+	1	ivcoa	+	1	h
136	1	mb2coa3	+	1	atp	+	1	hco3	>	1	mgcoa	+	1	adp	+	1	h	+	1	phi
137	1	mgcoa	+	1	h2o	=	1	hmgcoa
138	1	atp	+	1	hco3	+	1	ppcoa	=	1	adp	+	1	h	+	1	mmcoa_S	+	1	phi
139	1	mmcoa_R	=	1	mmcoa_S
140	1	h2o	+	1	o2	+	1	sarcs	>	1	glx	+	1	h2o2	+	1	mea
141	1	izp4	+	1	h2o	>	1	forglu
142	1	gdbtal	+	1	h2o	+	1	nad	>	1	gubut	+	2	h	+	1	nadh
143	1	a4but	+	1	akg	=	1	glu_L	+	1	sucsal
144	1	abutn4	+	1	h2o	+	1	nad	>	1	a4but	+	2	h	+	1	nadh
145	1	arg_L	+	1	h2o	=	1	orn_L	+	1	urea
146	1	gpa	+	1	h2o	=	1	ala_B	+	1	urea
147	1	asn_L	+	1	h2o	>	1	asp_L	+	1	nh4
148	1	asp_L	>	1	fum	+	1	nh4
149	1	ala_D	+	1	h2o	+	1	o2	>	1	h2o2	+	1	nh4	+	1	pyr
150	1	glu5sa	+	1	h2o	+	1	nad	>	1	glu_L	+	2	h	+	1	nadh
151	1	agm	+	1	h2o	>	1	cbmps	+	1	nh4
152	1	arg_L	+	1	h2o	>	1	citr_L	+	1	nh4
153	1	cbmps	+	2	h	+	1	h2o	=	1	co2	+	1	nh4	+	1	ptrc
154	1	gubut	+	1	h2o	>	1	a4but	+	1	urea
155	1	abutn4	=	1	pyrr	+	1	h2o
156	1	akg	+	1	ptrc	=	1	abutn4	+	1	glu_L
157	1	pyr	+	1	ptrc	=	1	abutn4	+	1	ala_L
158	1	fumacac	+	1	h2o	>	1	acac	+	1	fum	+	1	h
159	1	hgentis	+	1	o2	>	1	mlacac	+	1	h
160	1	mlacac	=	1	fumacac
161	1	coa	+	1	oxadpcoa	=	1	accoa	+	1	succoa
162	1	h	+	1	muc	=	1	d5o2a
163	1	d5o2a	=	1	o45dhf2ac
164	1	cmuc	+	1	h	=	1	c25dho
165	1	c25dho	+	1	h	>	1	o45dhf2ac	+	1	co2
166	1	o45dhf2ac	+	1	h2o	>	1	oxadp	+	1	h
167	1	dhbz	+	1	o2	>	1	cmuc	+	2	h
168	1	h4bz	+	1	nadph	+	1	h	+	1	o2	>	1	dhbz	+	1	h2o	+	1	nadp
169	1	akg	+	1	ile_L	=	1	mop3	+	1	glu_L
170	1	acac	+	1	atp	+	1	coa	>	1	aacoa	+	1	amp	+	1	ppi
171	1	hbut_R	+	1	nad	=	1	acac	+	1	h	+	1	nadh
172	1	frmd	+	1	h2o	>	1	form	+	1	nh4
173	1	h2o	+	1	o2	+	1	sarcs	>	1	fald	+	1	gly	+	1	h2o2
174	1	oxadp	+	1	succoa	=	1	oxadpcoa	+	1	succ
175	1	ser_D	>	1	nh4	+	1	pyr
176	1	forglu	+	1	h2o	=	1	frmd	+	1	glu_L
177	1	forglu	+	1	h2o	=	1	Nforglu	+	1	nh4
178	1	h	+	1	hpyr	+	1	nadh	=	1	glyc_R	+	1	nad
179	1	gly	+	1	nad	+	1	thf	>	1	co2	+	1	mlthf	+	1	nadh	+	1	nh4
180	1	maacoa	+	1	coa	=	1	accoa	+	1	ppcoa
181	1	mbcoa	+	1	fad	=	1	mb2coa2	+	1	fadh2
182	2	mbcoa	+	1	o2	>	2	mb2coa2	+	2	h2o
183	1	mb2coa2	+	1	h2o	=	1	hmbcoa
184	1	hmbcoa	+	1	nad	=	1	maacoa	+	1	h	+	1	nadh
185	1	hbACP	=	1	beACP	+	1	h2o
186	1	mmcoa_R	=	1	succoa
187	1	akg	+	1	damval	=	1	glu_L	+	1	glusa
188	1	btcoa	+	1	fad	=	1	butd2coa	+	1	fadh2
189	2	h2o	+	1	nad	+	1	pprdn	>	1	damval	+	1	nadh	+	1	h
190	1	btcoa	+	1	fad	+	1	h2o	+	1	nad	>	1	aacoa	+	1	fadh2	+	3	h	+	1	nadh
191	1	glusa	+	1	h2o	+	1	nadp	>	1	glutar	+	2	h	+	1	nadph
192	1	atp	+	1	coa	+	1	glutar	>	1	adp	+	1	glutcoa	+	1	phi
193	1	mbutdhla2	+	1	coa	=	1	mbcoa	+	1	dhlam
194	1	mbutdhla3	+	1	coa	=	1	dhlam	+	1	ivcoa
195	1	form	+	1	nad	=	1	co2	+	1	nadh
196	1	fthf	+	1	h2o	>	1	form	+	1	h	+	1	thf
197	1	h2o	+	1	methf	=	1	fthf	+	1	h
198	1	mlthf	+	1	nadp	=	1	methf	+	1	nadph
199	1	h	+	1	mlthf	+	1	nadh	=	1	m5thfol	+	1	nad
200	1	form	+	3	h	+	1	ubq8	>	1	co2	+	1	ubq8h2	+	2	h_ext
201	1	hpp	+	1	o2	>	1	co2	+	1	hgentis
202	1	dhlam	+	1	nad	=	1	h	+	1	lpam	+	1	nadh
203	1	ser_L	+	1	thf	=	1	gly	+	1	h2o	+	1	mlthf
204	1	dampp	+	1	h2o	+	1	o2	>	1	ampa	+	1	h2o2	+	1	nh4	+	1	h
205	1	gly	+	1	h2o	+	1	o2	>	1	glx	+	1	h2o2	+	1	nh4
206	1	h	+	1	lys_L	>	1	dap	+	1	co2
207	1	fad	+	1	glutcoa	+	2	h	>	1	butd2coa	+	1	co2	+	1	fadh2
208	1	fald	+	1	h2o	+	1	nad	=	1	form	+	2	h	+	1	nadh
209	1	coa	+	1	thr_L	=	1	accoa	+	1	gly	+	1	h2
210	1	hmp	+	1	nad	>	1	mop2	+	1	h	+	1	nadh
211	1	mop3	+	1	h	+	1	lpam	>	1	mbutdhla2	+	1	co2
212	1	mop4	+	1	h	+	1	lpam	>	1	mbutdhla3	+	1	co2
213	1	acac	+	1	succoa	=	1	aacoa	+	1	succ
214	1	mop2	+	1	coa	+	1	nad	=	1	co2	+	1	nadh	+	1	ppcoa	+	1	h
215	1	coa	+	1	msa	+	1	nad	=	1	accoa	+	1	co2	+	1	nadh
216	1	akg	+	1	leu_L	=	1	mop4	+	1	glu_L
217	1	ala_L	+	1	atp	+	1	trnaala	>	1	alatrna	+	1	amp	+	1	ppi
218	1	asp_L	+	1	atp	+	1	trnaasp	>	1	amp	+	1	asptrna	+	1	ppi
219	1	atp	+	1	his_L	+	1	trnahis	>	1	amp	+	1	histrna	+	1	ppi
220	1	atp	+	1	met_L	+	1	trnamet	=	1	amp	+	1	mettrna	+	1	ppi
221	1	atp	+	1	trnatyr	+	1	tyr_L	>	1	amp	+	1	ppi	+	1	tyrtrna
222	1	arg_L	+	1	atp	+	1	trnaarg	=	1	amp	+	1	argtrna	+	1	ppi
223	1	atp	+	1	pro_L	+	1	trnapro	>	1	amp	+	1	ppi	+	1	protrna
224	1	atp	+	1	cys_L	+	1	trnacys	>	1	amp	+	1	cystrna	+	1	ppi
225	1	atp	+	1	gly	+	1	trnagly	>	1	amp	+	1	glytrna	+	1	ppi
226	1	atp	+	1	ser_L	+	1	trnaser	>	1	amp	+	1	ppi	+	1	sertrna
227	1	atp	+	1	thr_L	+	1	trnathr	>	1	amp	+	1	ppi	+	1	thrtrna
228	1	atp	+	1	lys_L	+	1	trnalys	>	1	amp	+	1	lystrna	+	1	ppi
229	1	atp	+	1	phe_L	+	1	trnaphe	>	1	amp	+	1	phetrna	+	1	ppi
230	1	atp	+	1	glu_L	+	1	trnaglu	>	1	amp	+	1	glutrna	+	1	ppi
231	1	atp	+	1	trnatrp	+	1	trp_L	>	1	amp	+	1	ppi	+	1	trptrna
232	1	atp	+	1	ile_L	+	1	trnaile	>	1	amp	+	1	iletrna	+	1	ppi
233	1	atp	+	1	leu_L	+	1	trnaleu	>	1	amp	+	1	leutrna	+	1	ppi
234	1	atp	+	1	trnaval	+	1	val_L	>	1	amp	+	1	ppi	+	1	valtrna
235	1	atp	+	1	ser_L	+	1	trnasec	>	1	amp	+	1	ppi	+	1	sectrna
236	1	pep	+	1	skm5p	=	1	psme	+	1	phi
237	1	dhsk	+	1	h	+	1	nadph	=	1	nadp	+	1	skm
238	1	atp	+	1	skm	=	1	adp	+	1	skm5p
239	1	anth	+	1	nadph	+	1	o2	+	3	h	>	1	catechol	+	1	nh4	+	1	nadp	+	1	co2
240	1	anth	+	1	nadph	+	2	h	+	1	o2	>	1	nh4	+	1	dhb	+	1	nadp
241	1	hphac4	+	1	fadh2	+	1	o2	>	1	dhpha	+	1	h2o	+	1	fad	+	1	h
242	1	c5m2hms	+	1	h2o	+	1	nad	=	1	c5m2hm	+	1	h	+	1	nadh
243	1	bz	+	1	h	+	1	nadh	+	1	o2	>	1	bencisdiol	+	1	nad
244	1	benz	+	1	h	=	1	bzal	+	1	co2
245	1	catechol	+	1	o2	>	1	muc	+	2	h
246	1	dhpha	+	1	o2	>	1	c5m2hms	+	1	h
247	1	bzal	+	1	nadp	+	1	h2o	>	1	bz	+	1	nadph	+	2	h
248	1	bencisdiol	+	1	nad	=	1	catechol	+	1	co2	+	1	nadh
249	1	hpglo	=	1	hbzah	+	1	co2
250	0.05	m5thfol	+	0.0042	PA_LPS_A	+	0.0042	PA_LPS_B	+	5e-05	accoa	+	0.488	ala_L	+	0.001	amp	+	0.281	arg_L	+	0.229	asn_L	+	0.229	asp_L	+	45.7318	atp	+	0.000106	cdlp_PA	+	6e-06	coa	+	0.126	ctp	+	0.087	cys_L	+	0.0247	datp	+	0.0254	dctp	+	0.0254
251	45.5608	adp	+	45.5603	h	+	45.5628	phi	+	0.7302	ppi	>	1	Biomass
252	1	s7p	=	1	gmh7p
253	1	gdpmanur	=	1	gdp	+	1	mannuronan	+	1	h
254	1	mannuronan	=	1	algn
255	1	h2o	+	2	nad	+	1	udpg	=	3	h	+	2	nadh	+	1	udpglcur
256	1	udpg	=	1	udpgal
257	1	atp	+	1	tag6p_D	=	1	adp	+	1	h	+	1	tagdp_D
258	1	pglyc	+	1	h2o	>	1	glyclt	+	1	phi
259	1	cellb	+	1	h2o	>	2	glc_D
260	1	glc_D	+	1	ubq8	>	1	g15lac	+	1	ubq8h2
261	1	dglcn	+	1	nad	>	1	ddgc	+	1	h	+	1	nadh
262	1	glc_D_ext	+	1	nadp	=	1	g15lac_ext	+	1	h	+	1	nadph
263	1	gal1p	+	1	udpg	=	1	g1p	+	1	udpgal
264	1	g15lac	+	1	h2o	>	1	glcn_D	+	1	h
265	1	dglcn	+	1	nad	>	1	h	+	1	nadh	+	1	ddgc
266	1	g14lac	+	1	h2o	>	1	guo	+	1	h
267	1	h3opp	+	1	nadh	+	1	h	=	1	glyc_R	+	1	nad
268	1	glyclt	+	1	ubq8	=	1	glx	+	1	ubq8h2
269	2	glx	+	1	h	=	1	h3opp	+	1	co2
270	1	alaala	+	1	atp	+	1	ugmd	>	1	adp	+	1	h	+	1	phi	+	1	ugmda
271	1	acgam6p	+	1	h2o	=	1	ac	+	1	gam6p
272	1	man6p	=	1	f6p
273	1	frdp	+	8	ipdp	=	8	ppi	+	1	udcpdp
274	1	acmama	+	1	h2o	=	1	acmam	+	1	ala_L
275	1	dgr	+	1	atp	>	1	dag3p	+	1	adp	+	1	h
276	1	udcpp	+	1	ugmda	>	1	uagmda	+	1	ump
277	1	dap_M	+	1	atp	+	1	uamag	>	1	adp	+	1	h	+	1	phi	+	1	ugmd
278	1	gdp	+	1	man1p	=	1	gdpman	+	1	phi
279	2	ala_D	+	1	atp	>	1	adp	+	1	alaala	+	1	h	+	1	phi
280	1	accoa	+	1	gam1p	=	1	acgam1p	+	1	coa
281	1	f6p	+	1	gln_L	=	1	gam6p	+	1	glu_L
282	1	glu_L	=	1	glu_D
283	1	gam6p	=	1	gam1p
284	1	uaagmda	+	1	duam26	>	1	peptido_EC	+	1	udcpdp
285	1	pep	+	1	uacgam	=	1	phi	+	1	uaccg
286	1	acgam1p	+	1	utp	=	1	ppi	+	1	uacgam
287	1	uacgam	+	1	uagmda	=	1	uaagmda	+	1	udp
288	1	atp	+	1	glu_D	+	1	uama	>	1	adp	+	1	h	+	1	phi	+	1	uamag
289	1	ala_L	+	1	atp	+	1	uamr	>	1	adp	+	1	h	+	1	phi	+	1	uama
290	1	h	+	1	nadph	+	1	uaccg	=	1	nadp	+	1	uamr
291	1	h2o	+	1	udcpdp	=	1	phi	+	1	udcpp
292	1	atp	+	1	udcp	>	1	adp	+	1	udcpp	+	1	h
293	1	dttp	+	1	g1p	=	1	dtdpglc	+	1	ppi
294	1	gdpman	=	1	gdpddm	+	1	h2o
295	1	gdpddm	+	1	h	+	1	nadph	=	1	gdpdr	+	1	nadp
296	1	dtdpddg	=	1	dtdpddm
297	1	alaala	+	1	atp	+	1	ugml	>	1	adp	+	1	h	+	1	phi	+	1	ugmlda
298	1	dtdpglc	>	1	dtdpddg	+	1	h2o
299	1	glu_D_ext	+	1	h_ext	>	1	glu_D	+	1	h
300	1	adphep_D	=	1	adphep_L
301	1	ctp	+	1	kdo	>	1	ckdo	+	1	ppi
302	1	uacfuc	+	1	udcpp	>	1	udcppf	+	1	ump
303	1	uacgam	+	1	udcpp	>	1	glcnacppund	+	1	ump
304	1	atp	+	1	gmh1p	+	1	h	=	1	adphep_D	+	1	ppi
305	1	atp	+	1	gmh7p	=	1	adp	+	1	gmh17bp	+	1	h
306	1	gmh17bp	+	1	h2o	>	1	gmh1p	+	1	phi
307	1	h2o	+	1	kdo8p	>	1	kdo	+	1	phi
308	1	ara5p	+	1	h2o	+	1	pep	=	1	kdo8p	+	1	phi
309	1	uacman2NAcA	+	1	udcppf	>	1	udcppfm	+	1	ump
310	1	uacman2NAc3NAcA	+	1	udcppfm	>	1	udcppfmm	+	1	ump
311	1	PA_KDO2lipidA	+	1	adphep_L	>	1	PA_core1_lipidA	+	1	adp	+	1	h
312	1	PA_core1_lipidA	+	1	adphep_L	>	1	PA_core2_lipidA	+	1	adp	+	1	h
313	1	PA_core2_lipidA	+	1	udpgal	>	1	PA_core3_lipidA	+	1	udp	+	1	h
314	1	PA_core3_lipidA	+	3	udpg	>	1	PA_core4_lipidA	+	3	udp	+	3	h
315	1	PA_core4_lipidA	+	2	dtdp6dm	>	1	PA_core5_lipidA	+	2	dtdp	+	2	h
316	1	PA_core5_lipidA	+	1	udpg	>	1	PA_core6_lipidA	+	1	udp	+	1	h
317	1	PA_core6_lipidA	+	1	atp	>	1	PA_core7_lipidA	+	1	adp	+	1	h
318	1	PA_core7_lipidA	+	1	ala_L	+	1	cbp	>	1	PA_core_lipidA	+	1	h2o	+	1	phi
319	1	kdo2lipid4	+	1	ddcaACP	>	1	ACP	+	1	PA_lipidA
320	1	PA_lipidX	+	1	PA_u23ga	>	1	PA_lipidAds	+	1	udp	+	1	h
321	1	PA_core_lipidA	+	1	rha4glcnacppund	>	1	PA_LPS_A	+	1	udcpdp
322	1	PA_core_lipidA	+	1	udcppfmm	>	1	PA_LPS_B	+	1	udcpdp
323	1	PA_lipidA	+	1	ckdo	>	1	PA_KDOlipidA	+	1	cmp	+	1	h
324	1	PA_KDOlipidA	+	1	ckdo	>	1	PA_KDO2lipidA	+	1	cmp	+	1	h
325	1	PA_lipidAds	+	1	atp	>	1	PA_lipidA	+	1	adp	+	1	h
326	1	htdACP	+	1	PA_u3hga	>	1	ACP	+	1	PA_u23ga	+	1	h
327	1	htdACP	+	1	uacgam	=	1	ACP	+	1	PA_u3aga
328	1	PA_u3aga	+	1	h2o	>	1	PA_u3hga	+	1	ac
329	1	PA_u23ga	+	1	h2o	>	1	PA_lipidX	+	2	h	+	1	ump
330	1	gdpdr	+	1	glcnacppund	>	1	rha1glcnacppund	+	1	ump
331	2	gdpdr	+	1	rha1glcnacppund	>	2	gmp	+	1	rha3glcnacppund
332	1	gdpdr	+	1	rha3glcnacppund	>	1	gmp	+	1	rha4glcnacppund
333	1	dtdpddm	+	1	h	+	1	nadph	=	1	dtdp6dm	+	1	nadp
334	1	uacman2NAc3NA	>	1	uacman2NAcA
335	1	uacman3N	>	1	uacman2NAc3NA	+	1	h
336	1	uacgam	+	2	nad	+	1	h2o	>	1	uaadg	+	3	h	+	2	nadh
337	1	nh4	+	1	uacmam	>	1	uacman3N
338	1	UDPGlcNAc3NA	+	1	akg	>	1	glu_L	+	1	UDPGlcNAcA
339	1	acACP	+	1	uacman2NAc3NA	>	1	ACP	+	1	uacman2NAc3NAcA
340	1	accoa	+	1	UDPGlcNAc3NA	>	1	coa	+	1	h	+	1	UDPGlcNAc3NAcA
341	1	uacgam	=	1	uacmam
342	1	uacgam	=	1	uacgala
343	1	man6p	=	1	man1p
344	1	ala_D_ext	+	1	h_ext	=	1	ala_D	+	1	h
345	1	ru5p_D	=	1	ara5p
346	1	atp	+	1	f1p	>	1	adp	+	1	fdp	+	1	h
347	1	atp	+	1	glcn_D	=	1	p6glucn	+	1	adp	+	1	h
348	1	mnl1p	+	1	nad	=	1	f6p	+	1	h	+	1	nadh
349	1	atp	+	1	rib_D	>	1	adp	+	1	r5p	+	1	h
350	1	atp	+	1	xylu_D	=	1	adp	+	1	xu5p_D	+	1	h
351	1	accoa	+	1	glx	+	1	h2o	>	1	coa	+	1	h	+	1	mal_L
352	1	mal_L	+	1	nad	>	1	co2	+	1	nadh	+	1	pyr
353	1	mal_L	+	1	nadp	>	1	co2	+	1	nadph	+	1	pyr
354	1	atp	+	1	oaa	=	1	adp	+	1	co2	+	1	pep
355	1	hco3	+	1	pep	>	1	oaa	+	1	phi
356	1	malt	=	1	tre
357	1	p6glucn	>	1	ddg6p	+	1	h2o
358	1	g15lac_ext	+	1	h2o	>	1	glcn_D_ext	+	1	h
359	1	h2o	+	1	tre	>	2	glc_D
360	1	d2hglcn	+	1	atp	=	1	p62dglcn	+	1	adp	+	1	h
361	1	cit	=	1	icit
362	1	akg	+	1	coa	+	1	nad	=	1	co2	+	1	nadh	+	1	succoa
363	1	accoa	+	1	h2o	+	1	oaa	>	1	cit	+	1	coa	+	1	h
364	1	fum	+	1	h2o	=	1	mal_L
365	1	icit	+	1	nadp	=	1	akg	+	1	co2	+	1	nadph
366	1	mal_L	+	1	ubq8	>	1	oaa	+	1	ubq8h2
367	1	atp	+	1	fru	>	1	adp	+	1	f6p	+	1	h
368	1	mnl	+	1	nad	=	1	fru	+	1	h	+	1	nadh
369	1	p6g15lac	+	1	h2o	>	1	p6glucn	+	1	h
370	1	atp	+	1	g1p	+	1	h	>	1	adpglc	+	1	ppi
371	1	g2p	=	1	h2o	+	1	pep
372	1	fdp	=	1	dhap	+	1	g3p
373	1	fdp	+	1	h2o	>	1	f6p	+	1	phi
374	1	g6p	=	1	g6p_B
375	1	g6p_B	=	1	f6p_B
376	1	g3p	+	1	nad	+	1	phi	=	1	dpg	+	1	nadh	+	1	h
377	1	g3p	+	1	h2o	+	1	nadp	>	1	pg3	+	2	h	+	1	nadph
378	1	glycogen	+	1	phi	>	1	g1p
379	1	adpglc	+	1	man	=	1	glycogen	+	1	adp	+	1	h
380	1	atp	+	1	glc_D	=	1	adp	+	1	g6p_B
381	1	atp	+	1	glc_D	=	1	adp	+	1	g6p
382	1	mal_L	+	1	nad	=	1	h	+	1	nadh	+	1	oaa
383	1	coa	+	1	nad	+	1	pyr	=	1	accoa	+	1	co2	+	1	nadh
384	1	g6p	=	1	f6p
385	1	dpg	+	1	adp	=	1	pg3	+	1	atp
386	1	pg3	=	1	g2p
387	1	g1p	=	1	g6p
388	1	atp	+	1	h2o	+	1	pyr	=	1	amp	+	2	h	+	1	pep	+	1	phi
389	1	adp	+	1	pep	=	1	atp	+	1	pyr
390	1	dhap	=	1	g3p
391	1	icit	=	1	glx	+	1	succ
392	1	p62dglcn	+	1	h	+	1	nadph	=	1	p6glucn	+	1	nadp
393	1	ddg6p	=	1	g3p	+	1	pyr
394	1	g6p	+	1	nadp	=	1	p6g15lac	+	1	h	+	1	nadph
395	1	p6glucn	+	1	nadp	=	1	co2	+	1	nadph	+	1	ru5p_D	+	1	h
396	1	ru5p_D	=	1	xu5p_D
397	1	r5p	=	1	ru5p_D
398	1	g3p	+	1	s7p	=	1	e4p	+	1	f6p
399	1	r5p	+	1	xu5p_D	=	1	g3p	+	1	s7p
400	1	e4p	+	1	xu5p_D	=	1	f6p	+	1	g3p
401	1	atp	+	1	hco3	+	1	pyr	>	1	adp	+	1	h	+	1	oaa	+	1	phi
402	1	co2	+	1	h2o	=	1	h	+	1	hco3
403	1	ubq9	+	1	fum	=	1	ubq8	+	1	succ
404	1	atp	+	1	coa	+	1	succ	=	1	adp	+	1	phi	+	1	succoa
405	1	oaa	+	1	h	>	1	co2	+	1	pyr
406	1	itaoylcoa	+	1	h2o	=	1	cimlylcoa
407	1	succoa	+	1	itcte	=	1	succ	+	1	itaoylcoa
408	1	cimlylcoa	=	1	pyr	+	1	accoa
409	1	adcoba	+	1	h2o	=	1	ap2ol	+	1	adcobhex
410	1	adcobdam	+	4	atp	+	4	gln_L	+	4	h2o	>	1	adcobhex	+	4	adp	+	4	glu_L	+	4	h	+	4	phi
411	1	atp	+	1	cobalt2	+	1	hgbam	+	1	h2o	>	1	adp	+	1	co2dam	+	3	h	+	1	phi
412	2	atp	+	2	gln_L	+	2	h2o	+	1	hgbyr	>	2	adp	+	2	glu_L	+	2	h	+	1	hgbam	+	2	phi
413	1	dmbzid	+	1	nicrnt	=	1	par56dmbzm	+	1	h	+	1	nac
414	1	amet	+	1	pre4	>	1	ahcys	+	1	h	+	1	pre5
415	1	amet	+	1	pre3b	>	1	ahcys	+	2	h	+	1	pre4
416	1	amet	+	1	shcl	>	1	ahcys	+	1	pre3a
417	1	h	+	1	nadph	+	1	pre6a	=	1	nadp	+	1	pre6b
418	2	amet	+	1	pre6b	=	2	ahcys	+	1	co2	+	1	h	+	1	pre8
419	1	h	+	1	pre8	>	1	hgbyr
420	1	apoACP	+	1	coa	=	1	ACP	+	1	pap	+	1	h
421	1	atp	+	1	cbi	=	1	adcoba	+	1	pppi
422	1	atp	+	1	pnto_R	=	1	ppan4	+	1	adp
423	1	atp	+	1	co1dam	>	1	adcobdam	+	1	pppi
424	1	atp	+	1	coa	+	1	sucbz	>	1	amp	+	1	ppi	+	1	sbzcoa
425	1	h	+	1	nadh	+	1	o2	+	1	pre3a	=	1	h2o	+	1	nad	+	1	pre3b
426	1	ahdt	>	1	py5678thp	+	1	pppi
427	1	atp	+	1	glu_L	+	1	thf	>	1	adp	+	1	phi	+	1	thfglu
428	1	a87onn	+	1	amet	=	1	amob	+	1	dann
429	1	ala_L	+	1	h	+	1	pmcoa	=	1	a87onn	+	1	co2	+	1	coa
430	1	atp	+	1	btn	+	1	h	>	1	btamp	+	1	ppi
431	1	dtbt	+	1	ssc	+	2	amet	+	2	rfdxn	>	2	met_L	+	2	ofdxn	+	2	d5oxa	+	1	btn	+	1	unsc
432	1	atp	+	1	co2	+	1	dann	>	1	adp	+	1	dtbt	+	3	h	+	1	phi
433	1	pre5	+	1	amet	+	1	h2o	=	1	pre6a	+	1	ahcys	+	1	ac	+	2	h
434	1	asp_L	+	1	h	=	1	ala_B	+	1	co2
435	1	atp	+	1	dpcoa	=	1	adp	+	1	coa	+	1	h
436	1	dhp	+	1	h	+	1	nadph	=	1	nadp	+	1	pant_R
437	1	mob	+	1	h2o	+	1	mlthf	=	1	dhp	+	1	thf
438	1	ppcys4	+	1	h	=	1	co2	+	1	pan4p
439	1	ppan4	+	1	ctp	+	1	cys_L	>	1	ppcys4	+	1	cmp	+	1	ppi	+	1	h
440	1	atp	+	1	pan4p	+	1	h	=	1	dpcoa	+	1	ppi
441	1	g3p	+	1	h	+	1	pyr	=	1	co2	+	1	dxyl5p
442	1	atp	+	1	gtp	=	1	amp	+	1	gdptp
443	1	p4c2me	=	1	mecdp	+	1	cmp
444	1	me4p	+	1	ctp	=	1	c2me	+	1	ppi
445	1	dhb	+	1	atp	+	1	h	=	1	dhba	+	1	ppi
446	3	dhba	+	3	ser_L	+	6	atp	>	6	amp	+	1	enter	+	3	h	+	6	ppi
447	1	ahdt	+	1	h2o	>	1	dhnpt	+	1	phi
448	1	adcho	=	1	abz4	+	1	h	+	1	pyr
449	1	chor	+	1	gln_L	=	1	adcho	+	1	glu_L
450	1	dhf	+	1	h	+	1	nadph	=	1	nadp	+	1	thf
451	1	atp	+	1	dhpt	+	1	glu_L	>	1	adp	+	1	dhf	+	1	h	+	1	phi
452	1	dhnpt	>	1	ahhmp	+	1	gcald
453	1	ahhmd	+	1	abz4	=	1	dhpt	+	1	ppi
454	1	gtp	+	1	h2o	=	1	ahdt	+	1	form	+	1	h
455	1	ahhmp	+	1	atp	=	1	ahhmd	+	1	amp
456	1	atp	+	1	cys_L	+	1	glu_L	>	1	adp	+	1	glucys	+	1	h	+	1	phi
457	1	gthox	+	1	h	+	1	nadph	=	2	gthrd	+	1	nadp
458	1	atp	+	1	glucys	+	1	gly	=	1	adp	+	1	gthrd	+	1	h	+	1	phi
459	1	dmpp	+	1	ipdp	=	1	grdp	+	1	ppi
460	1	grdp	+	1	ipdp	>	1	frdp	+	1	ppi
461	1	frdp	+	5	ipdp	=	1	octdp	+	5	ppi
462	1	asp_L	+	1	o2	>	1	h	+	1	h2o2	+	1	iasp
463	1	atp	+	1	nad	=	1	adp	+	1	nadp
464	1	atp	+	1	dnad	+	1	nh4	=	1	amp	+	1	nad	+	1	ppi	+	1	h
465	1	nac	+	1	prpp	+	1	atp	+	1	h2o	>	1	nicrnt	+	1	ppi	+	1	adp	+	1	phi
466	1	atp	+	1	nmn	=	1	nad	+	1	ppi
467	1	atp	+	1	nicrnt	=	1	dnad	+	1	ppi
468	2	h	+	1	prpp	+	1	quln	=	1	co2	+	1	nicrnt	+	1	ppi
469	1	nad	+	1	h2o	>	1	nmn	+	1	amp	+	1	h
470	1	dhap	+	1	iasp	=	2	h2o	+	1	phi	+	1	quln
471	1	atp	+	1	dnad	+	1	gln_L	+	1	h2o	>	1	amp	+	1	glu_L	+	1	nad	+	1	ppi	+	1	h
472	3	o2	+	1	pppg9	>	3	h2o2	+	1	ppp9
473	1	nad	+	1	shcl	=	1	h	+	1	nadh	+	1	srch
474	1	fe2	+	1	srch	=	2	h	+	1	sheme
475	1	h2o	+	1	phthr	>	1	hthr4	+	1	phi	+	1	h
476	1	glu_L	+	1	pydx5p	=	1	akg	+	1	pyam5p
477	1	ala_L	+	1	pydx5p	=	1	pyam5p	+	1	pyr
478	1	e4p	+	1	h2o	+	1	nad	=	1	per4	+	2	h	+	1	nadh
479	1	glu_L	+	1	ohpb	=	1	akg	+	1	phthr
480	1	h2o	+	1	pdx5p	=	1	phi	+	1	pydxn	+	1	h
481	1	per4	+	1	nad	=	1	h	+	1	nadh	+	1	ohpb
482	1	o2	+	1	pdx5p	>	1	h2o2	+	1	pydx5p
483	1	h2o	+	1	o2	+	1	pyam5p	>	1	h2o2	+	1	nh4	+	1	pydx5p
484	1	atp	+	1	pydam	=	1	adp	+	1	pyam5p	+	1	h
485	1	atp	+	1	pydx	=	1	adp	+	1	pydx5p	+	1	h
486	1	atp	+	1	pydxn	=	1	adp	+	1	pdx5p
487	1	o2	+	1	pydxn	>	1	h2o2	+	1	pydx
488	1	h2o	+	1	o2	+	1	pydam	>	1	h2o2	+	1	pydx	+	1	nh4
489	1	gthrd	+	1	mthgxl	=	1	lgt_S
490	1	h2o	+	1	ichor	=	1	ddhb	+	1	pyr
491	1	dmmq8	+	1	amet	>	1	ahcys	+	1	h	+	1	mqn8
492	1	chor	=	1	ichor
493	1	sbzcoa	+	1	h	=	1	dhna	+	1	h2o
494	1	chor	=	1	h4bz	+	1	pyr
495	1	omhmbl	+	1	amet	=	1	ahcys	+	1	h	+	1	ubq8h2
496	1	h4bz	+	1	octdp	>	1	ophb	+	1	ppi
497	1	ohph	+	1	amet	>	1	omph	+	1	ahcys	+	1	h
498	1	dmq8	+	1	amet	>	1	mq8	+	1	ahcys	+	1	h
499	1	ommbl	+	0.5	o2	>	1	omhmbl
500	1	mmocp6	+	1	o2	>	1	ombzl	+	1	h2o
501	1	ophb	+	1	h	=	1	oph	+	1	co2
502	1	oph	+	0.5	o2	>	1	ohph
503	2	gthrd	+	1	gtdss	>	1	gthox	+	1	gtd
504	1	a65pru	+	2	h	+	1	nadph	=	1	a65prbau	+	1	nadp
505	1	dhpp	+	1	h	+	1	h2o	=	1	a65pru	+	1	nh4
506	1	atp	+	1	fmn	=	1	fad	+	1	ppi
507	1	gtp	+	3	h2o	=	1	dhpp	+	1	form	+	2	h	+	1	ppi
508	1	a65prbau	+	1	h2o	=	1	dr5au	+	1	phi
509	1	dr5au	+	1	db4p	=	1	dmlz	+	2	h2o	+	1	phi	+	1	h
510	2	dmlz	+	1	h	=	1	dr5au	+	1	ribflv
511	1	atp	+	1	ribflv	>	1	adp	+	1	fmn
512	1	r5p	=	1	db4p	+	1	form	+	1	h
513	1	cpppg3	+	2	h	+	1	o2	>	2	co2	+	2	h2o	+	1	pppg9
514	1	fe2	+	1	ppp9	=	2	h	+	1	pheme
515	1	glu1sa	=	1	a4opa
516	1	glutrna	+	1	nadph	+	1	h	=	1	glu1sa	+	1	nadp	+	1	trnaglu
517	1	frdp	+	1	h2o	+	1	pheme	>	1	hemeO	+	1	ppi
518	1	h2o	+	4	ppbng	=	1	hmbil	+	4	nh4
519	2	a4opa	=	1	h	+	2	h2o	+	1	ppbng
520	2	amet	+	1	uppg3	=	2	ahcys	+	1	h	+	1	shcl
521	1	hmbil	>	1	h2o	+	1	uppg3
522	4	h	+	1	uppg3	=	4	co2	+	1	cpppg3
523	1	air	+	1	amet	>	1	form	+	1	co	+	1	met_L	+	1	d5oxa	+	1	ahmmp	+	3	h
524	1	ahmmp	+	1	atp	>	1	ampm	+	1	adp	+	1	h
525	1	atp	+	1	thm	=	1	adp	+	1	thmmp	+	1	h
526	1	atp	+	1	thmmp	=	1	adp	+	1	thmpp
527	1	mahmp	+	1	mpetz4	+	1	h	>	1	ppi	+	1	thmmp
528	1	ampm	+	1	atp	=	1	mahmp	+	1	adp
529	1	mhetz	+	1	atp	=	1	mpetz4	+	1	adp
530	1	gcald_ext	=	1	gcald
531	1	h_ext	+	1	thm_ext	>	1	h	+	1	thm
532	1	dmubq9	+	1	amet	=	1	ahcys	+	1	ubq9
533	1	nad	+	1	phthr	>	1	amopbut_L	+	1	co2	+	1	nadh
534	1	amopbut_L	>	1	ahap	+	1	co2
535	1	ahap	+	1	dxyl5p	>	1	pdx5p	+	1	phi	+	1	h	+	2	h2o
536	1	ala_B	+	1	atp	+	1	pant_R	>	1	amp	+	1	pnto_R	+	1	ppi	+	1	h
537	1	h2o	+	1	pencil	>	1	h	+	1	pencilca
538	1	h2o	+	1	ppi	>	1	h	+	2	phi
539	1	h	+	1	nadph	+	1	ubq8	>	1	nadp	+	1	ubq8h2
540	2	h	+	1	no3	+	1	ubq8h2	>	1	h2o	+	1	no2	+	1	ubq8	+	2	h_ext
541	1	no3	+	1	ubq8h2	>	1	h2o	+	1	no2	+	1	ubq8
542	1	atp	+	1	glyc_R	=	1	pg3	+	1	adp	+	1	h
543	2	h_ext	+	1	nadh	+	1	nadp	=	2	h	+	1	nad	+	1	nadph
544	1	nadh	+	1	nadp	=	1	nad	+	1	nadph
545	1	n2o	+	2	ubq8h2	+	2	h	>	1	h2o	+	1	n2	+	2	ubq8
546	1	eyno	+	1	o2	=	1	acald	+	1	no2
547	4	h	+	3	nadph	+	1	no2	=	2	h2o	+	3	nadp	+	1	nh4
548	1	cynt	+	3	h	+	1	hco3	>	2	co2	+	1	nh4
549	6	focytc	+	8	h	+	1	no2	=	6	ficytc	+	2	h2o	+	1	nh4
550	1	adp	+	4	h_ext	+	1	phi	=	1	atp	+	3	h	+	1	h2o
551	2	focytc	+	2	h	+	1	h2o2	>	2	ficytc	+	2	h2o
552	4	focytc	+	1	o2	+	8	h	>	4	ficytc	+	2	h2o	+	4	h
553	2	ficytc	+	2	h	+	1	ubq8h2	=	2	focytc	+	4	h_ext	+	1	ubq8
554	2.5	h	+	0.5	o2	+	1	ubq8h2	>	2.5	h_ext	+	1	h2o	+	1	ubq8
555	1	fadh2	+	1	ubq8	>	1	fad	+	1	ubq8h2
556	1	h	+	1	nadph	+	1	trdox	=	1	nadp	+	1	trdrd
557	1	h	+	1	nadh	+	1	ubq8	>	1	nad	+	1	ubq8h2
558	2	h	+	2	o2sup	=	1	h2o2	+	1	o2
559	1	h	+	1	nh4oh	=	1	h2o	+	1	nh4
560	1	cyan	+	1	tsul	=	1	h	+	1	so3	+	1	tcynt
561	1	arsna	+	1	gtd	+	1	h	=	1	arsni	+	1	gtdss	+	1	h2o
562	1	atp	+	1	h2o	>	1	adp	+	1	h	+	1	phi
563	2	h2o2	=	2	h2o	+	1	o2
564	1	cynt	+	1	hco3	+	1	h	=	1	carbmt	+	1	co2
565	1	h	+	1	nadph	+	1	ttda10CoA	=	1	nadp	+	1	tda10CoA
566	1	h	+	1	nadph	+	1	ttda8CoA	=	1	nadp	+	1	tda8CoA
567	1	h2o	+	1	t2ecoa	=	1	hacoa
568	1	oxddACP	+	2	h	+	1	nadph	=	1	hddACP3	+	1	nadp
569	1	oxhACP	+	2	h	+	1	nadph	=	1	hhACP	+	1	nadp
570	1	oxocACP	+	2	h	+	1	nadph	=	1	hocACP	+	1	nadp
571	1	acACP	+	1	h	+	1	malACP	>	1	ACP	+	1	actACP	+	1	co2
572	1	beACP	+	1	h	+	1	nadh	=	1	butACP	+	1	nad
573	1	tddACP	+	1	h	+	1	nadh	=	1	ddcaACP	+	1	nad
574	1	tdeACP2	+	1	h	+	1	nadh	=	1	decACP	+	1	nad
575	1	actACP	+	2	h	+	1	nadph	=	1	hbACP	+	1	nadp
576	1	hdeACP3R	=	1	tdeACP2	+	1	h2o
577	1	theACP	+	1	h	+	1	nadh	=	1	hexACP	+	1	nad
578	1	hhACP	>	1	theACP	+	1	h2o
579	1	accoa	+	1	h	+	1	malACP	=	1	actACP	+	1	co2	+	1	coa
580	1	h	+	1	nadh	+	1	tetdeACP	=	1	myrsACP	+	1	nad
581	1	butACP	+	1	h	+	1	malACP	=	1	oxhACP	+	1	ACP	+	1	co2
582	1	h	+	1	hexACP	+	1	malACP	=	1	oxocACP	+	1	ACP	+	1	co2
583	1	h	+	1	malACP	+	1	octACP	>	1	oxdeACP	+	1	ACP	+	1	co2
584	1	decACP	+	1	h	+	1	malACP	>	1	oxddACP	+	1	ACP	+	1	co2
585	1	ddcaACP	+	1	h	+	1	malACP	>	1	oxtdACP	+	1	ACP	+	1	co2
586	1	ddcaACP	+	0.5	o2	>	1	hddACP2
587	1	myrsACP	+	0.5	o2	>	1	hmyrsACP
588	1	hocACP	=	1	toceACP	+	1	h2o
589	1	htdACP	=	1	h2o	+	1	tetdeACP
590	1	palmACP	+	1	h2o	>	1	hdca	+	1	ACP	+	1	h
591	1	ps_PA	+	1	h	>	1	co2	+	1	pe_PA
592	1	glyc3p	+	1	hdeACP	=	1	ACP	+	1	hdecoylg3p
593	1	glyc3p	+	1	odecoylACP	=	1	ACP	+	1	odecoylg3p
594	1	glyc3p	+	1	fa12coa	=	1	coa	+	1	ais17oylg3p
595	1	glyc3p	+	1	fa4coa	=	1	coa	+	1	ais15oylg3p
596	1	glyc3p	+	1	ddcaACP	=	1	ACP	+	1	dodecoylg3p
597	1	glyc3p	+	1	myrsACP	=	1	ACP	+	1	tetdecoylg3p
598	1	glyc3p	+	1	tetdeACP	=	1	ACP	+	1	tetdecenoylg3p
599	1	glyc3p	+	1	pmtcoa	=	1	ACP	+	1	hexdecoylg3p
600	1	glyc3p	+	1	ocdACP	=	1	ACP	+	1	octdecoylg3p
601	1	glyc3p	+	1	fa11coa	=	1	coa	+	1	is17oylg3p
602	1	glyc3p	+	1	fa6coa	=	1	coa	+	1	is16oylg3p
603	1	glyc3p	+	1	fa3coa	=	1	coa	+	1	is15oylg3p
604	1	glyc3p	+	1	fa1coa	=	1	coa	+	1	is14oylg3p
605	1	glyc3p	+	1	tdcoa	=	1	coa	+	1	tetdecoylg3p
606	1	glyc3p	+	1	pmtcoa	=	1	coa	+	1	hexdecoylg3p
607	1	glyc3p	+	1	strcoa	=	1	coa	+	1	octdecoylg3p
608	1	glyald	+	1	h	+	1	nadh	=	1	glyc	+	1	nad
609	1	dhap	+	1	h	+	1	nadph	=	1	glyc3p	+	1	nadp
610	1	atp	+	1	glyc	=	1	adp	+	1	glyc3p
611	1	etha	=	1	acald	+	1	nh4
612	1	oxdeACP	+	1	h	+	1	nadph	=	1	hdeACP	+	1	nadp
613	1	oxtdACP	+	1	h	+	1	nadph	=	1	htdACP	+	1	nadp
614	2	accoa	=	1	aacoa	+	1	coa
615	1	h	+	1	hdeACP	+	1	nadh	=	1	nad	+	1	palmACP
616	1	hpaACP	=	1	h2o	+	1	hdeACP
617	1	oxhdACP	+	2	h	+	1	nadph	=	1	hpaACP	+	1	nadp
618	1	hocdacp	=	1	tocdACP	+	1	h2o
619	1	oxocdacp	+	1	h	+	1	nadph	=	1	hocdacp	+	1	nadp
620	1	h	+	1	malACP	+	1	myrsACP	=	1	oxhdACP	+	1	ACP	+	1	co2
621	1	h	+	1	malACP	+	1	palmACP	>	1	oxocdacp	+	1	ACP	+	1	co2
622	1	tocdACP	+	1	h	+	1	nadh	>	1	nad	+	1	ocdACP
623	1	toceACP	+	1	h	+	1	nadh	>	1	nad	+	1	octACP
624	1	atp	+	1	coa	+	1	myrt_ext	+	1	h_ext	=	1	amp	+	1	ppi	+	1	tdcoa
625	1	atp	+	1	coa	+	1	hdca_ext	+	1	h	=	1	amp	+	1	pmtcoa	+	1	ppi
626	1	pmtcoa	+	1	h2o	>	1	hdca	+	1	coa	+	1	h
627	1	hacoa	=	1	t2ecoa	+	1	h2o
628	1	hddACP3	=	1	tddACP	+	1	h2o
629	1	glyc3p	+	1	ubq9	=	1	dhap	+	1	dmubq9
630	1	cxvcxp	+	1	h	=	1	hhpp	+	1	co2
631	1	accoa	+	1	atp	+	1	hco3	>	1	adp	+	1	h	+	1	malcoa	+	1	phi
632	1	cdpdag_PA	+	1	ser_L	=	1	cmp	+	1	h	+	1	ps_PA
633	2	pg_PA	=	1	cdlp_PA	+	1	glyc
634	1	h	+	1	malACP	+	1	acACP	>	1	actACP	+	1	co2
635	1	ACP	+	1	malcoa	>	1	coa	+	1	malACP
636	1	glyc3p	+	1	ubq8	=	1	dhap	+	1	ubq8h2
637	0.51	tocdACP	+	0.5	glyc3p	+	0.13	hdeACP	+	0.03	ocdACP	+	0.33	palmACP	>	0.01	dag3p	+	1	ACP
638	1	cdpdag_PA	+	1	glyc3p	=	1	cmp	+	1	h	+	1	pglyp_PA
639	1	cdpdag_PA	+	1	pg_PA	>	1	cdlp_PA	+	1	cmp	+	1	h
640	1	h2o	+	1	pglyp_PA	>	1	pg_PA	+	1	phi
641	1	dag3p	+	1	ctp	+	1	h	>	1	cdpdag_PA	+	1	ppi
642	1	g3pc	+	1	h2o	>	1	chol	+	1	glyc3p	+	1	h
643	1	g3pe	+	1	h2o	>	1	etha	+	1	glyc3p
644	1	fad	+	1	decoylcoa	+	1	h	>	1	fadh2	+	1	tdec2ecoa
645	1	fad	+	1	dodecaylcoa	+	1	h	>	1	fadh2	+	1	tdodececoa
646	1	fad	+	1	pmtcoa	+	1	h	=	1	fadh2	+	1	thexdec3ecoa
647	1	fad	+	1	octaylcoa	+	1	h	=	1	fadh2	+	1	toc2ecoa
648	1	fad	+	1	tdcoa	+	1	h	=	1	fadh2	+	1	tdecoa
649	1	fad	+	1	hexaylcoa	=	1	fadh2	+	1	hex2ecoa
650	1	butd2coa	+	1	fadh2	=	1	btcoa	+	1	fad
651	1	btd_RR	+	1	nad	=	1	actn_R	+	1	h	+	1	nadh
652	5	h	+	1	nadh	+	1	ubq8	=	4	h_ext	+	1	nad	+	1	ubq8h2
653	2	fdxr42	+	1	h	+	1	nadp	=	2	fdxo42	+	1	nadph
654	1	lac_D	+	1	nad	=	1	pyr	+	1	h	+	1	nadh
655	1	succ	+	1	dmmq8	>	1	fum	+	1	mqn8
656	1	akg	+	2	fdxo42	+	1	coa	>	1	succoa	+	2	fdxr42	+	1	h	+	1	co2
657	1.5	pg3	+	3.7	accoa	+	1.1	akg	+	41.3	atp	+	0.4	e4p	+	0.1	f6p	+	0.1	g3p	+	0.2	g6p	+	3.5	nad	+	18.2	nadph	+	1.8	oaa	+	0.5	pep	+	2.8	pyr	+	0.9	r5p	+	41.3	h2o	>	41.3	adp	+	3.7
658	1	gdptp	+	1	h2o	>	1	gtp	+	1	ppi
659	1	gdptp	+	1	h2o	>	1	h	+	1	gdpdp	+	1	phi
660	1	n2o	+	1	nadp	+	1	h2o	>	2	no	+	1	nadph	+	1	h
661	1	psd	+	1	atp	=	1	psd5p	+	1	adp
662	1	camp	+	1	h2o	>	1	amp	+	1	h
663	2	h	+	1	h2o	+	1	urea	=	1	co2	+	2	nh4
664	1	dump	+	1	h2o	>	1	duri	+	1	phi
665	1	h2o	+	1	xmp	>	1	phi	+	1	xtsn
666	1	h2o	+	1	imp	=	1	ins	+	1	phi
667	1	h2o	+	1	ump	>	1	phi	+	1	uri
668	1	dcmp	+	1	h2o	>	1	dcyt	+	1	phi
669	1	cmp	+	1	h2o	>	1	cytd	+	1	phi
670	1	dtmp	+	1	h2o	=	1	phi	+	1	thymd
671	1	atp	+	1	udp	=	1	adp	+	1	utp
672	1	adp	+	1	trdrd	>	1	dadp	+	1	h2o	+	1	trdox
673	1	gdp	+	1	trdrd	=	1	dgdp	+	1	h2o	+	1	trdox
674	1	atp	+	1	trdrd	=	1	datp	+	1	h2o	+	1	trdox
675	1	gtp	+	1	trdrd	=	1	dgtp	+	1	h2o	+	1	trdox
676	1	xtsn	+	1	phi	>	1	xan	+	1	r5p
677	1	dad_2	+	1	atp	>	1	damp	+	1	adp	+	1	h
678	1	dgsn	+	1	atp	>	1	dgmp	+	1	adp	+	1	h
679	1	amp	+	1	atp	>	2	adp
680	1	amp	+	1	gtp	>	1	adp	+	1	gdp
681	1	amp	+	1	itp	=	1	adp	+	1	idp
682	1	atp	+	1	gmp	>	1	adp	+	1	gdp
683	1	atp	+	1	gdp	=	1	adp	+	1	gtp
684	1	atp	+	1	dgdp	=	1	adp	+	1	dgtp
685	1	atp	+	1	dadp	=	1	adp	+	1	datp
686	1	ampdriz4c	+	1	asp_L	+	1	atp	>	1	aics	+	1	adp	+	1	h	+	1	phi
687	1	gsn	+	1	h2o	>	1	rib_D	+	1	gua
688	1	dcamp	=	1	amp	+	1	fum
689	1	aics	=	1	aicar	+	1	fum
690	1	asp_L	+	1	gtp	+	1	imp	>	1	dcamp	+	1	gdp	+	2	h	+	1	phi
691	1	fthf	+	1	aicar	=	1	fprica	+	1	thf
692	1	air	+	1	co2	>	1	ampdriz4c	+	2	h
693	1	pr5caiz	=	1	ampdriz4c
694	1	fthf	+	1	gar	=	1	fgam	+	1	h	+	1	thf
695	1	atp	+	1	form	+	1	gar	>	1	adp	+	1	fgam	+	1	h	+	1	phi
696	1	gln_L	+	1	h2o	+	1	prpp	=	1	glu_L	+	1	ppi	+	1	pram
697	1	atp	+	1	gln_L	+	1	h2o	+	1	xmp	>	1	amp	+	1	glu_L	+	1	gmp	+	2	h	+	1	ppi
698	1	fprica	=	1	h2o	+	1	imp
699	1	ap4a	+	1	h2o	=	2	adp	+	2	h
700	1	gdpdp	+	1	h2o	>	1	gdp	+	1	ppi
701	1	gua	+	1	h2o	+	1	h	=	1	nh4	+	1	xan
702	1	atp	+	1	gly	+	1	pram	>	1	adp	+	1	gar	+	1	h	+	1	phi
703	1	atp	+	1	fpram	>	1	adp	+	1	air	+	1	h	+	1	phi
704	1	atp	+	1	fgam	+	1	gln_L	+	1	h2o	>	1	adp	+	1	fpram	+	1	glu_L	+	1	h	+	1	phi
705	1	ampdriz4c	+	2	h	=	1	air	+	1	co2
706	1	adn	+	1	h2o	>	1	ade	+	1	rib_D
707	1	atp	>	1	camp	+	1	ppi
708	1	adn	+	1	h	+	1	h2o	>	1	ins	+	1	nh4
709	1	adn	+	1	atp	=	1	adp	+	1	amp	+	1	h
710	1	ade	+	1	prpp	>	1	amp	+	1	ppi
711	1	amp	+	1	h2o	>	1	ade	+	1	r5p
712	1	dad_2	+	1	h	+	1	h2o	>	1	din	+	1	nh4
713	1	atp	+	1	damp	=	1	adp	+	1	dadp
714	1	atp	+	1	gmp	=	1	adp	+	1	gdp
715	1	dgtp	+	1	h2o	>	1	dgsn	+	1	pppi	+	1	h
716	1	gua	+	1	prpp	>	1	gmp	+	1	ppi
717	1	hxan	+	1	prpp	>	1	imp	+	1	ppi
718	1	damp	+	1	h2o	>	1	dad_2	+	1	phi
719	1	amp	+	1	h2o	>	1	adn	+	1	phi
720	1	dgmp	+	1	h2o	>	1	dgsn	+	1	phi
721	1	gmp	+	1	h2o	>	1	gsn	+	1	phi
722	1	gtp	+	1	h2o	>	1	gsn	+	1	pppi	+	1	h
723	1	atp	+	1	idp	=	1	adp	+	1	itp
724	1	air	+	1	atp	+	1	hco3	>	1	pr5caiz	+	1	adp	+	1	phi	+	2	h
725	1	ade	+	1	h	+	1	h2o	=	1	hxan	+	1	nh4
726	1	alltt	+	1	h2o	=	1	urdglyc	+	1	urea
727	1	alltn	+	1	h2o	=	1	alltt	+	1	h
728	1	phi	+	1	ins	=	1	hxan	+	1	rib_D
729	2	h	+	1	h2o	+	1	urdglyc	=	1	co2	+	1	glx	+	2	nh4
730	1	h2o	+	1	o2	+	1	urate	>	1	hydis5	+	1	h2o2
731	1	h2o	+	1	hxan	+	1	nad	=	1	h	+	1	nadh	+	1	xan
732	1	h2o	+	1	nad	+	1	xan	=	1	h	+	1	nadh	+	1	urate
733	1	dcyt	+	1	h2o	+	1	h	=	1	duri	+	1	nh4
734	1	asp_L	+	1	cbp	=	1	cbasp	+	1	h	+	1	phi
735	1	dhor_S	+	1	ubq8	=	1	orot	+	1	ubq8h2
736	1	cbasp	+	1	h	=	1	dhor_S	+	1	h2o
737	1	h2o	+	1	imp	+	1	nad	=	1	h	+	1	nadh	+	1	xmp
738	1	h	+	1	orot5p	=	1	co2	+	1	ump
739	1	orot	+	1	prpp	=	1	orot5p	+	1	ppi
740	1	cdp	+	1	trdrd	=	1	dcdp	+	1	h2o	+	1	trdox
741	1	trdrd	+	1	udp	=	1	dudp	+	1	h2o	+	1	trdox
742	1	ctp	+	1	trdrd	=	1	dctp	+	1	h2o	+	1	trdox
743	1	trdrd	+	1	utp	=	1	dutp	+	1	h2o	+	1	trdox
744	1	dump	+	1	mlthf	=	1	dhf	+	1	dtmp
745	1	atp	+	1	ump	>	1	adp	+	1	udp
746	1	thymd	+	1	atp	=	1	dtmp	+	1	adp	+	1	h
747	1	atp	+	1	gln_L	+	1	h2o	+	1	utp	>	1	adp	+	1	ctp	+	1	glu_L	+	2	h	+	1	phi
748	1	duri	+	1	atp	=	1	dump	+	1	adp
749	1	uri	+	1	atp	>	1	ump	+	1	adp	+	1	h
750	1	dctp	+	1	h	+	1	h2o	>	1	dutp	+	1	nh4
751	1	atp	+	1	dtmp	=	1	adp	+	1	dtdp
752	1	dutp	+	1	h2o	=	1	dump	+	1	h	+	1	ppi
753	1	atp	+	1	dtdp	=	1	adp	+	1	dttp
754	1	atp	+	1	dudp	=	1	adp	+	1	dutp
755	1	atp	+	1	dcdp	=	1	adp	+	1	dctp
756	1	atp	+	1	dump	=	1	adp	+	1	dudp
757	1	dctp	+	1	h2o	>	1	dcmp	+	1	ppi	+	1	h
758	1	dihurac56	+	1	h2o	=	1	cala	+	1	h
759	1	r5p	+	1	ura	=	1	h2o	+	1	psd5p
760	1	prpp	+	1	ura	=	1	ppi	+	1	ump
761	1	csn	+	1	h	+	1	h2o	=	1	nh4	+	1	ura
762	1	atp	+	1	cmp	>	1	adp	+	1	cdp
763	1	atp	+	1	dcmp	>	1	adp	+	1	dcdp
764	1	atp	+	1	cdp	>	1	adp	+	1	ctp
765	1	acald	+	1	h2o	+	1	nad	>	1	ac	+	2	h	+	1	nadh
766	1	fc1p	=	1	dhap	+	1	lald_L
767	1	h2o	+	1	lald_L	+	1	nad	>	2	h	+	1	lac_L	+	1	nadh
768	1	aeppn	+	1	pyr	=	1	ala_L	+	1	ppaca
769	1	etoh	+	1	ubq8	=	1	acald	+	1	ubq8h2
770	1	lac_L	+	1	ubq8	=	1	pyr	+	1	ubq8h2	+	2	h
771	1	h	+	1	nadh	+	1	pyr	=	1	lac_D	+	1	nad
772	1	h2o	+	1	pyr	+	1	ubq8	>	1	ac	+	1	co2	+	1	ubq8h2
773	1	h2o	+	1	ppaca	=	1	acald	+	1	phi	+	1	h
774	1	actp	+	1	adp	=	1	ac	+	1	atp
775	1	accoa	+	1	phi	=	1	actp	+	1	coa
776	1	ac	+	1	atp	+	1	coa	>	1	accoa	+	1	amp	+	1	ppi
777	1	atp	+	1	h	+	1	ser_L	=	1	ppi	+	1	seramp
778	1	uacgam	=	1	h2o	+	1	uacdxhu
779	1	uacdxhu	+	1	nadph	+	1	h	>	1	uacfuc	+	1	nadp
780	1	g1p	+	1	utp	=	1	ppi	+	1	udpg
781	1	taur	+	1	akg	+	1	o2	>	1	so3	+	1	amacald	+	1	succ	+	1	co2	+	1	h
782	5	h	+	3	nadph	+	1	so3	=	3	h2o	+	1	h2s	+	3	nadp
783	1	amet	+	1	h	=	1	ametam	+	1	co2
784	1	adp	+	1	cbp	+	2	h	=	1	atp	+	1	co2	+	1	nh4
785	1	m5tdru1p	>	1	dkmpp	+	1	h2o
786	1	mt5dr1p	=	1	m5tdru1p
787	1	ametam	+	1	ptrc	=	1	m5tade	+	1	h	+	1	spmd
788	1	akg	+	1	met_L	=	1	kmb	+	1	glu_L
789	1	aps	+	1	atp	=	1	adp	+	1	paps	+	1	h
790	1	h2o	+	1	pap	>	1	amp	+	1	phi
791	1	acser	+	1	h2s	=	1	ac	+	1	cys_L
792	1	paps	+	1	trdrd	=	1	pap	+	1	so3	+	1	trdox
793	1	atp	+	1	h2o	+	1	met_L	=	1	amet	+	1	phi	+	1	ppi
794	1	d3k5m	+	1	o2	>	1	kmb	+	1	form	+	1	h
795	1	d3k5m	+	1	o2	>	1	mtp	+	1	co	+	1	form	+	1	h
796	1	dkmpp	+	1	h2o	>	1	d3k5m	+	1	h	+	1	phi
797	1	m5tade	+	1	phi	=	1	mt5dr1p	+	1	ade
798	1	kmb	+	1	phe_L	=	1	oxtp	+	1	met_L
799	1	kmb	+	1	tyr_L	=	1	hoxpoxp	+	1	met_L
800	1	kmb	+	1	gln_L	=	1	coxbut	+	1	met_L
801	1	atp	+	1	h	+	1	so4	>	1	aps	+	1	ppi
802	1	so3	+	2	fe3	+	1	h2o	>	1	so4	+	2	fe2	+	2	h
803	1	trdox	+	1	so3	+	1	h2s	+	1	h	=	1	tsul	+	1	trdrd
804	1	me4p	+	1	ctp	+	1	h	=	1	ppi	+	1	c2me
805	1	mecdp	+	2	fdxr42	+	1	h	=	1	hmbdp	+	2	fdxo42	+	1	h2o
806	1	ipdp	+	2	fdxo42	+	1	h2o	=	1	hmbdp	+	2	fdxr42	+	1	h
807	1	dmpp	=	1	ipdp
808	1	c2me	+	1	atp	=	1	p4c2me	+	1	adp	+	1	h
809	1	fmet	+	1	h2o	>	1	form	+	1	met_L
810	1	metox	+	1	trdrd	=	1	h2o	+	1	met_L	+	1	trdox
811	1	algna	>	1	algna_ext
812	1	acACP	+	1	algne	>	1	ACP	+	1	algna
813	1	algn	>	1	algne
814	1	gdpman	+	1	h2o	+	2	nad	>	1	gdpmanur	+	2	nadh	+	3	h
815	2	h	+	1	nadh	+	1	o2	+	1	pca	>	1	hphe	+	1	co2	+	1	h2o	+	1	nad
816	1	amet	+	1	pca	>	1	m5p1cab	+	1	ahcys
817	1	chor	+	1	gln_L	>	1	a4dic	+	1	glu_L
818	1	a4dic	+	1	h2o	>	1	dhha	+	1	pyr
819	1	m5p1cab	+	2	h	+	1	nadh	+	1	o2	>	1	co2	+	1	h2o	+	1	nad	+	1	pyo
820	1	aspsa	+	1	glu_L	=	1	dab	+	1	akg
821	1	orn_L	+	1	nadph	+	1	o2	>	1	ohorn	+	1	nadp	+	1	h2o
822	1	ohorn	+	1	fthf	>	1	fohorn	+	1	thf
823	1	glu_L	+	1	tyr_L	+	2	ser_L	+	1	arg_L	+	1	dab	+	2	fohorn	+	1	lys_L	+	2	thr_L	+	11	atp	>	1	fbn	+	1	h2o	+	12	h	+	11	amp	+	11	ppi
824	1	fbn	+	1	o2	+	1	nadp	>	1	pvd1	+	1	h2o	+	1	nadph	+	1	h
825	1	h2o	+	1	n3oxdd_hsl_p	>	1	oxdd_p	+	1	hsl_p
826	1	h2o	+	1	nb_hsl_p	>	1	but_p	+	1	hsl_p
827	1	h2o	+	1	hsl	>	1	hom_L	+	1	h
828	1	oxddACP	+	1	amet	=	1	m5tade	+	1	ACP	+	1	n3oxdd_hsl	+	1	h
829	1	amet	+	1	butACP	=	1	m5tade	+	1	ACP	+	1	nb_hsl	+	1	h
830	1	Lfmkynr	+	1	h2o	=	1	form	+	1	h	+	1	kynr_L
831	1	oxdeACP	+	1	anth	+	1	h	>	1	ACP	+	1	co2	+	1	h2o	+	1	hhq
832	1	h2o	+	1	kynr_L	>	1	ala_L	+	1	anth	+	1	h
833	1	nadh	+	1	hhq	+	1	o2	>	1	nad	+	1	h2o	+	1	pqs
834	1	o2	+	1	trp_L	>	1	Lfmkynr
835	1	hdeACP3R	+	1	coa	>	1	hdccoa	+	1	ACP
836	1	anth	+	1	coa	+	1	atp	>	1	anthcoa	+	1	atp	+	1	ppi
837	1	oxo3deca	+	1	anthcoa	=	1	coa	+	1	hhq	+	1	co2	+	1	h2o
838	1	octaylcoa	+	1	cystepcp	=	1	octcystpr	+	1	coa
839	1	octcystpr	+	1	abenoylacet	=	1	amiphedecdio	+	1	co2	+	1	cystepcp
840	1	amiphedecdio	=	1	hhq	+	1	h2o
841	1	anthcoa	+	1	cystepcp	=	1	anthcyst	+	1	coa
842	1	anthcyst	+	1	malcoa	=	1	abenoylaccoa	+	1	co2	+	1	anthcyst
843	1	anthcoa	+	1	malcoa	=	1	abenoylaccoa	+	1	coa	+	1	co2
844	1	abenoylaccoa	+	1	h2o	=	1	abenoylacet	+	1	coa	+	1	h
845	1	h2o	+	1	hdccoa	=	1	coa	+	1	dec2acid
846	1	h2o	+	1	hdeACP3R	=	1	ACP	+	1	dec2acid
847	2	fe2	+	2	o2	>	2	o2sup	+	2	fe3
848	1	dap	+	1	o2	>	1	h	+	1	h2o2	+	1	nh4	+	1	pprdn
849	1	nh3	+	1	h	=	1	nh4
850	1	atp	+	1	h2o	>	1	adp	+	1	phi	+	1	h
851	1	fadh2	+	2	fe3	>	1	fad	+	2	fe2	+	2	h
852	1	arg_L	+	1	succoa	>	1	coa	+	1	h	+	1	succylarg
853	1	h2o	+	1	nad	+	1	oxo4buta	=	1	nadh	+	2	h	+	1	succ
854	1	h2o	+	1	nad	+	1	sucgsa	>	1	nadh	+	2	h	+	1	sucglu
855	2	h2o	+	2	h	+	1	succylarg	>	1	co2	+	2	nh3	+	1	sucorn
856	1	thr_L	=	1	gly	+	1	acald
857	1	h	+	1	dtdpdehrha	+	1	rhahdoylhdte	=	1	dtdp	+	1	llrhh
858	1	h2o	+	1	g15lac	>	1	h	+	1	glcn_D
859	1	h	+	1	nadph	+	1	beACP	=	1	nadp	+	1	butACP
860	1	h	+	1	nadph	+	1	tdeACP2	=	1	nadp	+	1	decACP
861	1	h	+	1	nadph	+	1	tddACP	=	1	nadp	+	1	ddcaACP
862	1	h	+	1	nadph	+	1	hdeACP	=	1	nadp	+	1	palmACP
863	1	h	+	1	nadph	+	1	theACP	=	1	nadp	+	1	hexACP
864	1	h	+	1	nadph	+	1	toceACP	=	1	nadp	+	1	octACP
865	1	h	+	1	nadph	+	1	tmrs2eACP	=	1	nadp	+	1	myrsACP
866	1	hdodeccoa	=	1	h2o	+	1	tdodececoa
867	1	hpalmcoa	=	1	h2o	+	1	thexdec3ecoa
868	1	httdcoa	=	1	h2o	+	1	tdecoa
869	1	hdccoa	=	1	h2o	+	1	tdec2ecoa
870	1	h3excoa	=	1	h2o	+	1	hex2ecoa
871	1	o3ctcoa	=	1	h2o	+	1	toc2ecoa
872	1	h2o	+	1	nad	+	1	hxan	=	1	nadh	+	1	h	+	1	xan
873	1	h2o	+	1	nad	+	1	xan	=	1	nadh	+	1	h	+	1	urate
874	1	amet	+	1	cpppg3	=	2	co2	+	2	met_L	+	1	pppg9	+	2	d5oxa
875	1	nad	+	1	hbutcoa	=	1	nadh	+	1	h	+	1	aacoa
876	1	nad	+	1	hdodeccoa	=	1	nadh	+	1	h	+	1	oddcoa
877	1	nad	+	1	hpalmcoa	=	1	nadh	+	1	h	+	1	ohdcoa
878	1	nad	+	1	httdcoa	=	1	nadh	+	1	h	+	1	otdcoa
879	1	nad	+	1	hdccoa	=	1	nadh	+	1	h	+	1	odcoa
880	1	nad	+	1	h3excoa	=	1	nadh	+	1	h	+	1	ohcoa
881	1	nad	+	1	o3ctcoa	=	1	nadh	+	1	h	+	1	oocoa
882	1	nadh	+	1	h	+	1	lnlcACP	>	1	nad	+	1	odecoylACP
883	1	hbutcoa	=	1	h2o	+	1	butd2coa
884	2	dhha	=	2	h2o	+	4	h	+	1	pca	+	1	co2
885	1	akg	+	1	tyr_L	=	1	glu_L	+	1	hphepyr
886	1	gly	+	2	nad	=	1	co2	+	2	nadh	+	1	hcn
887	1	fad	+	1	glcn_D	+	1	h	=	1	d2hglcn	+	1	fadh2
888	1	h2o	+	1	gpg	>	1	glyc3p	+	1	glyc	+	1	h
889	1	orn_L	+	1	nadph	+	1	o2	>	1	nadp	+	1	h2o	+	1	ohorn
890	1	fbn	+	1	o2	>	1	h2o	+	1	pvd1
891	1	glu_L	+	1	tyr_L	+	1	dab	+	2	ser_L	+	1	arg_L	+	2	fohorn	+	1	lys_L	+	2	thr_L	>	1	fbn	+	2	h	+	12	h2o
892	1	hdeACP	+	1	hdecoylg3p	>	1	ACP	+	1	pa161
893	1	palmACP	+	1	hexdecoylg3p	>	1	ACP	+	1	dhex12decg3p
894	1	odecoylACP	+	1	odecoylg3p	>	1	ACP	+	1	pa181
895	1	ocdACP	+	1	octdecoylg3p	>	1	ACP	+	1	di12octdecg3p
896	1	tetdeACP	+	1	tetdecenoylg3p	>	1	ACP	+	1	pa141
897	1	ddcaACP	+	1	dodecoylg3p	>	1	ACP	+	1	pa120
898	1	myrsACP	+	1	tetdecoylg3p	>	1	ACP	+	1	dtet12radecg3p
899	1	fa12coa	+	1	ais17oylg3p	>	1	coa	+	1	daishdecoylg3p
900	1	fa4coa	+	1	ais15oylg3p	>	1	coa	+	1	daispdecoylg3p
901	1	fa11coa	+	1	is17oylg3p	>	1	coa	+	1	dihdecoylg3p
902	1	fa6coa	+	1	is16oylg3p	>	1	coa	+	1	dishdecoylg3p
903	1	fa3coa	+	1	is15oylg3p	>	1	coa	+	1	dispdecoylg3p
904	1	fa1coa	+	1	is14oylg3p	>	1	coa	+	1	distdecoylg3p
905	1	tdcoa	+	1	tetdecoylg3p	>	1	coa	+	1	dtet12radecg3p
906	1	pmtcoa	+	1	hexdecoylg3p	>	1	coa	+	1	dhex12decg3p
907	1	strcoa	+	1	octdecoylg3p	>	1	coa	+	1	di12octdecg3p
908	1	hdeACP	+	1	hexdecoylg3p	>	1	ACP	+	1	hdeoylhdcg3p
909	1	odecoylACP	+	1	octdecoylg3p	>	1	ACP	+	1	odoylodeg3p
910	1	cdpdag_PA	+	1	glyc3p	>	1	h	+	1	cmp	+	1	pglyp_PA
911	1	cdppgp180	+	1	glyc3p	>	1	h	+	1	cmp	+	1	pgp180
912	1	accoa	+	1	decoylcoa	=	1	coa	+	1	oddcoa
913	1	accoa	+	1	hexaylcoa	=	1	coa	+	1	oocoa
914	1	accoa	+	1	dodecaylcoa	=	1	coa	+	1	otdcoa
915	1	accoa	+	1	tdcoa	=	1	coa	+	1	ohdcoa
916	1	accoa	+	1	octaylcoa	=	1	coa	+	1	odcoa
917	1	nad	+	1	nadph	=	1	nadh	+	1	nadp
918	1	accoa	+	1	btcoa	=	1	coa	+	1	ohcoa
919	1	h	+	1	nadh	+	1	uacgala	=	1	h2o	+	1	nad	+	1	uacfuc
920	1	h	+	1	pphn	=	1	h2o	+	1	co2	+	1	phpyr
921	1	h	+	1	hdecoyldec	+	1	dtdpdehrha	=	1	dtdp	+	1	rhahdoylhdte
922	1	lec	+	1	h2o	>	1	dag3p	+	1	chol	+	1	h
923	1	atp	+	1	coa	+	1	prop	>	1	ppi	+	1	ppcoa	+	1	amp
924	1	coa	+	1	ppadn	=	1	ppcoa	+	1	amp
925	1	nadp	+	1	me4p	=	1	nadph	+	1	h	+	1	dxyl5p
926	1	chol	+	1	cdpdag_PA	=	1	lec	+	1	cmp	+	1	h
927	1	nadh	+	1	h	+	1	d2hglcn	=	1	nad	+	1	glcn_D
928	1	h2o	+	1	pglyc	>	1	h	+	1	phi	+	1	glyclt
929	1	uaagmda	=	1	udcpdp	+	1	pptp
930	1	h	+	1	nph4bzt	=	1	co2	+	1	n2pph
931	1	udpg	=	1	udpgal
932	1	nad	+	1	coa	+	1	actn_R	=	1	nadh	+	1	accoa	+	1	h	+	1	acald
933	1	sal	+	2	cys_L	+	1	amet	+	1	nadph	>	1	pioch	+	1	ahcys	+	1	nadp	+	4	h2o
934	1	ichor	=	1	pyr	+	1	sal
935	1	coa	+	1	atp	+	1	btn	>	1	ppi	+	1	biocoa	+	1	amp
936	1	h	+	1	c4ml	=	1	co2	+	1	o3adelac
937	1	ala_L	=	1	ala_D
938	1	atp	+	1	his_L	+	1	trnahis	>	1	ppi	+	1	amp	+	1	histrna
939	2	hdccoa	=	1	coa	+	1	b2hdccoa
940	1	his_L	>	1	nh3	+	1	urcan
941	2	hpdecoylptgl	=	1	glyc	+	1	antcard
942	2	apdecoylptgl	=	1	glyc	+	1	aisopcard
943	2	ihdecoylptgl	=	1	glyc	+	1	isohpdcard
944	2	hdecoylptgl	=	1	glyc	+	1	isohdcard
945	2	pdecoylptgl	=	1	glyc	+	1	isopcard
946	2	tetdecoylptgl	=	1	glyc	+	1	isotcard
947	2	ptdgltdecoyl	=	1	glyc	+	1	mycdlpn
948	2	ptdglhdecoyl	=	1	glyc	+	1	palmcdlpn
949	2	ptdgodecoyl	=	1	glyc	+	1	strcdlpn
950	1	aa	+	1	h2o	>	1	acryl	+	1	nh4
951	1	hiba	+	1	h2o	>	1	h2mpp	+	1	nh4
952	1	ppa	+	1	h2o	>	1	prop	+	1	nh4
953	1	iad	+	1	h2o	>	1	ind3ac	+	1	nh4
954	1	gudbd	+	1	h2o	>	1	gubut	+	1	nh4
955	1	ad	+	1	h2o	>	1	ac	+	1	nh4
956	1	akg_ext	+	1	h_ext	=	1	akg	+	1	h
957	1	h_ext	+	1	ohexa_ext	>	1	h	+	1	ohexa
958	1	d2hglcn_ext	+	1	h	+	1	nadph	=	1	glcn_D_ext	+	1	nadp
959	1	h_ext	+	1	no2	>	1	h	+	1	no2_ext
960	1	h_ext	+	1	no3_ext	>	1	h	+	1	no3
961	1	d2hglcn_ext	>	1	d2hglcn
962	1	a4but_ext	+	1	atp	+	1	h2o	>	1	a4but	+	1	adp	+	1	h	+	1	phi
963	1	h4bz_ext	+	1	h_ext	=	1	h4bz	+	1	h
964	1	abtn_ext	+	1	atp	+	1	h2o	>	1	abtn	+	1	adp	+	1	h	+	1	phi
965	1	ac_ext	+	1	h_ext	=	1	ac	+	1	h
966	1	ala_B_ext	+	1	h_ext	>	1	ala_B	+	1	h
967	1	ala_L_ext	+	1	atp	+	1	h2o	>	1	adp	+	1	ala_L	+	1	h	+	1	phi
968	1	ala_L_ext	+	1	na1_ext	=	1	ala_L	+	1	na1
969	1	alltn_ext	+	1	h_ext	>	1	alltn	+	1	h
970	1	arg_L_ext	+	1	atp	+	1	h2o	>	1	adp	+	1	arg_L	+	1	h	+	1	phi
971	1	agm	+	1	arg_L_ext	=	1	agm_ext	+	1	arg_L
972	1	arg_L_ext	+	1	orn_L	=	1	arg_L	+	1	orn_L_ext
973	1	ascb_ext	+	1	h_ext	>	1	ascb	+	1	h
974	1	asn_L_ext	+	1	atp	+	1	h2o	>	1	adp	+	1	asn_L	+	1	h	+	1	phi
975	1	asp_L_ext	+	1	atp	+	1	h2o	>	1	adp	+	1	asp_L	+	1	h	+	1	phi
976	1	asp_L_ext	+	1	glu_L_ext	=	1	asp_L	+	1	glu_L
977	1	btd_RR_ext	+	1	h_ext	=	1	btd_RR	+	1	h
978	1	atp	+	1	buts_ext	+	1	h2o	>	1	adp	+	1	buts	+	1	h	+	1	phi
979	1	cd2	+	1	h_ext	>	1	cd2_ext	+	1	h
980	1	atp	+	1	chol_ext	+	1	h2o	>	1	adp	+	1	chol	+	1	h	+	1	phi
981	1	chol_ext	+	1	h_ext	>	1	chol	+	1	h
982	1	cit_ext	+	1	h_ext	=	1	cit	+	1	h
983	1	co2_ext	=	1	co2
984	1	cobalt2	+	1	h_ext	>	1	cobalt2_ext	+	1	h
985	1	cobalt2	=	1	cobalt2_ext
986	1	atp	+	1	crn_ext	+	1	h2o	>	1	adp	+	1	crn	+	1	h	+	1	phi
987	1	csn_ext	+	1	h_ext	>	1	csn	+	1	h
988	1	atp	+	1	cu2	+	1	h2o	>	1	adp	+	1	cu2_ext	+	1	h	+	1	phi
989	1	atp	+	1	cys_L_ext	+	1	h2o	>	1	adp	+	1	cys_L	+	1	h	+	1	phi
990	1	atp	+	1	cyst_L_ext	+	1	h2o	>	1	adp	+	1	cyst_L	+	1	h	+	1	phi
991	1	atp	+	1	eths_ext	+	1	h2o	>	1	adp	+	1	eths	+	1	h	+	1	phi
992	1	etoh_ext	=	1	etoh
993	1	atp	+	1	fe2_ext	+	1	h2o	>	1	adp	+	1	fe2	+	1	h	+	1	phi
994	1	atp	+	2	cit_ext	+	1	fe3_ext	+	1	h2o	>	1	adp	+	2	cit	+	1	fe3	+	1	h	+	1	phi
995	1	atp	+	1	feenter_ext	+	1	h2o	>	1	adp	+	1	feenter	+	1	h	+	1	phi
996	1	atp	+	1	ferrich_ext	+	1	h2o	>	1	adp	+	1	ferrich	+	1	h	+	1	phi
997	1	atp	+	1	fmet_ext	+	1	h2o	>	1	adp	+	1	fmet	+	1	h	+	1	phi
998	1	fru_ext	+	1	pep	>	1	f1p	+	1	pyr
999	1	fum_ext	+	3	h_ext	>	1	fum	+	3	h
1000	1	fum_ext	+	1	h_ext	>	1	fum	+	1	h
1001	1	atp	+	1	gbbtn_ext	+	1	h2o	>	1	adp	+	1	gbbtn	+	1	h	+	1	phi
1002	1	atp	+	1	glc_D_ext	+	1	h2o	>	1	adp	+	1	glc_D	+	1	h	+	1	phi
1003	1	glcn_D_ext	+	1	h_ext	>	1	glcn_D	+	1	h
1004	1	atp	+	1	gln_L_ext	+	1	h2o	>	1	adp	+	1	gln_L	+	1	h	+	1	phi
1005	1	atp	+	1	glu_L_ext	+	1	h2o	>	1	adp	+	1	glu_L	+	1	h	+	1	phi
1006	1	glu_L_ext	+	1	na1_ext	>	1	glu_L	+	1	na1
1007	1	glutar_ext	+	1	h_ext	>	1	glutar	+	1	h
1008	1	atp	+	1	glyb_ext	+	1	h2o	>	1	adp	+	1	glyb	+	1	h	+	1	phi
1009	1	glyc3p_ext	+	1	phi	>	1	glyc3p	+	1	phi_ext
1010	1	glyc_ext	=	1	glyc
1011	1	gly_ext	+	1	na1_ext	=	1	gly	+	1	na1
1012	1	h2o_ext	=	1	h2o
1013	1	atp	+	1	h2o	+	1	hexs_ext	>	1	adp	+	1	h	+	1	hexs	+	1	phi
1014	1	atp	+	1	h2o	+	1	his_L_ext	>	1	adp	+	1	h	+	1	his_L	+	1	phi
1015	1	atp	+	1	h	+	1	h2o	+	1	k_ext	>	1	adp	+	2	h_ext	+	1	k	+	1	phi
1016	1	atp	+	1	h2o	+	1	ile_L_ext	>	1	adp	+	1	h	+	1	ile_L	+	1	phi
1017	1	h_ext	+	1	ile_L_ext	>	1	h	+	1	ile_L
1018	1	ile_L_ext	+	1	na1_ext	>	1	ile_L	+	1	na1
1019	1	atp	+	1	h2o	+	1	k_ext	>	1	adp	+	1	h	+	1	k	+	1	phi
1020	1	h_ext	+	1	k_ext	=	1	h	+	1	k
1021	1	h_ext	+	1	lac_L_ext	>	1	h	+	1	lac_L
1022	1	atp	+	1	h2o	+	1	leu_L_ext	>	1	adp	+	1	h	+	1	leu_L	+	1	phi
1023	1	h_ext	+	1	leu_L_ext	>	1	h	+	1	leu_L
1024	1	leu_L_ext	+	1	na1_ext	>	1	leu_L	+	1	na1
1025	1	atp	+	1	h2o	+	1	lys_L_ext	>	1	adp	+	1	h	+	1	lys_L	+	1	phi
1026	1	h_ext	+	1	lys_L_ext	=	1	h	+	1	lys_L
1027	1	h_ext	+	1	mal_D_ext	>	1	h	+	1	mal_D
1028	1	h_ext	+	1	mal_L_ext	>	1	h	+	1	mal_L
1029	1	atp	+	1	h2o	+	1	man_ext	>	1	adp	+	1	h	+	1	man	+	1	phi
1030	1	atp	+	1	h2o	+	1	met_L_ext	>	1	adp	+	1	h	+	1	met_L	+	1	phi
1031	1	atp	+	1	h2o	+	1	met_D_ext	>	1	adp	+	1	h	+	1	met_D	+	1	phi
1032	1	atp	+	1	h2o	+	1	mg2_ext	>	1	adp	+	1	h	+	1	mg2	+	1	phi
1033	1	mg2_ext	=	1	mg2
1034	1	atp	+	1	h2o	+	1	mn2_ext	>	1	adp	+	1	h	+	1	mn2	+	1	phi
1035	1	atp	+	1	h2o	+	1	mnl_ext	>	1	adp	+	1	h	+	1	mnl	+	1	phi
1036	1	atp	+	1	h2o	+	1	mobd_ext	>	1	adp	+	1	h	+	1	mobd	+	1	phi
1037	1	atp	+	1	h2o	+	1	mso3_ext	>	1	adp	+	1	h	+	1	mso3	+	1	phi
1038	1	h_ext	+	1	muc_ext	=	1	h	+	1	muc
1039	1	h_ext	+	1	na1	=	1	h	+	1	na1_ext
1040	1	nh4_ext	=	1	nh4
1041	1	atp	+	1	h2o	+	1	ni2_ext	>	1	adp	+	1	h	+	1	ni2	+	1	phi
1042	1	ni2	=	1	ni2_ext
1043	1	atp	+	1	h2o	+	1	no3_ext	>	1	adp	+	1	h	+	1	no3	+	1	phi
1044	1	o2_ext	=	1	o2
1045	1	atp	+	1	h2o	+	1	orn_L_ext	>	1	adp	+	1	h	+	1	orn_L	+	1	phi
1046	1	h	+	1	orot	>	1	h_ext	+	1	orot_ext
1047	1	PA_LPS_A	+	1	atp	+	1	h2o	>	1	PA_LPS_A_ext	+	1	adp	+	1	h	+	1	phi
1048	1	atp	+	1	h2o	+	1	pepd_ext	>	1	adp	+	1	h	+	1	pepd	+	1	phi
1049	1	h_ext	+	1	phe_L_ext	=	1	h	+	1	phe_L
1050	1	atp	+	1	h2o	+	1	phi_ext	>	1	adp	+	1	h	+	2	phi
1051	1	h_ext	+	1	phi_ext	=	1	h	+	1	phi
1052	1	atp	+	1	h2o	+	1	ppn_ext	>	1	adp	+	1	h	+	1	phi	+	1	ppn
1053	1	pqs_ext	=	1	pqs
1054	1	atp	+	1	h2o	+	1	pro_L_ext	>	1	adp	+	1	h	+	1	phi	+	1	pro_L
1055	1	atp	+	1	h2o	+	1	prolb_ext	>	1	adp	+	1	h	+	1	phi	+	1	prolb
1056	1	atp	+	1	h2o	+	1	ptrc_ext	>	1	adp	+	1	h	+	1	phi	+	1	ptrc
1057	1	h_ext	+	1	pyr_ext	=	1	h	+	1	pyr
1058	1	atp	+	1	h2o	+	1	rib_D_ext	>	1	adp	+	1	h	+	1	phi	+	1	rib_D
1059	1	atp	+	1	h2o	+	1	ser_L_ext	>	1	adp	+	1	h	+	1	phi	+	1	ser_L
1060	1	atp	+	1	h2o	+	1	spmd_ext	>	1	adp	+	1	h	+	1	phi	+	1	spmd
1061	2	h_ext	+	1	succ_ext	>	2	h	+	1	succ
1062	1	h	+	1	succ	>	1	h_ext	+	1	succ_ext
1063	1	atp	+	1	h2o	+	1	so4_ext	>	1	adp	+	1	h	+	1	phi	+	1	so4
1064	1	atp	+	1	h2o	+	1	taur_ext	>	1	adp	+	1	h	+	1	phi	+	1	taur
1065	1	atp	+	1	h2o	+	1	thr_L_ext	>	1	adp	+	1	h	+	1	phi	+	1	thr_L
1066	1	atp	+	1	h2o	+	1	tre_ext	>	1	adp	+	1	h	+	1	phi	+	1	tre
1067	1	pep	+	1	tre_ext	>	1	pyr	+	1	tre6p
1068	1	h_ext	+	1	trp_L_ext	>	1	h	+	1	trp_L
1069	1	h_ext	+	1	tyr_L_ext	>	1	h	+	1	tyr_L
1070	1	h_ext	+	1	ura_ext	=	1	h	+	1	ura
1071	2	h_ext	+	1	urea_ext	=	2	h	+	1	urea
1072	1	atp	+	1	h2o	+	1	val_L_ext	>	1	adp	+	1	h	+	1	phi	+	1	val_L
1073	1	na1_ext	+	1	val_L_ext	>	1	na1	+	1	val_L
1074	1	h_ext	+	1	xan_ext	>	1	h	+	1	xan
1075	1	atp	+	1	h2o	+	1	xyl_D_ext	>	1	adp	+	1	h	+	1	phi	+	1	xyl_D
1076	1	atp	+	1	h2o	+	1	zn2	>	1	adp	+	1	h	+	1	phi	+	1	zn2_ext
1077	1	h_ext	+	1	zn2	>	1	h	+	1	zn2_ext
1078	1	pca_ext	+	1	adp	+	1	phi	=	1	pca	+	1	atp	+	1	h2o
1079	1	psd_ext	>	1	psd
1080	1	n3oxdd_hsl_p	=	1	n3oxdd_hsl_ext
1081	1	nb_hsl_p	=	1	nb_hsl_ext
1082	1	hsl_p	=	1	hsl_ext
1083	1	pvd1	>	1	pvd1_ext
1084	1	nh3_ext	+	1	h_ext	=	1	nh4_ext
1085	1	nh3_ext	=	1	nh3
1086	1	oxdd_p	>	1	oxdd_ext
1087	1	but_ext	=	1	but_p
1088	1	dodec2acid	=	1	dec2acid
1089	1	h	+	1	so4_ext	>	1	h	+	1	so4
1090	1	cynt_ext	+	1	h	=	1	cynt	+	1	h
1091	1	na1_ext	+	1	pro_L_ext	=	1	na1	+	1	pro_L
1092	1	h_ext	+	1	k_ext	+	1	zn2	=	1	h	+	1	k	+	1	zn2_ext
1093	1	h_ext	+	1	cd2	+	1	k_ext	=	1	h	+	1	cd2_ext	+	1	k
1094	1	k_ext	=	1	k
1095	1	h_ext	+	1	lys_L	>	1	h	+	1	lys_L_ext
1096	1	hbut_R_ext	=	1	hbut_R
1097	1	h_ext	+	1	ser_D_ext	=	1	h	+	1	ser_D
1098	1	h_ext	+	1	galctn-D_ext	=	1	h	+	1	galctn-D
1099	1	h_ext	+	1	mucac_ext	>	1	h	+	1	mucac
1100	1	h_ext	+	1	glcr_ext	>	1	h	+	1	glcr
1101	1	h_ext	+	1	hphac4_ext	=	1	h	+	1	hphac4
1102	2	h_ext	+	1	tart_ext	=	2	h	+	1	tart
1103	1	h2o	+	1	atp	+	1	MOPS_ext	>	1	h	+	1	adp	+	1	phi	+	1	MOPS
1104	1	h2o	+	1	atp	+	1	Sulfac_ext	>	1	h	+	1	adp	+	1	phi	+	1	Sulfac
1105	1	h2o	+	1	atp	+	1	metox_R_ext	>	1	h	+	1	adp	+	1	phi	+	1	metox_R
1106	1	h2o	+	1	atp	+	1	metox_ext	>	1	h	+	1	adp	+	1	phi	+	1	metox
1107	1	tyr_L_ext	=	1	tyr_L
1108	1	h_ext	+	1	form_ext	=	1	h	+	1	form
1109	1	h2o	+	1	atp	+	1	vb12_ext	=	1	h	+	1	adp	+	1	phi	+	1	vb12
1110	1	prop_ext	+	1	na1_ext	=	1	prop	+	1	na1
1111	1	glyc_ext	=	1	glyc
1112	1	h2o	+	1	atp	+	1	cu2	>	1	h	+	1	adp	+	1	phi	+	1	cu2_ext
1113	1	h2o	+	1	atp	+	1	Pb	>	1	h	+	1	adp	+	1	phi	+	1	Pb_ext
1114	1	h2o	+	1	atp	+	1	hg	>	1	h	+	1	adp	+	1	phi	+	1	hg_ext
1115	1	h2o	+	1	atp	+	1	cd2	>	1	h	+	1	adp	+	1	phi	+	1	cd2_ext
1116	1	pep	+	1	acgam_ext	=	1	pyr	+	1	acgam6p
1117	1	h_ext	+	1	etha_ext	>	1	h	+	1	etha
1118	1	h2o	+	1	atp	+	1	vb12r_ext	>	1	h	+	1	adp	+	1	phi	+	1	vb12r
1119	1	h2o	+	1	atp	+	1	inos_ext	=	1	h	+	1	adp	+	1	phi	+	1	inos
1120	1	h2o	+	1	atp	+	1	gln_L_ext	>	1	h	+	1	adp	+	1	phi	+	1	gln_L
1121	1	h_ext	+	1	chrm	=	1	h	+	1	chrm_ext
1122	1	h_ext	+	1	mn2_ext	>	1	h	+	1	mn2
1123	1	fe2_ext	=	1	fe2
1124	1	oxpro_ext	=	1	oxpro
1125	1	h2o	+	1	atp	+	1	ala-L-asp-L_ext	>	1	h	+	1	adp	+	1	phi	+	1	ala-L-asp-L
1126	1	h2o	+	1	atp	+	1	ala-Gln_ext	>	1	h	+	1	adp	+	1	phi	+	1	ala-Gln
1127	1	h2o	+	1	atp	+	1	ala-L-glu-L_ext	>	1	h	+	1	adp	+	1	phi	+	1	ala-L-glu-L
1128	1	h2o	+	1	atp	+	1	alagly_ext	>	1	h	+	1	adp	+	1	phi	+	1	alagly
1129	1	h2o	+	1	atp	+	1	ala-His_ext	>	1	h	+	1	adp	+	1	phi	+	1	ala-His
1130	1	h2o	+	1	atp	+	1	ala-Leu_ext	>	1	h	+	1	adp	+	1	phi	+	1	ala-Leu
1131	1	h2o	+	1	atp	+	1	ala-L-Thr-L_ext	>	1	h	+	1	adp	+	1	phi	+	1	ala-L-Thr-L
1132	1	h2o	+	1	atp	+	1	cys-Gly_ext	>	1	h	+	1	adp	+	1	phi	+	1	cys-Gly
1133	1	h2o	+	1	atp	+	1	gly-asn-L_ext	>	1	h	+	1	adp	+	1	phi	+	1	gly-asn-L
1134	1	h2o	+	1	atp	+	1	gly-asp-L_ext	>	1	h	+	1	adp	+	1	phi	+	1	gly-asp-L
1135	1	h2o	+	1	atp	+	1	gly-Gln_ext	>	1	h	+	1	adp	+	1	phi	+	1	gly-Gln
1136	1	h2o	+	1	atp	+	1	gly-glu-L_ext	>	1	h	+	1	adp	+	1	phi	+	1	gly-glu-L
1137	1	h2o	+	1	atp	+	1	gly-Met_ext	>	1	h	+	1	adp	+	1	phi	+	1	gly-Met
1138	1	h2o	+	1	atp	+	1	gly-pro-L_ext	>	1	h	+	1	adp	+	1	phi	+	1	gly-pro-L
1139	1	h2o	+	1	atp	+	1	met-L-ala-L_ext	>	1	h	+	1	adp	+	1	phi	+	1	met-L-ala-L
1140	1	h2o	+	1	atp	+	1	gly-Cys_ext	>	1	adp	+	1	phi	+	1	gly-Cys
1141	1	h2o	+	1	atp	+	1	gly-Leu_ext	>	1	adp	+	1	phi	+	1	gly-Leu
1142	1	h2o	+	1	atp	+	1	gly-Phe_ext	>	1	adp	+	1	phi	+	1	gly-Phe
1143	1	h2o	+	1	atp	+	1	gly-Tyr_ext	>	1	adp	+	1	phi	+	1	gly-Tyr
1144	1	h_ext	+	1	hxan_ext	=	1	h	+	1	hxan
1145	1	h2o	+	1	atp	+	1	hyp_ext	=	1	h	+	1	adp	+	1	phi	+	1	hyp
1146	1	h_ext	+	1	his_L_ext	=	1	h	+	1	his_L
1147	1	h_ext	+	1	ala_D_ext	>	1	h	+	1	ala_D
1148	1	h2o	+	1	atp	+	1	fe3_ext	=	1	h	+	1	adp	+	1	phi	+	1	fe3
1149	1	h_ext	+	1	pro_L_ext	>	1	h	+	1	pro_L
1150	1	h_ext	+	1	trp_L_ext	=	1	h	+	1	trp_L
1151	1	h	+	1	cit	+	1	mg2_ext	=	1	h	+	1	cit	+	1	mg2
1152	1	h_ext	+	1	akg_ext	=	1	h	+	1	akg
1153	1	pnto_R_ext	>	1	pnto_R
1154	1	pydx_ext	>	1	pydx
1155	1	cl_ext	>	1	cl
1156	1	dap_M_ext	>	1	dap_M
1157	1	pg3_ext	>	1	pg3
1158	1	mhetz_ext	>	1	mhetz
1159	1	aacoa_ext	>	1	aacoa
1160	1	accoa_ext	>	1	accoa
1161	1	adp_ext	>	1	adp
1162	1	amp_ext	>	1	amp
1163	1	atp_ext	>	1	atp
1164	1	btn_ext	>	1	btn
1165	1	cmp_ext	>	1	cmp
1166	1	coa_ext	>	1	coa
1167	1	ctp_ext	>	1	ctp
1168	1	damp_ext	>	1	damp
1169	1	datp_ext	>	1	datp
1170	1	dcmp_ext	>	1	dcmp
1171	1	dctp_ext	>	1	dctp
1172	1	dgmp_ext	>	1	dgmp
1173	1	dgtp_ext	>	1	dgtp
1174	1	dhap_ext	>	1	dhap
1175	1	dtmp_ext	>	1	dtmp
1176	1	dttp_ext	>	1	dttp
1177	1	e4p_ext	>	1	e4p
1178	1	f6p_ext	>	1	f6p
1179	1	g3p_ext	>	1	g3p
1180	1	g6p_ext	>	1	g6p
1181	1	glycogen_ext	>	1	glycogen
1182	1	gmp_ext	>	1	gmp
1183	1	gtp_ext	>	1	gtp
1184	1	hemeO_ext	>	1	hemeO
1185	1	malcoa_ext	>	1	malcoa
1186	1	mqn8_ext	>	1	mqn8
1187	1	nad_ext	>	1	nad
1188	1	nadp_ext	>	1	nadp
1189	1	nadph_ext	>	1	nadph
1190	1	oaa_ext	>	1	oaa
1191	1	pep_ext	>	1	pep
1192	1	ppi_ext	>	1	ppi
1193	1	r5p_ext	>	1	r5p
1194	1	sheme_ext	>	1	sheme
1195	1	thmpp_ext	>	1	thmpp
1196	1	uacgam_ext	>	1	uacgam
1197	1	uamr_ext	>	1	uamr
1198	1	udpg_ext	>	1	udpg
1199	1	ump_ext	>	1	ump
1200	1	utp_ext	>	1	utp
1201	1	myrsACP_ext	>	1	myrsACP
1202	1	palmACP_ext	>	1	palmACP
1203	1	cellb_ext	>	1	cellb
1204	1	ca2_ext	>	1	ca2
1205	1	nac_ext	>	1	nac
1206	1	n3oxdd_hsl	>	1	n3oxdd_hsl_p
1207	1	nb_hsl	>	1	nb_hsl_p
1208	1	hsl	=	1	hsl_p
1209	>	1	na1_ext
1210	>	1	cl_ext
1211	>	1	ca2_ext
1212	>	1	fe2_ext
1213	>	1	fe3_ext
1214	>	1	so4_ext
1215	>	1	phi_ext
1216	>	1	mg2_ext
1217	>	1	k_ext
1218	>	1	ala_L_ext
1219	>	1	asp_L_ext
1220	>	1	asn_L_ext
1221	>	1	glu_L_ext
1222	>	1	gln_L_ext
1223	>	1	gly_ext
1224	>	1	his_L_ext
1225	>	1	ile_L_ext
1226	>	1	leu_L_ext
1227	>	1	lys_L_ext
1228	>	1	met_L_ext
1229	>	1	phe_L_ext
1230	>	1	pro_L_ext
1231	>	1	ser_L_ext
1232	>	1	thr_L_ext
1233	>	1	trp_L_ext
1234	>	1	tyr_L_ext
1235	>	1	val_L_ext
1236	>	1	arg_L_ext
1237	>	1	cys_L_ext
1238	>	1	cd2_ext
1239	>	1	cobalt2_ext
1240	>	1	cu2_ext
1241	>	1	mn2_ext
1242	>	1	ni2_ext
1243	>	1	zn2_ext
1244	>	1	ade_ext
1245	>	1	gua_ext
1246	>	1	csn_ext
1247	>	1	ura_ext
1248	>	1	nh4_ext
1249	>	1	man_ext
1250	>	1	pnto_R_ext
1251	>	1	btn_ext
1252	>	1	ascb_ext
1253	>	1	thm_ext
1254	>	1	nac_ext
1255	>	1	pydx_ext
1256	>	1	chol_ext
1257	>	1	vb12_ext
1258	>	1	o2_ext
1259	>	1	h2o_ext
1260	>	1	h_ext
1261	>	1	mobd_ext
1262	>	1	Biomass
1263	>	1	dap_M_ext
1264	>	1	pg3_ext
1265	>	1	mhetz_ext
1266	>	1	aacoa_ext
1267	>	1	accoa_ext
1268	>	1	adp_ext
1269	>	1	akg_ext
1270	>	1	amp_ext
1271	>	1	atp_ext
1272	>	1	cmp_ext
1273	>	1	co2_ext
1274	>	1	coa_ext
1275	>	1	ctp_ext
1276	>	1	damp_ext
1277	>	1	datp_ext
1278	>	1	dcmp_ext
1279	>	1	dctp_ext
1280	>	1	dgmp_ext
1281	>	1	dgtp_ext
1282	>	1	dhap_ext
1283	>	1	dtmp_ext
1284	>	1	dttp_ext
1285	>	1	e4p_ext
1286	>	1	f6p_ext
1287	>	1	hdca_ext
1288	>	1	g3p_ext
1289	>	1	g6p_ext
1290	>	1	gcald_ext
1291	>	1	glc_D_ext
1292	>	1	glyc_ext
1293	>	1	glycogen_ext
1294	>	1	gmp_ext
1295	>	1	gtp_ext
1296	>	1	hemeO_ext
1297	>	1	lac_L_ext
1298	>	1	malcoa_ext
1299	>	1	mqn8_ext
1300	>	1	nad_ext
1301	>	1	nadp_ext
1302	>	1	nadph_ext
1303	>	1	oaa_ext
1304	>	1	pep_ext
1305	>	1	ppi_ext
1306	>	1	pyr_ext
1307	>	1	r5p_ext
1308	>	1	sheme_ext
1309	>	1	thmpp_ext
1310	>	1	uacgam_ext
1311	>	1	uamr_ext
1312	>	1	udpg_ext
1313	>	1	ump_ext
1314	>	1	urea_ext
1315	>	1	utp_ext
1316	>	1	hbut_R_ext
1317	>	1	oxpro_ext
1318	>	1	prop_ext
1319	>	1	metox_ext
1320	>	1	metox_R_ext
1321	>	1	hyp_ext
1322	>	1	btd_RR_ext
1323	>	1	d2hglcn_ext
1324	>	1	pqs_ext
1325	>	1	ohexa_ext
1326	>	1	oxdd_ext
1327	>	1	a4but_ext
1328	>	1	h4bz_ext
1329	>	1	ac_ext
1330	>	1	algna_ext
1331	>	1	abtn_ext
1332	>	1	agm_ext
1333	>	1	alltn_ext
1334	>	1	ala_B_ext
1335	>	1	buts_ext
1336	>	1	but_ext
1337	>	1	cellb_ext
1338	>	1	muc_ext
1339	>	1	cit_ext
1340	>	1	cynt_ext
1341	>	1	ala_D_ext
1342	>	1	fru_ext
1343	>	1	glcn_D_ext
1344	>	1	g15lac_ext
1345	>	1	glu_D_ext
1346	>	1	mal_D_ext
1347	>	1	mnl_ext
1348	>	1	met_D_ext
1349	>	1	rib_D_ext
1350	>	1	ser_D_ext
1351	>	1	xyl_D_ext
1352	>	1	eths_ext
1353	>	1	etoh_ext
1354	>	1	feenter_ext
1355	>	1	ferrich_ext
1356	>	1	fum_ext
1357	>	1	gbbtn_ext
1358	>	1	glutar_ext
1359	>	1	glyb_ext
1360	>	1	hexs_ext
1361	>	1	hsl_ext
1362	>	1	hxan_ext
1363	>	1	crn_ext
1364	>	1	cyst_L_ext
1365	>	1	mal_L_ext
1366	>	1	orn_L_ext
1367	>	1	mso3_ext
1368	>	1	myrt_ext
1369	>	1	myrsACP_ext
1370	>	1	n3oxdd_hsl_ext
1371	>	1	nb_hsl_ext
1372	>	1	fmet_ext
1373	>	1	no3_ext
1374	>	1	no2_ext
1375	>	1	orot_ext
1376	>	1	palmACP_ext
1377	>	1	pepd_ext
1378	>	1	ppn_ext
1379	>	1	prolb_ext
1380	>	1	PA_LPS_A_ext
1381	>	1	ptrc_ext
1382	>	1	pvd1_ext
1383	>	1	glyc3p_ext
1384	>	1	spmd_ext
1385	>	1	succ_ext
1386	>	1	taur_ext
1387	>	1	tre_ext
1388	>	1	xan_ext
1389	>	1	mucac_ext
1390	>	1	glcr_ext
1391	>	1	hphac4_ext
1392	>	1	MOPS_ext
1393	>	1	Sulfac_ext
1394	>	1	chrm_ext
1395	>	1	ala-L-asp-L_ext
1396	>	1	ala-Gln_ext
1397	>	1	ala-L-glu-L_ext
1398	>	1	alagly_ext
1399	>	1	ala-His_ext
1400	>	1	ala-Leu_ext
1401	>	1	ala-L-Thr-L_ext
1402	>	1	cys-Gly_ext
1403	>	1	gly-asn-L_ext
1404	>	1	gly-asp-L_ext
1405	>	1	gly-Gln_ext
1406	>	1	gly-glu-L_ext
1407	>	1	gly-Met_ext
1408	>	1	gly-pro-L_ext
1409	>	1	met-L-ala-L_ext
1410	>	1	gly-Cys_ext
1411	>	1	gly-Leu_ext
1412	>	1	gly-Phe_ext
1413	>	1	gly-Tyr_ext
[truncated: 115 more columns]

## Sheet: Supplementary Table 2
	Abbreviation	Name	Synonim/Match-MetaboAnalyst	HMDB	PubChem	KEGG	SMILES
1	fthf	10-Formyltetrahydrofolate	10-Formyltetrahydrofolate	HMDB0000972	122347	C00234	NC1=NC(=O)C2=C(NCC(CN(C=O)C3=CC=C(C=C3)C(=O)N[C@@H](CCC(O)=O)C(O)=O)N2)N1
2	d3k5m	1,2-dihydroxy-3-keto-5-methylthiopentene	1,2-Dihydroxy-3-keto-5-methylthiopentene	HMDB0012134	5462190	C15606	CSCCC(=O)C(\O)=C\O
3	dag3p	1,2-Diacyl-sn-glycerol 3-phosphate	Disodium 2,3-bis(hexadecanoyloxy)propyl phosphate	N/A	3018065	N/A	CCCCCCCCCCCCCCCC(=O)OCC(COP(=O)([O-])[O-])OC(=O)CCCCCCCCCCCCCCC.[Na+].[Na+]
4	dgr	1,2-Diacylglycerol	(Â±)-Glycerol 1,2-diacetate	HMDB0031712	66021	N/A	CC(=O)OCC(CO)OC(C)=O
5	dampp	1,3-Diaminopropane	1,3-Diaminopropane	HMDB0000002	428	C00986	NCCCN
6	dpg	3-Phospho-D-glyceroyl phosphate	Glyceric acid 1,3-biphosphate	HMDB0001270	439191	C00236	O[C@H](COP(O)(O)=O)C(=O)OP(O)(O)=O
7	dap	1,5-Diaminopentane	Cadaverine	HMDB0002322	273	C01672	NCCCCCN
8	ap2ol	1-Aminopropan-2-ol	1-Amino-propan-2-ol	HMDB0012136	4	C05771	CC(O)CN
9	cxvcxp	1-Carboxyvinyl carboxyphosphonate	1-Carboxyvinyl carboxyphosphonate	N/A	N/A	C06367	C=C(OP(=O)([O-])C(=O)[O-])C(=O)[O-]
10	hphe	1-hydroxyphenazine	1-Hydroxyphenazine	N/A	329970429	C21477	N/A
11	pyr5c	1-Pyrroline-5-carboxylate	1-Pyrroline-5-carboxylic acid	HMDB0001301	440162	C03912	OC(=O)[C@@H]1CCC=N1
12	pyrr	1-pyrroline	1-Pyrroline	HMDB0012497	79803	C15668	C1CC=NC1
13	ddhb	2,3-Dihydro-2,3-dihydroxybenzoate	(2S,3S)-2,3-Dihydro-2,3-dihydroxybenzoate	METPA1826	N/A	C04171	N/A
14	dhb	2,3-Dihydroxybenzoate	2-Pyrocatechuic acid	HMDB0000397	19	C00196	OC(=O)C1=C(O)C(O)=CC=C1
15	dhba	(2,3-Dihydroxybenzoyl)adenylate	2,3-Dihydroxybenzoyl 5'-adenylate	N/A	440201	C04030	C1=CC(=C(C(=C1)O)O)C(=O)OP(=O)(O)OC[C@@H]2[C@H]([C@H]([C@@H](O2)N3C=NC4=C(N=CN=C43)N)O)O
16	hthdp	(2S,4S)-4-Hydroxy-2,3,4,5-tetrahydrodipicolinate	HTPA	MA3TEM047	163311998	C20258	C1[C@@H](CC(=N[C@@H]1C(=O)[O-])C(=O)[O-])O
17	dhmb	(R)-2,3-Dihydroxy-3-methylbutanoate	(R)-2,3-Dihydroxy-isovalerate	HMDB0012141	440279	C04272	CC(C)(O)[C@@H](O)C(O)=O
18	dhmp	(R)-2,3-Dihydroxy-3-methylpentanoate	(R)-2,3-Dihydroxy-3-methylvalerate	HMDB0012140	448154	C06007	CC[C@@](C)(O)[C@@H](O)C(O)=O
19	dab	L-2,4-Diaminobutanoate	L-2,4-diaminobutyric acid	HMDB0006284	134490	C03283	NCC[C@H](N)C(O)=O
20	aics	(S)-2-[5-Amino-1-(5-phospho-D-ribosyl)imidazole-4-carboxamido]succinate	SAICAR	HMDB0000797	160666	C04823	NC1=C(N=CN1[C@@H]1O[C@H](COP(O)(O)=O)[C@@H](O)[C@H]1O)C(=O)N[C@@H](CC(O)=O)C(O)=O
21	d5o2a	2,5-Dihydro-5-oxofuran-2-acetate	Muconolactone	N/A	542	N/A	C1=CC(=O)OC1CC(=O)O
22	dhpp	2,5-Diamino-6-hydroxy-4-(5'-phosphoribosylamino)-pyrimidine	2,5-diamino-6-(1-D-ribosylamino)pyrimidin-4(3H)-one 5'-phosphate	N/A	135398600	N/A	C([C@@H]1[C@H]([C@H]([C@@H](O1)NC2=C(C(=O)NC(=N2)N)N)O)O)OP(=O)([O-])[O-]
23	dap_LL	LL-2,6-Diaminoheptanedioate	Diaminopimelic acid	HMDB0001370	439283	C00666	N[C@@H](CCC[C@H](N)C(O)=O)C(O)=O
24	dap_M	meso-2,6-Diaminoheptanedioate	Diaminopimelic acid	HMDB0001370	439283	C00666	N[C@@H](CCC[C@H](N)C(O)=O)C(O)=O
25	aeppn	(2-Aminoethyl)phosphonate	Ciliatine	HMDB0011747	339	C03557	NCCP(O)(O)=O
26	ahbut	(S)-2-Aceto-2-hydroxybutanoate	(S)-2-Aceto-2-hydroxybutanoic acid	HMDB0006900	440875	C06006	CC[C@](O)(C(C)=O)C(O)=O
27	ahhmd	2-Amino-4-hydroxy-6-hydroxymethyl-7,8-dihydropteridine diphosphate	2-Amino-7,8-dihydro-4-hydroxy-6-(diphosphooxymethyl)pteridine	METPA0546	N/A	C04807	N/A
28	ahhmp	2-Amino-4-hydroxy-6-hydroxymethyl-7,8-dihydropteridine	2-Amino-4-hydroxy-6-hydroxymethyl-7,8-dihydropteridine	METPA0169	N/A	C01300	N/A
29	aobut	L-2-Amino-3-oxobutanoate	L-2-Amino-3-oxobutanoic acid	HMDB0006454	440033	C03508	CC(=O)[C@H](N)C(O)=O
30	beACP	But-2-enoyl-[acyl-carrier protein	But-2-enoyl-[acyl-carrier protein]	METPA0478	N/A	C04246	N/A
31	c25dho	2-Carboxy-2,5-dihydro-5-oxofuran-2-acetate	2-Carboxy-2,5-dihydro-5-oxofuran-2-acetate	METPA0165	N/A	C01278	N/A
32	cpr5p	1-(2-Carboxyphenylamino)-1-deoxy-D-ribulose 5-phosphate	1-(2-Carboxyphenylamino)-1-deoxy-D-ribulose 5-phosphate	METPA0170	N/A	C01302	N/A
33	dda7p	2-Dehydro-3-deoxy-D-arabino-heptonate 7-phosphate	2-Dehydro-3-deoxy-D-arabino-heptonate 7-phosphate	METPA0533	N/A	C04691	N/A
34	ddg6p	2-Dehydro-3-deoxy-D-gluconate 6-phosphate	2-Keto-3-deoxy-6-phosphogluconic acid	HMDB0001376	3080745	C04442	O[C@H](COP(O)(O)=O)[C@@H](O)CC(=O)C(O)=O
35	dglcn	2-Deoxy-D-gluconate	2-deoxy-D-gluconic acid	N/A	188315	C02782	O=C([O-])C[C@@H](O)[C@H](O)[C@H](O)CO
36	d2hglcn	2-Dehydro-D-gluconate	2-keto-D-gluconate	N/A	6857381	C03342	C([C@H]([C@H]([C@@H](C(=O)C(=O)[O-])O)O)O)O
37	dhp	2-Dehydropantoate	4-hydroxy-3,3-dimethyl-2-oxobutanoate	N/A	38	C00966	CC(C)(CO)C(=O)C(=O)O
38	dmmq8	2-Demethylmenaquinone 8	2-Demethylmenaquinone	METPA0693	N/A	C05818	N/A
39	h3opp	2-Hydroxy-3-oxopropanoate	Tartronate semialdehyde	HMDB0006938	1122	C01146	OC(C=O)C(O)=O
40	hddACP2	2-hydroxydodecanoyl-[acyl-carrier protein	(3R)-3-Hydroxydecanoyl-[acyl-carrier protein]	METPA0519	N/A	C04619	N/A
41	hmyrsACP	S-2-hydroxymyristoyl-[acyl-carrier protein	S-2-hydroxymyristoyl-[acyl-carrier protein	N/A	N/A	N/A	N/A
42	ippm	2-Isopropylmaleate	Isopropylmaleic acid	HMDB0012241	5280533	C02631	CC(C)C(=C\C(O)=O)\C(O)=O
43	kmb	2-keto-4-methylthiobutyrate	2-Oxo-4-methylthiobutanoic acid	HMDB0001553	473	C01180	CSCCC(=O)C(O)=O
44	maacoa	2-Methyl-3-acetoacetyl-CoA	2-Methylacetoacetyl-CoA	HMDB0001157	53	C03344	C[C@@H](C(C)=O)C(=O)SCCNC(=O)CCNC(=O)[C@H](O)C(C)(C)COP(O)(=O)OP(O)(=O)OC[C@H]1O[C@H]([C@H](O)[C@@H]1OP(O)(O)=O)N1C=NC2=C1N=CN=C2N
45	mahmp	2-Methyl-4-amino-5-hydroxymethylpyrimidine diphosphate	2-Methyl-4-amino-5-hydroxymethylpyrimidine diphosphate	METPA0538	N/A	C04752	N/A
46	mb2coa2	trans-2-Methylbut-2-enoyl-CoA	Tiglyl-CoA	HMDB0002054	6443760	C03345	C\C=C(/C)C(=O)SCCNC(=O)CCNC(=O)[C@H](O)C(C)(C)COP(O)(=O)OP(O)(=O)OC[C@H]1O[C@H]([C@H](O)[C@@H]1OP(O)(O)=O)N1C=NC2=C1N=CN=C2N
47	mbcoa	2-Methylbutanoyl-CoA	2-Methylbutyryl-CoA	HMDB0001041	71448903	C01033	CC[C@H](C)C(=O)SCCNC(=O)CCNC(=O)[C@H](O)C(C)(C)COP(O)(=O)OP(O)(=O)OC[C@H]1O[C@H]([C@H](O)[C@@H]1OP(O)(O)=O)N1C=NC2=C1N=CN=C2N
48	mbutdhla2	S-(2-Methylbutanoyl)-dihydrolipoamide	S-(2-Methylbutanoyl)-dihydrolipoamide	HMDB0006869	440565	C05118	CCC(C)C(=O)SCCC(S)CCCCC(N)=O
49	me4p	2-C-methyl-D-erythritol 4-phosphate	2-C-Methyl-D-erythritol 4-phosphate	METPA1027	N/A	C11434	N/A
50	mecdp	2-C-methyl-D-erythritol 2,4-cyclodiphosphate	2-C-Methyl-D-erythritol 2,4-cyclodiphosphate	METPA1030	N/A	C11453	N/A
51	mop2	2-Methyl-3-oxopropanoate	2-Methyl-3-oxopropanoic acid	HMDB0001172	296	C00349	CC(C=O)C(O)=O
52	o3mpt	(R)-2-Oxo-3-methylpentanoate	(3R)-3-Methyl-2-oxopentanoic acid	N/A	440877	C06008	CC[C@@H](C)C(=O)C(=O)O
53	obut	2-Oxobutanoate	2-Ketobutyric acid	HMDB0000005	58	C00109	CCC(=O)C(O)=O
54	ohph	2-Octaprenyl-6-hydroxyphenol	2-Polyprenyl-6-hydroxyphenol	METPA1445	N/A	C17551	N/A
55	ombzl	2-Octaprenyl-6-methoxy-1,4-benzoquinol	2-Octaprenyl-6-methoxy-1,4-benzoquinol	N/A	49852329	N/A	CC(=CCC/C(=C/CC/C(=C/CC/C(=C/CC/C(=C/CC/C(=C/CC/C(=C/CC/C(=C/CC1=C(C(=CC(=C1)O)OC)O)/C)/C)/C)/C)/C)/C)/C)C
56	omhmbl	2-Octaprenyl-3-methyl-5-hydroxy-6-methoxy-1,4-benzoquinol	3-Demethylubiquinol-8	N/A	50986110	N/A	CC1=C(C(=C(C(=C1O)O)OC)O)C/C=C(\C)/CC/C=C(\C)/CC/C=C(\C)/CC/C=C(\C)/CC/C=C(\C)/CC/C=C(\C)/CC/C=C(\C)/CCC=C(C)C
57	ommbl	2-Octaprenyl-3-methyl-6-methoxy- 1,4-benzoquinol	5-Demethoxyubiquinol	N/A	53481017	N/A	CC1=C(C(C(=CC1O)OC)O)C/C=C(\C)/CC/C=C(\C)/CC/C=C(\C)/CC/C=C(\C)/CC/C=C(\C)/CCC=C(C)C
58	omph	2-Octaprenyl-6-methoxyphenol	6-methoxy-2-octaprenylphenol	N/A	5280834	C05812	CC(=CCC/C(=C/CC/C(=C/CC/C(=C/CC/C(=C/CC/C(=C/CC/C(=C/CC/C(=C/CC1=C(C(=CC=C1)OC)O)/C)/C)/C)/C)/C)/C)/C)C
59	oph	2-Octaprenylphenol	2-Polyprenylphenol	METPA0691	N/A	C05807	N/A
60	oxtp	2-oxo-3-p-tolylpropanate	Phenylpyruvic acid	HMDB0000205	997	C00166	N/A
61	p4c2me	2-phospho-4-(cytidine 5'-diphospho)-2-C-methyl-D-erythritol	4-CDP-2-C-methyl-D-erythritol 2-phosphate	N/A	443200	C11436	C[C@](CO)([C@@H](COP(=O)(O)OP(=O)(O)OC[C@@H]1[C@H]([C@H]([C@@H](O1)N2C=CC(=NC2=O)N)O)O)O)OP(=O)(O)O
62	g2p	D-Glycerate 2-phosphate	2-Phospho-D-glyceric acid	HMDB0003391	439278	C00631	OC[C@@H](OP(O)(O)=O)C(O)=O
63	pglyc	2-Phosphoglycolate	Phosphoglycolic acid	HMDB0000816	529	C00988	OC(=O)COP(O)(O)=O
64	tddACP	trans-Dodec-2-enoyl-[acyl-carrier protein]	trans-Dodec-2-enoyl-[acp]	METPA0669	N/A	C05758	N/A
65	tdeACP2	trans-Dec-2-enoyl-[acyl-carrier protein]	trans-Dec-2-enoyl-[acp]	METPA0665	N/A	C05754	N/A
66	theACP	trans-Hex-2-enoyl-[acp]	trans-Hex-2-enoyl-[acp]	METPA0659	N/A	C05748	N/A
67	tocdACP	trans-Octadec-2-enoyl-[acyl-carrier-protein]	trans-Dodec-2-enoyl-[acp]	METPA0669	N/A	C05758	N/A
68	toceACP	trans-Oct-2-enoyl-[acp]	trans-Oct-2-enoyl-[acp]	METPA0662	N/A	C05751	N/A
69	dhbz	3,4-Dihydroxybenzoate	Protocatechuic acid	HMDB0001856	72	C00230	OC(=O)C1=CC(O)=C(O)C=C1
70	dhpha	3,4-Dihydroxyphenylacetate	3,4-Dihydroxybenzeneacetic acid	HMDB0001336	547	C01161	OC(=O)CC1=CC(O)=C(O)C=C1
71	hpp	3-(4-Hydroxyphenyl)pyruvate	4-Hydroxyphenylpyruvic acid	HMDB0000707	979	C01179	OC(=O)C(=O)CC1=CC=C(O)C=C1
72	ampa	3-aminopropanaldehyde	3-Aminopropionaldehyde	HMDB0001106	75	C05665	NCCC=O
73	c2hmp	3-Carboxy-2-hydroxy-4-methylpentanoate	3-Isopropylmalic acid	HMDB0012156	5462261	C04411	CC(C)[C@@H]([C@@H](O)C(O)=O)C(O)=O
74	c3hmp	3-Carboxy-3-hydroxy-4-methylpentanoate	2-Isopropylmalic acid	HMDB0000402	5280523	C02504	CC(C)[C@@](O)(CC(O)=O)C(O)=O
75	cmuc	3-Carboxy-cis,cis-muconate	3-Carboxy-cis,cis-muconate	METPA0137	N/A	C01163	N/A
76	ddgc	3-Dehydro-2-deoxy-D-gluconate	deoxy-ketogluconate	N/A	46931102	C03926	C([C@H]([C@H](C(=O)CC(=O)[O-])O)O)O
77	dhq	3-Dehydroquinate	3-Dehydroquinic acid	HMDB0012710	439351	C00944	O[C@@H]1C[C@@](O)(CC(=O)[C@H]1O)C(O)=O
78	dhsk	3-Dehydroshikimate	3-Dehydroshikimic acid	N/A	439774	C02637	C1[C@H]([C@@H](C(=O)C=C1C(=O)O)O)O
79	dmubq9	3-Demethylubiquinone-9	3-Demethylubiquinone-9	HMDB0060370	135398691	C03226	COC1=C(O)C(=O)C(C)=C(C\C=C(/C)CC\C=C(/C)CC\C=C(/C)CC\C=C(/C)CC\C=C(/C)CC\C=C(/C)CC\C=C(/C)CC\C=C(/C)CCC=C(C)C)C1=O
80	hacoa	(S)-3-Hydroxyacyl-CoA	(S)-3-hydroxyacyl-CoA	MA3TEM002	3913	C00640	C1CSC2=NC(CN21)C3=CC=CC=C3
81	hbACP	(3R)-3-Hydroxybutanoyl-[acyl-carrier protein	(3R)-3-Hydroxybutanoyl-[acyl-carrier protein]	METPA0518	N/A	C04618	N/A
82	hbut_R	(R)-3-Hydroxybutanoate	3-Hydroxybutyric acid	HMDB0000011	441	C01089	C[C@@H](O)CC(O)=O
83	hdccoa	(S)-3-Hydroxydecanoyl-CoA	(S)-Hydroxydecanoyl-CoA	HMDB0003938	16061159	C05264	CCCCCCC[C@H](O)CC(=O)SCCNC(=O)CCNC(=O)[C@H](O)C(C)(C)COP(O)(=O)OP(O)(=O)OC[C@H]1O[C@H](C(O)[C@H]1OP(O)(O)=O)N1C=NC2=C(N)N=CN=C12
84	hddACP3	(R)-3-Hydroxydodecanoyl-[acyl-carrier protein	(R)-3-Hydroxydodecanoyl-[acp]	METPA0668	N/A	C05757	N/A
85	hdeACP3R	(3R)-3-Hydroxydecanoyl-[acyl-carrier protein	(3R)-3-Hydroxydecanoyl-[acyl-carrier protein]	METPA0519	N/A	C04619	N/A
86	hhACP	(R)-3-Hydroxyhexanoyl-[acp]	(R)-3-Hydroxyhexanoyl-[acp]	METPA0658	N/A	C05747	N/A
87	hhpp	3-(Hydrohydroxyphosphoryl)pyruvate	3-(Hydrohydroxyphosphoryl)pyruvate	N/A	8604	C06368	N/A
88	hmbcoa	(S)-3-Hydroxy-2-methylbutyryl-CoA	2-Methyl-3-hydroxybutyryl-CoA	HMDB0001356	11966220	C04405	C[C@H](O)[C@H](C)C(=O)SCCNC(=O)CCNC(=O)[C@H](O)C(C)(C)COP(O)(=O)OP(O)(=O)OC[C@H]1O[C@H]([C@H](O)[C@@H]1OP(O)(O)=O)N1C=NC2=C1N=CN=C2N
89	hmp	3-Hydroxy-2-methylpropanoate	(S)-3-Hydroxyisobutyric acid	HMDB0000023	440873	C06001	C[C@@H](CO)C(O)=O
90	hocACP	(R)-3-Hydroxyoctanoyl-[acyl-carrier protein	(3R)-3-Hydroxyoctanoyl-[acyl-carrier protein]	METPA0520	N/A	C04620	N/A
91	hocdacp	(3R)-3-Hydroxyoctadecanoyl-[acyl-carrier protein	(3R)-3-Hydroxyoctanoyl-[acyl-carrier protein]	METPA0520	N/A	C04620	N/A
92	hpaACP	(3R)-3-Hydroxypalmitoyl-[acyl-carrier protein	(3R)-3-Hydroxypalmitoyl-[acyl-carrier protein]	METPA0524	N/A	C04633	N/A
93	htdACP	(3R)-3-Hydroxytetradecanoyl-[acyl-carrier protein	(3R)-3-Hydroxytetradecanoyl-[acyl-carrier protein]	METPA0531	N/A	C04688	N/A
94	ig3p	C'-(3-Indolyl)-glycerol 3-phosphate	Indoleglycerol phosphate	METPA0401	N/A	C03506	N/A
95	mb2coa3	3-Methylbut-2-enoyl-CoA	3-methyl-(2E)-butenoyl-CoA	N/A	N/A	C03069	CC(C)=CC(=O)SCCNC(=O)CCNC(=O)[C@H](O)C(C)(C)COP(=O)([O-])OP(=O)([O-])OC[C@H]1O[C@@H](n2cnc3c(N)ncnc32)[C@H](O)[C@@H]1OP(=O)([O-])[O-]
96	mbutdhla3	S-(3-Methylbutanoyl)-dihydrolipoamide	S-(3-Methylbutanoyl)-dihydrolipoamide-E	HMDB0006867	440566	C05119	CC(C)CC(=O)SCCC(S)CCCCC(N)=O
97	mgcoa	3-Methylglutaconyl-CoA	3-Methylglutaconyl-CoA	HMDB0001057	11966117	C03231	C\C(CC(=O)SCCNC(=O)CCNC(=O)[C@H](O)C(C)(C)COP(O)(=O)OP(O)(=O)OC[C@H]1O[C@H]([C@H](O)[C@@H]1OP(O)(O)=O)N1C=NC2=C1N=CN=C2N)=C/C(O)=O
98	mob	3-Methyl-2-oxobutanoate	alpha-Ketoisovaleric acid	HMDB0000019	49	C00141	CC(C)C(=O)C(O)=O
99	mop3	(S)-3-Methyl-2-oxopentanoate	3-Methyl-2-oxovaleric acid	HMDB0000491	439286	C00671	CC[C@H](C)C(=O)C(O)=O
100	mtp	3-Methylthiopropionate	3-Methylthiopropionic acid	HMDB0001527	563	C08276	CSCCC(O)=O
101	ophb	3-Octaprenyl-4-hydroxybenzoate	4-hydroxy-3-octaprenylbenzoate	N/A	54685638	N/A	CC(=CCC/C(=C/CC/C(=C/CC/C(=C/CC/C(=C/CC/C(=C/CC/C(=C/CC/C(=C/CC1=C(C=CC(=C1)C(=O)O)[O-])/C)/C)/C)/C)/C)/C)/C)C
102	oxadp	3-Oxoadipate	3-Oxoadipic acid	HMDB0000398	93	C00846	OC(=O)CCC(=O)CC(O)=O
103	oxdd_p	3-oxo-dodecanoate (periplasmic)	3-Oxododecanoic acid	HMDB0010727	439717	C02367	CCCCCCCCCC(=O)CC(O)=O
104	oxddACP	3-Oxododecanoyl-[acyl-carrier protein	3-Oxododecanoyl-[acp]	METPA0667	N/A	C05756	N/A
105	oxdeACP	3-Oxodecanoyl-[acyl-carrier protein	3-Oxodecanoyl-[acp]	METPA0664	N/A	C05753	N/A
106	oxhACP	3-Oxohexanoyl-[acyl-carrier protein	3-Oxohexanoyl-[acp]	METPA0657	N/A	C05746	N/A
107	oxhdACP	3-Oxohexadecanoyl-[acp]	3-Oxohexadecanoyl-[acp]	METPA0673	N/A	C05762	N/A
108	oxocACP	3-Oxooctanoyl-[acyl-carrier protein	3-Oxooctanoyl-[acp]	METPA0661	N/A	C05750	N/A
109	oxocdacp	3-Oxooctadecanoyl-[acp]	3-Oxostearoyl-[acp]	METPA1258	N/A	C16219	N/A
110	oxtdACP	3-Oxotetradecanoyl-[acyl-carrier protein	3-Oxotetradecanoyl-[acp]	METPA0670	N/A	C05759	N/A
111	pg3	3-Phospho-D-glycerate	3-Phosphoglyceric acid	HMDB0000807	724	C00597	OC(COP(O)(O)=O)C(O)=O
112	php	3-Phosphohydroxypyruvate	Phosphohydroxypyruvic acid	HMDB0001024	105	C03232	OC(=O)C(=O)COP(O)(O)=O
113	psme	5-O-(1-Carboxyvinyl)-3-phosphoshikimate	5-O-(1-Carboxyvinyl)-3-phosphoshikimate	METPA0160	N/A	C01269	N/A
114	a4but	4-Aminobutanoate	gamma-Aminobutyric acid	HMDB0000112	119	C00334	NCCCC(O)=O
115	abutn4	4-Aminobutanal	4-Aminobutyraldehyde	HMDB0001080	118	C00555	NCCCC=O
116	abz4	4-Aminobenzoate	p-Aminobenzoic acid	HMDB0001392	978	C00568	NC1=CC=C(C=C1)C(O)=O
117	adcho	4-amino-4-deoxychorismate	4-Amino-4-deoxychorismate	N/A	N/A	C11355	C=C(O[C@@H]1C=C(C(=O)[O-])C=C[C@H]1[NH3+])C(=O)[O-]
118	ahmmp	4-Amino-5-hydroxymethyl-2-methylpyrimidine	Toxopyrimidine	N/A	N/A	C01279	Cc1ncc(CO)c(N)n1
119	ampm	4-Amino-2-methyl-5-phosphomethylpyrimidine	2-Methyl-4-amino-5-hydroxymethylpyrimidine diphosphate	METPA0538	N/A	C04752	N/A
120	c2me	4-(cytidine 5'-diphospho)-2-C-methyl-D-erythritol	4-CDP-2-C-methyl-D-erythritol	HMDB0304166	443199	C11435	C[C@](CO)([C@@H](COP(=O)(O)OP(=O)(O)OC[C@@H]1[C@H]([C@H]([C@@H](O1)N2C=CC(=NC2=O)N)O)O)O)O
121	coxbut	4-carbamoyl-2-oxobutanate	4-carbamoyl-2-oxobutanate	N/A	N/A	N/A	N/A
122	fumacac	4-Fumarylacetoacetate	4-Fumarylacetoacetic acid	HMDB0001268	5280398	C01061	OC(=O)CC(=O)CC(=O)\C=C\C(O)=O
123	gubut	4-Guanidinobutanoate	4-Guanidinobutanoic acid	HMDB0003464	500	C01035	NC(=N)NCCCC(O)=O
124	h4bz	4-Hydroxybenzoate	4-Hydroxybenzoic acid	HMDB0000500	135	C00156	OC(=O)C1=CC=C(O)C=C1
125	hphac4	4-Hydroxyphenylacetate	p-Hydroxyphenylacetic acid	HMDB0000020	127	C00642	OC(=O)CC1=CC=C(O)C=C1
126	hthb4	4a-hydroxytetrahydrobiopterin	4a-Hydroxytetrahydrobiopterin	HMDB0002281	135476770	C15522	[H][C@@]1(CNC2=NC(N)=NC(=O)[C@]2(O)N1)[C@@H](O)[C@H](C)O
127	hthr4	4-Hydroxy-L-threonine	4-Hydroxy-L-threonine	METPA0747	N/A	C06056	N/A
128	izp4	4-Imidazolone-5-propanoate	4-Imidazolone-5-propionic acid	HMDB0001014	128	C03680	OC(=O)CCC1N=CNC1=O
129	mhetz	4-Methyl-5-(2-hydroxyethyl)-thiazole	5-(2-Hydroxyethyl)-4-methylthiazole	HMDB0032985	1136	C04294	CC1=C(CCO)SC=N1
130	mlacac	4-Maleylacetoacetate	Maleylacetoacetic acid	HMDB0002052	5280393	C01036	OC(=O)CC(=O)CC(=O)\C=C/C(O)=O
131	mop4	4-Methyl-2-oxopentanoate	Ketoleucine	HMDB0000695	70	C00233	CC(C)CC(=O)C(O)=O
132	mpetz4	4-Methyl-5-(2-phosphoethyl)-thiazole	4-Methyl-5-(2-phosphoethyl)-thiazole	METPA0487	N/A	C04327	N/A
133	pasp4	4-Phospho-L-aspartate	L-Aspartyl-4-phosphate	HMDB0012250	152441	C03082	N[C@@H](CC(=O)OP(O)(O)=O)C(O)=O
134	per4	4-Phospho-D-erythronate	4-Phospho-D-erythronate	METPA0389	N/A	C03393	N/A
135	ppan4	D-4'-Phosphopantothenate	D-4'-Phosphopantothenate	HMDB0001016	41635	C03492	CC(C)(COP(O)(O)=O)[C@@H](O)C(=O)NCCC(O)=O
136	ppcys4	N-((R)-4-Phosphopantothenoyl)-L-cysteine	4'-Phosphopantothenoylcysteine	HMDB0001117	440304	C04352	CC(C)(COP(O)(O)=O)[C@@H](O)C(=O)NCCC(=O)N[C@@H](CS)C(O)=O
137	dr5au	6-(1-D-Ribitylamino)-5-aminouracil	5-Amino-6-ribitylamino uracil	HMDB0011106	193516	C04732	NC1=C(NC[C@H](O)[C@H](O)[C@H](O)CO)NC(=O)NC1=O
138	dihurac56	5,6-dihydrouracil	Dihydrouracil	HMDB0000076	649	C00429	O=C1CCNC(=O)N1
139	ampdriz4c	5-amino-1-(5-phospho-D-ribosyl)imidazole-4-carboxylate	5-Amino-1-(5-phospho-D-ribosyl)imidazole-4-carboxylic acid	HMDB0006273	165388	C04751	NC1=C(N=CN1[C@@H]1O[C@H](COP(O)(O)=O)[C@@H](O)[C@H]1O)C(O)=O
140	a4opa	5-Amino-4-oxopentanoate	5-Aminolevulinic acid	HMDB0001149	137	C00430	NCC(=O)CCC(O)=O
141	a65prbau	5-Amino-6-(5'-phosphoribitylamino)uracil	5-Amino-6-(5'-phosphoribitylamino)uracil	HMDB0003841	18666812	C04454	NC1=C(NC[C@H](O)[C@H](O)[C@H](O)COP(O)(O)=O)NC(=O)NC1=O
142	a65pru	5-Amino-6-(5'-phosphoribosylamino)uracil	5-Amino-6-(5'-phosphoribosylamino)uracil	METPA0159	N/A	C01268	N/A
143	pr5caiz	5-phosphoribosyl-5-carboxyaminoimidazole	5-carboxyamino-1-(5-phospho-D-ribosyl)imidazole	N/A	2527	N/A	N/A
144	c5m2hm	5-Carboxymethyl-2-hydroxymuconate	5-Carboxymethyl-2-hydroxymuconate	METPA0473	N/A	C04186	N/A
145	c5m2hms	5-Carboxymethyl-2-hydroxymuconate semialdehyde	2-Hydroxy-5-carboxymethylmuconate semialdehyde	METPA0526	N/A	C04642	N/A
146	mt5dr1p	5-Methylthio-5-deoxy-D-ribose 1-phosphate	5-Methylthioribulose 1-phosphate	HMDB0001299	174549	C04582	N/A
147	m5tdru1p	5-Methylthio-5-deoxy-D-ribulose 1-phosphate	5-Methylthioribulose 1-phosphate	HMDB0001299	174549	C04582	CSC[C@@H](O)[C@@H](O)C(=O)COP(O)(O)=O
148	m5p1cab	5-methylphenazine-1-carboxylic acid betaine	5-methylphenazine-1-carboxylic acid betaine	N/A	N/A	N/A	N/A
149	m5tade	5-Methylthioadenosine	5'-Methylthioadenosine	HMDB0001173	439176	C00170	CSC[C@H]1O[C@H]([C@H](O)[C@@H]1O)N1C=NC2=C1N=CN=C2N
150	m5thfol	5-Methyltetrahydrofolate	5-Methyltetrahydrofolic acid	HMDB0001396	439234	C00440	CN1C(CNC2=CC=C(C=C2)C(=O)N[C@H](CCC(O)=O)C(O)=O)CNC2=C1C(=O)NC(N)=N2
151	m5thptglu	5-Methyltetrahydropteroyltri-L-glutamate	5-Methyltetrahydropteroyltri-L-glutamic acid	HMDB0012177	16722111	C04489	CN1[C@@H](CNC2=CC=C(C=C2)C(=O)N[C@@H](CCC(=O)N[C@@H](CCC(=O)N[C@@H](CCC(O)=O)C(O)=O)C(O)=O)C(O)=O)CNC2=C1C(=O)N=C(N)N2
152	o45dhf2ac	5-Oxo-4,5-dihydrofuran-2-acetate	2-Oxo-2,3-dihydrofuran-5-acetate	METPA0411	N/A	C03586	N/A
153	par56dmbzm	N1-(5-Phospho-alpha-D-ribosyl)-5,6-dimethylbenzimidazole	N1-(5-Phospho-a-D-ribosyl)-5,6-dimethylbenzimidazole	HMDB0003882	444941	C04778	CC1=CC2=C(C=C1C)N(C=N2)[C@H]1O[C@H](COP(O)(O)=O)[C@@H](O)[C@H]1O
154	p62dglcn	6-Phospho-2-dehydro-D-gluconate	6-Phospho-2-dehydro-D-gluconate	METPA0150	N/A	C01218	N/A
155	p6glucn	6-Phospho-D-gluconate	6-Phosphogluconic acid	HMDB0001316	91493	C00345	O[C@H](COP(O)(O)=O)[C@@H](O)[C@H](O)[C@@H](O)C(O)=O
156	p6g15lac	6-phospho-D-glucono-1,5-lactone	6-Phosphonoglucono-D-lactone	HMDB0001127	439452	C01236	O[C@H]1[C@H](O)[C@@H](COP(O)(O)=O)OC(=O)[C@@H]1O
157	py5678thp	6-Pyruvoyl-5,6,7,8-tetrahydropterin	Dyspropterin	HMDB0001195	128973	C03684	CC(=O)C(=O)C1CNC2=C(N1)C(=O)NC(N)=N2
158	e12dhprdhpt	(6R)-6-(L-erythro-1,2-Dihydroxypropyl)-7,8-dihydro-6H-pterin	4a-Carbinolamine tetrahydrobiopterin	HMDB0002215	133246	C00268	[H][C@@]1(CN=C2NC(N)=NC(=O)C2=N1)[C@@H](O)[C@H](C)O
159	a87onn	8-Amino-7-oxononanoate	8-Amino-7-oxononanoate	METPA0126	N/A	C01092	N/A
160	a4dic	2-amino-2-deoxyisochorismic acid	2-Amino-2-deoxyisochorismate	N/A	96024274	C18054	N/A
161	aacoa	Acetoacetyl-CoA	Acetoacetyl-CoA	HMDB0001484	92153	C00332	CC(=O)CC(=O)SCCNC(=O)CCNC(=O)[C@H](O)C(C)(C)COP(O)(=O)OP(O)(=O)OC[C@H]1O[C@H]([C@H](O)[C@@H]1OP(O)(O)=O)N1C=NC2=C1N=CN=C2N
162	abtn	Aerobactin	Aerobactin	HMDB0004051	123762	C05554	CC(=O)N(O)CCCC[C@H](NC(=O)CC(O)(CC(=O)N[C@@H](CCCCN(O)C(C)=O)C(O)=O)C(O)=O)C(O)=O
163	ac	Acetate	Acetic acid	HMDB0000042	176	C00033	CC(O)=O
164	acac	Acetoacetate	Acetoacetic acid	HMDB0000060	96	C00164	CC(=O)CC(O)=O
165	acACP	Acetyl-ACP	Thioacetic acid	HMDB0031188	10484	C03939	CC(=O)S
166	acald	Acetaldehyde	Acetaldehyde	HMDB0000990	177	C00084	CC=O
167	accoa	Acetyl-CoA	Acetyl-CoA	HMDB0001206	444493	C00024	CC(=O)SCCNC(=O)CCNC(=O)[C@H](O)C(C)(C)COP(O)(=O)OP(O)(=O)OC[C@H]1O[C@H]([C@H](O)[C@@H]1OP(O)(O)=O)N1C=NC2=C1N=CN=C2N
168	acg5p	N-Acetyl-L-glutamyl 5-phosphate	N-Acetyl-L-glutamyl 5-phosphate	HMDB0006456	440236	C04133	CC(=O)N[C@@H](CCC(=O)OP(O)(O)=O)C(O)=O
169	acg5sa	N-Acetyl-L-glutamate 5-semialdehyde	N-Acetyl-L-glutamate 5-semialdehyde	HMDB0006488	192878	C01250	CC(=O)N[C@@H](CCC=O)C(O)=O
170	acgam1p	N-Acetyl-D-glucosamine 1-phosphate	N-Acetyl-glucosamine 1-phosphate	HMDB0001367	440272	C04501	CC(=O)N[C@@H]1[C@@H](O)[C@H](O)[C@@H](CO)OC1OP(O)(O)=O
171	acgam6p	N-Acetyl-D-glucosamine 6-phosphate	N-Acetyl-D-Glucosamine 6-Phosphate	HMDB0001062	440996	C00357	CC(=O)N[C@H]1C(O)O[C@H](COP(O)(O)=O)[C@@H](O)[C@@H]1O
172	acglu	N-Acetyl-L-glutamate	N-Acetyl-L-glutamic acid	HMDB0001138	70914	C00624	CC(=O)N[C@@H](CCC(O)=O)C(O)=O
173	achms	O-Acetyl-L-homoserine	Acetylhomoserine	HMDB0029423	528	C01077	CC(=O)OCCC(N)C(O)=O
174	acmam	N-Acetyl-D-muramoate	N-Acetylmuramate	HMDB0060493	5462244	C02713	[H][C@](C)(O[C@@]1([H])[C@]([H])(O)[C@@]([H])(CO)OC([H])(O)[C@]1([H])N=C(C)O)C(O)=O
175	acmama	N-Acetyl-D-muramoyl-L-alanine	N-Acetylmuramoyl-Ala	HMDB0060494	5462248	C02999	[H][C@](C)(O[C@@]1([H])[C@]([H])(O)[C@@]([H])(CO)O[C@]([H])(O)[C@]1([H])N=C(C)O)C(O)=N[C@]([H])(C)C(O)=O
176	acorn	N2-Acetyl-L-ornithine	N2-Acetylornithine	HMDB0003357	439232	C00437	CC(=O)N[C@@H](CCCN)C(O)=O
177	ACP	acyl carrier protein	Holo-[acyl-carrier protein]	N/A	N/A	C00229	[*]S
178	acser	O-Acetyl-L-serine	O-Acetylserine	HMDB0003011	99478	C00979	CC(=O)OC[C@H](N)C(O)=O
179	actACP	Acetoacetyl-ACP	Acetoacetyl-[acp]	METPA0655	N/A	C05744	N/A
180	actn_R	(R)-Acetoin	Acetoin	HMDB0003243	179	C00466	CC(O)C(C)=O
181	actp	Acetyl phosphate	Acetylphosphate	HMDB0001494	186	C00227	CC(=O)OP(O)(O)=O
182	adcoba	Adenosyl cobinamide	Adenosyl cobinamide	HMDB0006903	N/A	C06508	[H][C@@]12[C@H](CC(N)=O)[C@@](C)(CCC(=O)NC[C@@H](C)O)C3=C(C)C4=[N+]5C(=CC6=[N+]7C(=C(C)C8=[N+]([C@]1(C)[C@@](C)(CC(N)=O)[C@@H]8CCC(N)=O)[Co--]57(C[C@H]1O[C@H]([C@H](O)[C@@H]1O)N1C=NC5=C1N=CN=C5N)N23)[C@@](C)(CC(N)=O)[C@@H]6CCC(N)=O)C(C)(C)[C@@H]4CCC(N)=O
183	adcobdam	Adenosyl cobyrinate diamide	Adenosyl cobyrinic acid a,c diamide	HMDB0001083	23657835	C06506	[H][C@]12[C@H](CC(O)=O)[C@@](C)(CCC(O)=O)\C(N1[Co+]C[C@H]1O[C@H]([C@H](O)[C@@H]1O)N1C=NC3=C1N=CN=C3N)=C(C)\C1=N\C(=C/C3=N/C(=C(C)\C4=N[C@]2(C)[C@@](C)(CC(N)=O)[C@@H]4CCC(O)=O)/[C@@](C)(CC(N)=O)[C@@H]3CCC(O)=O)\C(C)(C)[C@@H]1CCC(O)=O
184	adcobhex	adenosyl-cobyric acid	Adenosyl cobyrinic acid a,c diamide	HMDB0001083	0	C06506	N/A
185	ade	Adenine	Adenine	HMDB0000034	190	C00147	NC1=C2NC=NC2=NC=N1
186	adn	Adenosine	Adenosine	HMDB0000050	60961	C00212	NC1=C2N=CN([C@@H]3O[C@H](CO)[C@@H](O)[C@H]3O)C2=NC=N1
187	adp	ADP	ADP	HMDB0001341	6022	C00008	NC1=NC=NC2=C1N=CN2[C@@H]1O[C@H](COP(O)(=O)OP(O)(O)=O)[C@@H](O)[C@H]1O
188	adpglc	ADPglucose	ADP-glucose	HMDB0006557	16500	C00498	NC1=C2N=CN([C@@H]3O[C@H](COP(O)(=O)OP(O)(=O)O[C@H]4O[C@H](CO)[C@@H](O)[C@H](O)[C@H]4O)[C@@H](O)[C@H]3O)C2=NC=N1
189	adphep_D	ADP-D-glycero-D-manno-heptose	ADP-D-glycero-D-manno-heptose	METPA0813	N/A	C06397	N/A
190	adphep_L	ADP-L-glycero-D-manno-heptose	ADP-L-glycero-D-manno-heptose	METPA0814	N/A	C06398	N/A
191	agm	Agmatine	Agmatine	HMDB0001432	199	C00179	NCCCCNC(N)=N
192	ahap	3-amino-1-hydroxyacetone-1-phosphate	3-Amino-2-oxopropyl phosphate	N/A	N/A	C11638	[NH3+]CC(=O)COP(=O)([O-])[O-]
193	ahcys	S-Adenosyl-L-homocysteine	S-Adenosylhomocysteine	HMDB0000939	439155	C00021	N[C@@H](CCSC[C@H]1O[C@H]([C@H](O)[C@@H]1O)N1C=NC2=C1N=CN=C2N)C(O)=O
194	ahdt	2-Amino-4-hydroxy-6-(erythro-1,2,3-trihydroxypropyl)dihydropteridine triphosphate	Dihydroneopterin triphosphate	N/A	135398609	C04895	C1C(=NC2=C(N1)N=C(NC2=O)N)[C@@H]([C@@H](COP(=O)([O-])OP(=O)([O-])OP(=O)([O-])[O-])O)O
195	aicar	5-Amino-1-(5-Phospho-D-ribosyl)imidazole-4-carboxamide	AICA ribonucleotide	HMDB0001517	65110	C04677	C1=NC(=C(N1[C@H]2[C@@H]([C@@H]([C@H](O2)COP(=O)(O)O)O)O)N)C(=O)N
196	air	5-amino-1-(5-phospho-D-ribosyl)imidazole	5-Aminoimidazole ribonucleotide	HMDB0001235	161500	C03373	NC1=CN=CN1[C@@H]1O[C@H](COP(O)(O)=O)[C@@H](O)[C@H]1O
197	akg	2-Oxoglutarate	Oxoglutaric acid	HMDB0000208	51	C00026	OC(=O)CCC(=O)C(O)=O
198	ala_B	beta-Alanine	beta-Alanine	HMDB0000056	239	C00099	NCCC(O)=O
199	ala_D	D-Alanine	D-Alanine	HMDB0001310	71080	C00133	C[C@@H](N)C(O)=O
200	ala_L	L-Alanine	L-Alanine	HMDB0000161	5950	C00041	C[C@H](N)C(O)=O
201	alaala	D-Alanyl-D-alanine	D-Alanyl-D-alanine	HMDB0003459	5460362	C00993	C[C@@H](N)C(=O)N[C@H](C)C(O)=O
202	alac_S	(S)-2-Acetolactate	(S)-2-Acetolactate	HMDB0006855	440878	C06010	CC(=O)[C@](C)(O)C(O)=O
203	alatrna	L-Alanyl-tRNA(Ala)	L-Alanyl-tRNA	METPA0095	N/A	C00886	N/A
204	algn	Alginate	Alginic acid	HMDB0029940	131704328	C01768	OC1C(O)C(OC2C(O)C(O)C(OP)OC2C(O)=O)OC(C1P)C(O)=O
205	algna	Acetylated Alginate	bacterial alginate	N/A	405235060	N/A	CC(=O)O[C@H]1[C@@H](O)[C@H](O[C@@H]2O[C@@H](C(=O)[O-])[C@@H](O[*])[C@H](O)[C@@H]2O)[C@@H](C(=O)[O-])O[C@H]1O[C@@H]1[C@H](C(=O)[O-])O[C@@H](O[C@@H]2[C@@H](C(=O)[O-])O[C@@H](O[C@@H]3[C@H](C(=O)[O-])O[C@@H](O[*])[C@@H](O)[C@H]3O)[C@@H](O)[C@H]2OC(C)=O)[C@@H](O)[C@H]1O
206	algne	Epimerized Alginate Dimer	Epimerized Alginate Dimer	N/A	N/A	N/A	N/A
207	alltn	Allantoin	Allantoin	HMDB0000462	204	C02350	NC(=O)NC1NC(=O)NC1=O
208	alltt	Allantoate	Allantoic acid	HMDB0001209	203	C00499	NC(=O)NC(NC(N)=O)C(O)=O
209	amacald	aminoacetaldehyde	Aminoacetaldehyde	METPA0868	N/A	C06735	N/A
210	amet	S-Adenosyl-L-methionine	S-Adenosylmethionine	HMDB0001185	34756	C00019	C[S+](CC[C@H](N)C(O)=O)C[C@H]1O[C@H]([C@H](O)[C@@H]1O)N1C=NC2=C1N=CN=C2N
211	ametam	S-Adenosylmethioninamine	S-Adenosylmethioninamine	HMDB0000988	439415	C01137	C[S+](CCCN)C[C@H]1O[C@H]([C@H](O)[C@@H]1O)N1C=NC2=C1N=CN=C2N
212	amob	S-Adenosyl-4-methylthio-2-oxobutanoate	[(2S,3S,4R,5R)-5-(6-aminopurin-9-yl)-3,4-dihydroxyoxolan-2-yl]methyl-(3-carboxy-3-oxopropyl)-methylsulfanium	N/A	440336	N/A	C[S](CCC(=O)C(=O)[O-])CC1OC(n2cnc3c(N)ncnc32)C(O)C1O
213	amopbut_L	2-Amino-3-oxo-4-phosphonooxybutyrate	2-Amino-3-oxo-4-phosphonooxybutyrate	METPA0925	N/A	C07335	N/A
214	amp	AMP	Adenosine monophosphate	HMDB0000045	6083	C00020	NC1=C2N=CN([C@@H]3O[C@H](COP(O)(O)=O)[C@@H](O)[C@H]3O)C2=NC=N1
215	anth	Anthranilate	2-Aminobenzoic acid	HMDB0001123	227	C00108	NC1=CC=CC=C1C(O)=O
216	ap4a	P1,P4-Bis(5'-adenosyl) tetraphosphate	P1,P4-Bis(5'-adenosyl) tetraphosphate	HMDB0006502	194	N/A	NC1=NC=NC2=C1N=CN2C1OC(COP(O)(=O)OP(O)(=O)OP(O)(=O)OP(O)(=O)OCC2OC(C(O)C2O)N2C=NC3=C2N=CN=C3N)C(O)C1O
217	apoACP	apoprotein [acyl carrier protein	Apo-ACP	N/A	N/A	N/A	[*][NH2+][C@@H](CO)C([*])=O
218	aps	Adenosine 5'-phosphosulfate	Adenosine phosphosulfate	HMDB0001003	10238	C00224	NC1=NC=NC2=C1N=CN2[C@@H]1O[C@H](COP(O)(=O)OS(O)(=O)=O)[C@@H](O)[C@H]1O
219	ara5p	D-Arabinose 5-phosphate	D-Arabinose 5-phosphate	HMDB0011734	188324	C01112	O[C@H](COP(O)(O)=O)[C@@H](O)[C@H](O)C=O
220	arg_L	L-Arginine	L-Arginine	HMDB0000517	6322	C00062	N[C@@H](CCCNC(N)=N)C(O)=O
221	argsuc	N(omega)-(L-Arginino)succinate	Argininosuccinic acid	HMDB0000052	16950	C03406	N[C@@H](CCCNC(=N)N[C@@H](CC(O)=O)C(O)=O)C(O)=O
222	argtrna	L-Arginyl-tRNA(Arg)	L-Arginyl-tRNA(Arg)	METPA0255	N/A	C02163	N/A
223	arsna	Arsenate	Arsenate	HMDB0012190	234	C01478	O[As](O)(O)=O
224	arsni	Arsenite	Arsenite	HMDB0011620	545	C13619	O[As](O)O
225	ascb	L-Ascorbate	Ascorbic acid	HMDB0000044	54670067	C00072	[H][C@@]1(OC(=O)C(O)=C1O)[C@@H](O)CO
226	asn_L	L-Asparagine	L-Asparagine	HMDB0000168	6267	C00152	N[C@@H](CC(N)=O)C(O)=O
227	asp_L	L-Aspartate	L-Aspartic acid	HMDB0000191	5960	C00049	N[C@@H](CC(O)=O)C(O)=O
228	aspsa	L-Aspartate 4-semialdehyde	L-Aspartate-semialdehyde	HMDB0012249	439235	C00441	N[C@@H](CC=O)C(O)=O
229	asptrna	L-Aspartyl-tRNA(Asp)	L-Aspartyl-tRNA(Asp)	METPA0341	N/A	C02984	N/A
230	atp	ATP	Adenosine triphosphate	HMDB0000538	5957	C00002	NC1=NC=NC2=C1N=CN2[C@@H]1O[C@H](COP(O)(=O)OP(O)(=O)OP(O)(O)=O)[C@@H](O)[C@H]1O
231	bencisdiol	cis-1,2-dihydroxycyclohexa-3,5-diene-1-carboxylate	1,6-Dihydroxy-cis-2,4-cyclohexadiene-1-carboxylic acid	METPA0807	N/A	C06321	N/A
232	benz	alpha-Oxo-benzeneacetic acid	Phenylglyoxylic acid	HMDB0001587	11915	C02137	OC(=O)C(=O)C1=CC=CC=C1
233	betald	Betaine aldehyde	Betaine aldehyde	HMDB0001252	249	C00576	C[N+](C)(C)CC=O
234	btamp	Biotinyl-5'-AMP	Biotinyl-5'-AMP	HMDB0004220	440839	C05921	NC1=NC=NC2=C1N=CN2[C@@H]1O[C@H](COP(O)(=O)OC(=O)CCCC[C@@H]2SCC3NC(=O)NC23)[C@@H](O)[C@H]1O
235	btcoa	Butanoyl-CoA	Butyryl-CoA	HMDB0001088	265	C00136	CCCC(=O)SCCNC(=O)CCNC(=O)C(O)C(C)(C)COP(O)(=O)OP(O)(=O)OCC1OC(C(O)C1OP(O)(O)=O)N1C=NC2=C1N=CN=C2N
236	btd_RR	(R,R)-2,3-Butanediol	(2R,3R)-2,3-Butanediol	HMDB0033007	225936	C03044	C[C@@H](O)[C@@H](C)O
237	btn	Biotin	Biotin	HMDB0000030	171548	C00120	[H][C@]12CS[C@@H](CCCCC(O)=O)[C@@]1([H])NC(=O)N2
238	but_p	Butyrate (periplasmic)	Butyric acid	HMDB0000039	264	C00246	CCCC(O)=O
239	butACP	Butyryl-[acyl-carrier protein	Butyryl-[acp]	METPA0656	N/A	C05745	N/A
240	butd2coa	trans-But-2-enoyl-CoA	Crotonoyl-CoA	HMDB0002009	5497143	C00877	C\C=C\C(=O)SCCNC(=O)CCNC(=O)[C@H](O)C(C)(C)COP(O)(=O)OP(O)(=O)OC[C@H]1O[C@H]([C@H](O)[C@@H]1OP(O)(O)=O)N1C=NC2=C1N=CN=C2N
241	buts	butanesulfonate	Butane-1-sulfonate	N/A	3704751	N/A	CCCCS(=O)(=O)[O-]
242	bz	Benzoate	Benzoic acid	HMDB0001870	243	C00180	OC(=O)C1=CC=CC=C1
243	bzal	Benzaldehyde	Benzaldehyde	HMDB0006115	240	C00261	O=CC1=CC=CC=C1
244	cala	N-Carbamoyl-beta-alanine	Ureidopropionic acid	HMDB0000026	111	C02642	NC(=O)NCCC(O)=O
245	camp	cAMP	Cyclic AMP	HMDB0000058	6076	C00575	[H][C@@]12COP(O)(=O)O[C@@]1([H])[C@@H](O)[C@@H](O2)N1C=NC2=C1N=CN=C2N
246	catechol	Catechol	Pyrocatechol	HMDB0000957	289	C00090	OC1=CC=CC=C1O
247	cbasp	N-Carbamoyl-L-aspartate	Ureidosuccinic acid	HMDB0000828	93072	C00438	NC(=O)N[C@@H](CC(O)=O)C(O)=O
248	cbi	Cobinamide	Cobinamide	HMDB0006902	11528127	C05774	[H][C@@]12[C@H](CC(N)=O)[C@@](C)(CCC(=O)NC[C@@H](C)O)C3=C(C)C4=[N]5C(=CC6=[N]7C(=C(C)C8=[N]([C@]1(C)[C@@](C)(CC(N)=O)[C@@H]8CCC(N)=O)[Co++]57N23)[C@@](C)(CC(N)=O)[C@@H]6CCC(N)=O)C(C)(C)[C@@H]4CCC(N)=O
249	cbmps	N-Carbamoylputrescine	N-Carbamoylputrescine	HMDB0033458	502	C00436	NCCCCNC(N)=O
250	cbp	Carbamoyl phosphate	Carbamoyl phosphate	HMDB0001096	278	C00169	NC(=O)OP(O)(O)=O
251	cd2	Cadmium	Cadmium	HMDB0003638	31193	C01413	[Cd++]
252	cdlp_PA	cardiolipin	Cardiolipin	METPA0728	N/A	C05980	N/A
253	cdp	CDP	CDP	HMDB0001546	6132	C00112	NC1=NC(=O)N(C=C1)[C@@H]1O[C@H](COP(O)(=O)OP(O)(O)=O)[C@@H](O)[C@H]1O
254	cdpdag_PA	CDPdiacylglycerol	CDP-diacylglycerol	METPA0023	N/A	C00269	N/A
255	cellb	cellobiose	Cellobiose	HMDB0000055	10712	C00185	OC[C@H]1O[C@@H](O[C@H]2[C@H](O)[C@@H](O)[C@H](O)O[C@@H]2CO)[C@H](O)[C@@H](O)[C@@H]1O
256	ch4s	Methanethiol	Methanethiol	HMDB0003227	878	C00409	CS
257	chol	Choline	Choline	HMDB0000097	305	C00114	C[N+](C)(C)CCO
258	chor	Chorismate	Chorismate	HMDB0012199	12039	C00251	O[C@@H]1C=CC(=C[C@H]1OC(=C)C(O)=O)C(O)=O
259	cit	Citrate	Citric acid	HMDB0000094	311	C00158	OC(=O)CC(O)(CC(O)=O)C(O)=O
260	citr_L	L-Citrulline	Citrulline	HMDB0000904	9750	C00327	N[C@@H](CCCNC(N)=O)C(O)=O
261	ckdo	CMP-3-deoxy-D-manno-octulosonate	(KDO)-lipid IVA	METPA0736	25203768	C06024	C1[C@H]([C@H]([C@H](O[C@@]1(C(=O)O)OP(=O)(O)OC[C@@H]2[C@H]([C@H]([C@@H](O2)N3C=CC(=NC3=O)N)O)O)[C@@H](CO)O)O)O
262	cmp	CMP	Cytidine monophosphate	HMDB0000095	6131	C00055	NC1=NC(=O)N(C=C1)[C@@H]1O[C@H](COP(O)(O)=O)[C@@H](O)[C@H]1O
263	co	Carbon monoxide	Carbon monoxide	HMDB0001361	281	C00237	[C-]#[O+]
264	co1dam	cob(I)yrinate a,c-diamide	Cob(I)yrinate a,c diamide	HMDB0006904	N/A	C06505	[Co]N1\C2=C(C)/C3=N/C(=C\C4=N\C(=C(C)/C5=NC([C@H](CC(O)=O)[C@@]5(C)CCC(O)=O)[C@@]1(C)[C@@](C)(CC(N)=O)[C@@H]2CCC(O)=O)\[C@@H](CCC(O)=O)C4(C)C)/[C@@H](CCC(O)=O)[C@]3(C)CC(N)=O
265	co2	CO2	Carbon dioxide	HMDB0001967	280	C00011	O=C=O
266	co2dam	Cob(II)yrinate a,c diamide	Cob(II)yrinate a,c diamide	METPA0829	N/A	C06504	N/A
267	coa	Coenzyme A	Coenzyme A	HMDB0001423	87642	C00010	CC(C)(COP(O)(=O)OP(O)(=O)OC[C@H]1O[C@H]([C@H](O)[C@@H]1OP(O)(O)=O)N1C=NC2=C1N=CN=C2N)[C@@H](O)C(=O)NCCC(=O)NCCS
268	cobalt2	Co2+	Cobalt	HMDB0000608	104729	C00175	[Co++]
269	cpppg3	Coproporphyrinogen III	Coproporphyrinogen III	HMDB0001261	321	C03263	CC1=C2CC3=C(C)C(CCC(O)=O)=C(CC4=C(CCC(O)=O)C(C)=C(CC5=C(CCC(O)=O)C(C)=C(CC(N2)=C1CCC(O)=O)N5)N4)N3
270	crn	L-Carnitine	L-Carnitine	HMDB0000062	10917	C00487	C[N+](C)(C)C[C@H](O)CC(O)=O
271	csn	Cytosine	Cytosine	HMDB0000630	597	C00380	NC1=CC=NC(=O)N1
272	ctp	CTP	Cytidine triphosphate	HMDB0000082	6176	C00063	NC1=NC(=O)N(C=C1)[C@@H]1O[C@H](COP(O)(=O)OP(O)(=O)OP(O)(O)=O)[C@@H](O)[C@H]1O
273	cu2	Cu2	Copper	HMDB0000657	27099	C00070	N/A
274	cyan	cyanide	Cyanide	HMDB0002084	5975	C00177	C#[N-]
275	cynt	Cyanate	Cyanate	HMDB0002078	540	C01417	OC#N
276	cys_L	L-Cysteine	L-Cysteine	HMDB0000574	5862	C00097	N[C@@H](CS)C(O)=O
277	cyst_L	L-Cystine	L-Cystine	HMDB0000192	67678	C00491	N[C@@H](CSSC[C@H](N)C(O)=O)C(O)=O
278	cysth_L	L-Cystathionine	L-Cystathionine	HMDB0000099	439258	C02291	N[C@@H](CCSC[C@H](N)C(O)=O)C(O)=O
279	cystrna	L-Cysteinyl-tRNA(Cys)	L-Cysteinyl-tRNA(Cys)	METPA0362	N/A	C03125	N/A
280	cytd	Cytidine	Cytidine	HMDB0000089	6175	C00475	NC1=NC(=O)N(C=C1)[C@@H]1O[C@H](CO)[C@@H](O)[C@H]1O
281	dad_2	Deoxyadenosine	Deoxyadenosine	HMDB0000101	13730	C00559	NC1=C2N=CN([C@H]3C[C@H](O)[C@@H](CO)O3)C2=NC=N1
282	dadp	dADP	dADP	HMDB0001508	188966	C00206	NC1=NC=NC2=C1N=CN2[C@H]1C[C@H](O)[C@@H](COP(O)(=O)OP(O)(O)=O)O1
283	damp	dAMP	Deoxyadenosine monophosphate	HMDB0000905	12599	C00360	NC1=NC=NC2=C1N=CN2[C@H]1C[C@H](O)[C@@H](COP(O)(O)=O)O1
284	damval	delta-aminovalerate	5-Aminopentanoic acid	HMDB0003355	138	C00431	NCCCCC(O)=O
285	dann	7,8-Diaminononanoate	7,8-Diaminononanoate	METPA0113	N/A	C01037	N/A
286	datp	dATP	Deoxyadenosine triphosphate	HMDB0001532	15993	C00131	NC1=NC=NC2=C1N=CN2[C@H]1C[C@H](O)[C@@H](COP(O)(=O)OP(O)(=O)OP(O)(O)=O)O1
287	db4p	3,4-dihydroxy-2-butanone 4-phosphate	3,4-Dihydroxy-2-butanone 4-phosphate	METPA1189	N/A	C15556	N/A
288	dcamp	N6-(1,2-Dicarboxyethyl)-AMP	Adenylsuccinic acid	HMDB0000536	447145	C03794	O[C@@H]1[C@@H](COP(O)(O)=O)O[C@H]([C@@H]1O)N1C=NC2=C1N=CN=C2N[C@@H](CC(O)=O)C(O)=O
289	dcdp	dCDP	dCDP	HMDB0001245	150855	C00705	NC1=NC(=O)N(C=C1)[C@H]1C[C@H](O)[C@@H](COP(O)(=O)OP(O)(O)=O)O1
290	dcmp	dCMP	dCMP	HMDB0001202	13945	C00239	NC1=NC(=O)N(C=C1)[C@H]1C[C@H](O)[C@@H](COP(O)(O)=O)O1
291	dctp	dCTP	dCTP	HMDB0000998	65091	C00458	NC1=NC(=O)N(C=C1)[C@H]1C[C@H](O)[C@@H](COP(O)(=O)OP(O)(=O)OP(O)(O)=O)O1
292	dcyt	Deoxycytidine	Deoxycytidine	HMDB0000014	13711	C00881	NC1=NC(=O)N(C=C1)[C@H]1C[C@H](O)[C@@H](CO)O1
293	ddcaACP	Dodecanoyl-ACP (n-C12:0ACP)	Thiolauric acid	N/A	447624	C05223	CCCCCCCCCCCC(=O)S
294	decACP	Decanoyl-[acyl-carrier protein	Decanoyl-[acp]	METPA0666	N/A	C05755	N/A
295	dgdp	dGDP	dGDP	HMDB0000960	439220	C00361	NC1=NC2=C(N=CN2[C@H]2C[C@H](O)[C@@H](COP(O)(=O)OP(O)(O)=O)O2)C(=O)N1
296	dgmp	dGMP	2'-Deoxyguanosine 5'-monophosphate	HMDB0001044	65059	C00362	NC1=NC2=C(N=CN2[C@H]2C[C@H](O)[C@@H](COP(O)(O)=O)O2)C(=O)N1
297	dgsn	Deoxyguanosine	Deoxyguanosine	HMDB0000085	187790	C00330	NC1=NC2=C(N=CN2[C@H]2C[C@H](O)[C@@H](CO)O2)C(=O)N1
298	dgtp	dGTP	dGTP	HMDB0001440	65103	C00286	NC1=NC2=C(N=CN2[C@H]2C[C@H](O)[C@@H](COP(O)(=O)OP(O)(=O)OP(O)(O)=O)O2)C(=O)N1
299	dhap	Dihydroxyacetone phosphate	Dihydroxyacetone phosphate	HMDB0001473	668	C00111	OCC(=O)COP(O)(O)=O
300	dhbpt	6,7-Dihydrobiopterin	4a-Carbinolamine tetrahydrobiopterin	HMDB0002215	133246	C00268	[H][C@@]1(CN=C2NC(N)=NC(=O)C2=N1)[C@@H](O)[C@H](C)O
301	dhf	7,8-Dihydrofolate	Dihydrofolic acid	HMDB0001056	98792	C00415	NC1=NC(=O)C2=C(NCC(CNC3=CC=C(C=C3)C(=O)N[C@@H](CCC(O)=O)C(O)=O)=N2)N1
302	dhha	trans-2,3-dihydro-3-hydroxyanthranilic acid	(5S,6S)-6-amino-5-hydroxycyclohexa-1,3-dienecarboxylic acid	N/A	N/A	C19830	C1=C[C@@H]([C@H](C(=C1)C(=O)O)N)O
303	dhlam	Dihydrolipoamide	Dihydrolipoamide	HMDB0000985	663	C00579	OC(=N)CCCCC(S)CCS
304	dhna	1,4-dihydroxy-2-naphthoyl-CoA	3'-phosphoadenosine 5'-{3-[(3R)-4-{[3-({2-[(1,4-dihydroxy-2-naphthoyl)sulfanyl]ethyl}amino)-3-oxopropyl]amino}-3-hydroxy-2,2-dimethyl-4-oxobutyl] dihydrogen diphosphate}	HMDB0304010	44140569	C15547	CC(C)(COP(=O)(O)OP(=O)(O)OC[C@@H]1[C@H]([C@H]([C@@H](O1)N2C=NC3=C(N=CN=C32)N)O)OP(=O)(O)O)[C@H](C(=O)NCCC(=O)NCCSC(=O)C4=C(C5=CC=CC=C5C(=C4)O)O)O
305	dhnpt	2-Amino-4-hydroxy-6-(D-erythro-1,2,3-trihydroxypropyl)-7,8-dihydropteridine	7,8-Dihydroneopterin	HMDB0002275	65074	C04874	NC1=NC(=O)C2=C(NCC(=N2)[C@H](O)[C@H](O)CO)N1
306	dhor_S	(S)-Dihydroorotate	L-Dihydroorotic acid	HMDB0003349	439216	C00337	OC(=O)[C@@H]1CC(=O)NC(=O)N1
307	dhpt	Dihydropteroate	7,8-Dihydropteroic acid	HMDB0001412	170	C00921	NC1=NC2=C(N=C(CNC3=CC=C(C=C3)C(O)=O)CN2)C(=O)N1
308	dialu	dialurate / dialuric acid	2,4,5,6-pyrimidinetetrol	N/A	242082322	N/A	O=C1NC(=O)C(O)C(=O)N1
309	din	Deoxyinosine	Deoxyinosine	HMDB0000071	65058	C05512	OC[C@H]1O[C@H](C[C@@H]1O)N1C=NC2=C1N=CNC2=O
310	dkmpp	2,3-diketo5-methylthio-1-phosphopentane	5-(Methylsulfanyl)-2,3-dioxopentyl phosphate	N/A	N/A	C15650	CSCCC(=O)C(=O)COP(=O)([O-])[O-]
311	dmbzid	5,6-Dimethylbenzimidazole	Dimethylbenzimidazole	HMDB0003701	675	C03114	CC1=CC2=C(C=C1C)N=CN2
312	dmgly	N,N-Dimethylglycine	Dimethylglycine	HMDB0000092	673	C01026	CN(C)CC(O)=O
313	dmlz	6,7-Dimethyl-8-(1-D-ribityl)lumazine	6,7-Dimethyl-8-(1-D-ribityl)lumazine	HMDB0003826	168989	C04332	CC1=C(C)N(C[C@H](O)[C@H](O)[C@H](O)CO)C2=NC(=O)NC(=O)C2=N1
314	dmpp	Dimethylallyl diphosphate	Dimethylallylpyrophosphate	HMDB0001120	647	C00235	CC(C)=CCOP(O)(=O)OP(O)(O)=O
315	dnad	Deamino-NAD+	Nicotinic acid adenine dinucleotide	N/A	N/A	C00857	Nc1ncnc2c1ncn2[C@@H]1O[C@H](COP(=O)([O-])OP(=O)([O-])OC[C@H]2O[C@@H]([n+]3cccc(C(=O)[O-])c3)[C@H](O)[C@@H]2O)[C@@H](O)[C@H]1O
316	dpcoa	Dephospho-CoA	Dephospho-CoA	HMDB0001373	444485	C00882	CC(C)(COP(O)(=O)OP(O)(=O)OC[C@H]1O[C@H]([C@H](O)[C@@H]1O)N1C=NC2=C1N=CN=C2N)[C@@H](O)C(=O)NCCC(=O)NCCS
317	dtbt	Dethiobiotin	Dethiobiotin	HMDB0003581	445027	C01909	C[C@@H]1NC(=O)N[C@@H]1CCCCCC(O)=O
318	dtdp	dTDP	dTDP	HMDB0001274	164628	C00363	CC1=CN([C@H]2C[C@H](O)[C@@H](COP(O)(=O)OP(O)(O)=O)O2)C(=O)NC1=O
319	dtdp6dm	dTDP-6-deoxy-L-mannose	Deoxythymidine diphosphate-L-rhamnose	HMDB0006354	121966	C03319	C[C@@H]1O[C@H](OP(O)(=O)OP(O)(=O)OC[C@H]2O[C@H](C[C@@H]2O)N2C=C(C)C(=O)NC2=O)[C@H](O)[C@H](O)[C@H]1O
320	dtdpddg	dTDP-4-dehydro-6-deoxy-D-glucose	dTDP-4-oxo-6-deoxy-D-glucose	HMDB0001399	439292	C11907	C[C@H]1O[C@H](OP(O)(=O)OP(O)(=O)OC[C@H]2O[C@H](C[C@@H]2O)N2C=C(C)C(=O)NC2=O)[C@H](O)[C@@H](O)C1=O
321	dtdpddm	dTDP-4-dehydro-6-deoxy-L-mannose	dTDP-4-oxo-6-deoxy-D-glucose	HMDB0001399	439292	C11907	C[C@H]1O[C@H](OP(O)(=O)OP(O)(=O)OC[C@H]2O[C@H](C[C@@H]2O)N2C=C(C)C(=O)NC2=O)[C@H](O)[C@@H](O)C1=O
322	dtdpglc	dTDPglucose	dTDP-D-glucose	HMDB0001328	443210	C00842	CC1=CN([C@H]2C[C@H](O)[C@@H](COP(O)(=O)OP(O)(=O)O[C@H]3O[C@H](CO)[C@@H](O)[C@H](O)[C@H]3O)O2)C(=O)NC1=O
323	dtmp	dTMP	5-Thymidylic acid	HMDB0001227	9700	C00364	CC1=CN([C@H]2C[C@H](O)[C@@H](COP(O)(O)=O)O2)C(=O)NC1=O
324	dttp	dTTP	Thymidine 5'-triphosphate	HMDB0001342	64968	C00459	CC1=CN([C@H]2C[C@H](O)[C@@H](COP(O)(=O)OP(O)(=O)OP(O)(O)=O)O2)C(=O)NC1=O
325	dudp	dUDP	dUDP	HMDB0001000	145729	C01346	O[C@H]1C[C@@H](O[C@@H]1COP(O)(=O)OP(O)(O)=O)N1C=CC(=O)NC1=O
326	dump	dUMP	dUMP	HMDB0001409	65063	C00365	O[C@H]1C[C@@H](O[C@@H]1COP(O)(O)=O)N1C=CC(=O)NC1=O
327	duri	Deoxyuridine	Deoxyuridine	HMDB0000012	13712	C00526	OC[C@H]1O[C@H](C[C@@H]1O)N1C=CC(=O)NC1=O
328	dutp	dUTP	Deoxyuridine triphosphate	HMDB0001191	65070	C00460	O[C@H]1C[C@@H](O[C@@H]1COP(O)(=O)OP(O)(=O)OP(O)(O)=O)N1C=CC(=O)NC1=O
329	dxyl5p	1-deoxy-D-xylulose 5-phosphate	1-Deoxy-D-xylulose 5-phosphate	HMDB0001213	443201	C11437	CC(=O)[C@@H](O)[C@H](O)COP(O)(O)=O
330	e4p	D-Erythrose 4-phosphate	D-Erythrose 4-phosphate	HMDB0001321	122357	C00279	O[C@H](COP(O)(O)=O)[C@@H](O)C=O
331	eig3p	D-erythro-1-(Imidazol-4-yl)glycerol 3-phosphate	D-Erythro-imidazole-glycerol-phosphate	HMDB0012208	440431	C04666	O[C@H](COP(O)(O)=O)[C@@H](O)C1=CNC=N1
332	enter	Enterochelin	Chymosin preparation, escherichia coli k-12	HMDB0032199	34231	C05821	OC1=CC=CC(C(=O)N[C@H]2COC(=O)[C@H](COC(=O)[C@H](COC2=O)NC(=O)C2=CC=CC(O)=C2O)NC(=O)C2=CC=CC(O)=C2O)=C1O
333	etha	Ethanolamine	Ethanolamine	HMDB0000149	700	C00189	NCCO
334	eths	ethanesulfonate	ethylsulphonate	N/A	3717105	N/A	N/A
335	etoh	Ethanol	Ethanol	HMDB0000108	702	C00469	CCO
336	f1p	D-Fructose 1-phosphate	3a,6b,7a,12a-Tetrahydroxy-5b-cholanoic acid	HMDB0000399	10400369	C01094	[H][C@@]12CC[C@H]([C@H](C)CCC(O)=O)[C@@]1(C)[C@@H](O)C[C@@]1([H])[C@@]2([H])[C@H](O)[C@@H](O)[C@]2([H])C[C@H](O)CC[C@]12C
337	f6p	D-Fructose 6-phosphate	Fructose 6-phosphate	HMDB0000124	69507	C00085	OCC(=O)[C@@H](O)[C@H](O)[C@H](O)COP(O)(O)=O
338	f6p_B	beta-D-Fructose 6-phosphate	Beta-D-Fructose 6-phosphate	HMDB0003971	440641	C05345	OC[C@@]1(O)O[C@H](COP(O)(O)=O)[C@@H](O)[C@@H]1O
339	fad	FAD	FAD	HMDB0001248	643975	C00016	CC1=CC2=C(C=C1C)N(C[C@H](O)[C@H](O)[C@H](O)COP(O)(=O)OP(O)(=O)OC[C@H]1O[C@H]([C@H](O)[C@@H]1O)N1C=NC3=C1N=CN=C3N)C1=NC(=O)NC(=O)C1=N2
340	fadh2	FADH2	FADH	HMDB0001197	446013	C01352	CC1=CC2=C(C=C1C)N(C[C@H](O)[C@H](O)[C@H](O)COP(O)(=O)OP(O)(=O)OC[C@H]1O[C@H]([C@H](O)[C@@H]1O)N1C=NC3=C1N=CN=C3N)C1=C(N2)C(=O)NC(=O)N1
341	fald	Formaldehyde	Formaldehyde	HMDB0001426	712	C00067	C=O
342	fbn	Ferribactin	Ferribactin	HMDB0304352	75114702	N/A	CC(C1C(=O)NC(C(=O)NCCCCC(C(=O)NC(C(=O)N1)CCCN(C=O)O)NC(=O)C(CCCN(C=O)O)NC(=O)C(CO)NC(=O)C(CCCN=C(N)N)NC(=O)C(CO)NC(=O)C2CCN=C(N2)C(CC3=CC=C(C=C3)O)NC(=O)CCC(C(=O)O)N)C(C)O)O
343	fc1p	L-Fuculose 1-phosphate	L-Fuculose 1-phosphate	METPA0127	N/A	C01099	N/A
344	fdp	D-Fructose 1,6-bisphosphate	Fructose 1,6-bisphosphate	HMDB0001058	10267	C00354	O[C@H]1[C@H](O)[C@@](O)(COP(O)(O)=O)O[C@@H]1COP(O)(O)=O
345	fdxo42	ferrodoxin (oxidized form 4:2)	ferrodoxin (oxidized form 4:2)	N/A	N/A	N/A	N/A
346	fdxr42	ferrodoxin (reduced form 4:2)	ferrodoxin (reduced form 4:2)	N/A	N/A	N/A	N/A
347	fe2	Fe2	Fe2+	HMDB0000692	27284	C14818	0
348	fe3	Fe3	Iron	HMDB0015531	29936	C14819	N/A
349	feenter	Fe-enterobactin	Ferric enterobactin ion	N/A	16048613	C06230	C1[C@@H](C(=O)OC[C@@H](C(=O)OC[C@@H](C(=O)O1)NC(=O)C2=C(C(=CC=C2)[O-])[O-])NC(=O)C3=C(C(=CC=C3)[O-])[O-])NC(=O)C4=C(C(=CC=C4)[O-])[O-].[Fe+3]
350	ferrich	Ferrichrome	ferrich	N/A	N/A	C06228	CC1=[O+][Fe-3]2345ON1CCC[C@@H]1NC(=O)CNC(=O)CNC(=O)CNC(=O)[C@H](CCCN(O2)C(C)=[O+]3)NC(=O)[C@H](CCCN(O4)C(C)=[O+]5)NC1=O
351	fgam	N2-Formyl-N1-(5-phospho-D-ribosyl)glycinamide	5'-Phosphoribosyl-N-formylglycinamide	HMDB0001308	130805	C04376	O[C@H]1[C@@H](O)[C@H](NC(=O)CNC=O)O[C@@H]1COP(O)(O)=O
352	ficytc	Ferricytochrome c	Cytochrome c3+	N/A	N/A	C00125	CC1=C(CCC(=O)O)C2=N/C1=C\c1c(C)c(C(C)SC[C@H](NC([*])=O)C(=O)N[*])c3n1[Fe+]n1/c(c(C)c(CCC(=O)O)/c1=C/2)=C\C1=N/C(=C\3)C(C)=C1C(C)SC[C@H](NC([*])=O)C(=O)N[*]
353	fmet	N-Formyl-L-methionine	N-Formyl-L-methionine	HMDB0001015	439750	C03145	CSCC[C@H](NC=O)C(O)=O
354	fmn	flavin mononucleotide	Flavin mononucleotide	HMDB0001520	643976	C00061	CC1=CC2=C(C=C1C)N(C[C@H](O)[C@H](O)[C@H](O)COP(O)(O)=O)C1=NC(=O)NC(=O)C1=N2
355	fmnh2	flavin mononucleotide reduced	FMNH2	HMDB0001142	445395	C01847	N/A
356	focytc	Ferrocytochrome c	Ferrocytochrome c	N/A	N/A	N/A	N/A
357	fohorn	N5-formyl-N5-hydroxy-L-ornithine	(2S)-2-azaniumyl-5-[formyl(hydroxy)amino]pentanoate	HMDB0304431	46173094	N/A	[NH3+][C@@H](CCCN(O)C=O)C(=O)[O-]
358	forglu	N-Formimidoyl-L-glutamate	Formiminoglutamic acid	HMDB0000854	439233	C00439	OC(=O)CC[C@H](NC=N)C(O)=O
359	form	Formate	Formic acid	HMDB0000142	284	C00058	OC=O
360	fpram	2-(Formamido)-N1-(5-phospho-D-ribosyl)acetamidine	5'-Phosphoribosyl-N-formylglycinamidine	HMDB0002305	440417	C04640	O[C@H]1[C@@H](O)[C@H](NC(=N)CNC=O)O[C@@H]1COP(O)(O)=O
361	fprica	5-Formamido-1-(5-phospho-D-ribosyl)imidazole-4-carboxamide	Phosphoribosyl formamidocarboxamide	HMDB0001439	166760	C04734	NC(=O)C1=C(NC=O)N(C=N1)[C@@H]1O[C@H](COP(O)(O)=O)[C@@H](O)[C@H]1O
362	frdp	Farnesyl diphosphate	Farnesyl pyrophosphate	HMDB0000961	445713	C00448	CC(C)=CCC\C(C)=C\CC\C(C)=C\COP(O)(=O)OP(O)(O)=O
363	frmd	Formamide	Formamide	HMDB0001536	713	C00488	NC=O
364	fru	D-Fructose	D-Fructose	HMDB0000660	439709	C00095	OC[C@H]1O[C@](O)(CO)[C@@H](O)[C@@H]1O
365	fum	Fumarate	Fumaric acid	HMDB0000134	444972	C00122	OC(=O)\C=C\C(O)=O
366	g15lac	D-Glucono-1,5-lactone	Gluconolactone	HMDB0000150	7027	C00198	OC[C@H]1OC(=O)[C@H](O)[C@@H](O)[C@@H]1O
367	g1p	D-Glucose 1-phosphate	D-Glucose 1-phosphate	N/A	3403	C00103	N/A
368	g3p	Glyceraldehyde 3-phosphate	Glyceraldehyde 3-phosphate	HMDB0001112	439168	C00118	O[C@H](COP(O)(O)=O)C=O
369	g3pc	sn-Glycero-3-phosphocholine	Glycerophosphocholine	HMDB0000086	657272	C00670	C[N+](C)(C)CCOP([O-])(=O)OC[C@H](O)CO
370	g3pe	sn-Glycero-3-phosphoethanolamine	sn-glycero-3-Phosphoethanolamine	HMDB0059660	5459861	N/A	NCCO[P@@](O)(=O)OC[C@@H](O)CO
371	g6p	D-Glucose 6-phosphate	Glucose 6-phosphate	HMDB0001401	5958	C00092	OC1O[C@H](COP(O)(O)=O)[C@@H](O)[C@H](O)[C@H]1O
372	g6p_B	beta-D-glucose 6-phosphate	beta-D-Glucose 6-phosphate	HMDB0003498	439427	C01172	O[C@@H]1O[C@H](COP(O)(O)=O)[C@@H](O)[C@H](O)[C@H]1O
373	gal1p	alpha-D-Galactose 1-phosphate	Galactose 1-phosphate	HMDB0000645	123912	C00446	OC[C@H]1O[C@H](OP(O)(O)=O)[C@H](O)[C@@H](O)[C@H]1O
374	gam1p	D-Glucosamine 1-phosphate	N-Acetyl-glucosamine 1-phosphate	HMDB0001367	440272	C04501	CC(=O)N[C@@H]1[C@@H](O)[C@H](O)[C@@H](CO)OC1OP(O)(O)=O
375	gam6p	D-Glucosamine 6-phosphate	Glucosamine 6-phosphate	HMDB0001254	439217	C00352	N[C@H]1[C@@H](O)O[C@H](COP(O)(O)=O)[C@@H](O)[C@@H]1O
376	gar	N1-(5-Phospho-D-ribosyl)glycinamide	Glycineamideribotide	HMDB0002022	160913	C03838	NCC(=O)N[C@@H]1O[C@H](COP(O)(O)=O)[C@@H](O)[C@H]1O
377	gbbtn	gamma-butyrobetaine	4-Trimethylammoniobutanoic acid	HMDB0001161	725	C01181	C[N+](C)(C)CCCC([O-])=O
378	gcald	Glycolaldehyde	Glycolaldehyde	HMDB0003344	756	C00266	OCC=O
379	gdp	GDP	Guanosine diphosphate	HMDB0001201	8977	C00035	NC1=NC2=C(N=CN2[C@@H]2O[C@H](COP(O)(=O)OP(O)(O)=O)[C@@H](O)[C@H]2O)C(=O)N1
380	gdpddm	GDP-4-dehydro-6-deoxy-D-mannose	GDP-4-Dehydro-6-deoxy-D-mannose	HMDB0001346	439446	C01222	C[C@H]1O[C@H](OP(O)(=O)OP(O)(=O)OC[C@H]2O[C@H]([C@H](O)[C@@H]2O)N2C=NC3=C2N=C(N)NC3=O)[C@@H](O)[C@@H](O)C1=O
381	gdpdp	Guanosine 3',5'-bis(diphosphate)	Guanosine 3',5'-bis(diphosphate)	HMDB0059638	439450	C01228	[H][C@]1(COP(O)(=O)OP(O)(O)=O)O[C@@]([H])(N2C=NC3=C2NC(=N)N=C3O)[C@]([H])(O)[C@]1([H])OP(O)(=O)OP(O)(O)=O
382	gdpdr	GDP-D-rhamnose	GDP-D-Rhamnose	HMDB0001499	439912	C03117	C[C@H]1O[C@H](OP(O)(=O)OP(O)(=O)OC[C@H]2O[C@H]([C@H](O)[C@@H]2O)N2C=NC3=C2NC(N)=NC3=O)[C@@H](O)[C@@H](O)[C@@H]1O
383	gdpman	GDP-D-mannose	GDP-D-mannose	METPA1614	N/A	G10614	N/A
384	gdpmanur	GDP-D-mannuronate	GDP-D-mannuronate	METPA0107	N/A	C00976	N/A
385	gdptp	Guanosine 3'-diphosphate 5'-triphosphate	Guanosine 3'-diphosphate 5'-triphosphate	HMDB0060480	38166	C04494	[H][C@]1(COP(O)(=O)OP(O)(=O)OP(O)(O)=O)O[C@@]([H])(N2C=NC3=C2NC(=N)N=C3O)[C@]([H])(O)[C@]1([H])OP(O)(=O)OP(O)(O)=O
386	glc_D	D-Glucose	D-Glucose	HMDB0000122	5793	C00031	OC[C@H]1O[C@@H](O)[C@H](O)[C@@H](O)[C@@H]1O
387	glcn_D	D-Gluconate	Gluconic acid	HMDB0000625	10690	C00257	OC[C@@H](O)[C@@H](O)[C@H](O)[C@@H](O)C(O)=O
388	glcnacppund	N-acetylglucosamine pyrophosphorylundecaprenol	rhamnose-(alpha1,4)-N-acetylglucosamine pyrophosphorylundecaprenol	N/A	53239776	N/A	C[C@@H]1[C@H]([C@@H]([C@@H]([C@H](O1)O[C@@H]2[C@H](OC([C@@H]([C@H]2O)NC(=O)C)OP(=O)([O-])OP(=O)([O-])OC/C=C(/C)\CC/C=C(/C)\CC/C=C(/C)\CC/C=C(/C)\CC/C=C(/C)\CC/C=C(/C)\CC/C=C(/C)\CC/C=C(/C)\CC/C=C(\C)/CC/C=C(\C)/CCC=C(C)C)CO)O)O)O
389	gln_L	L-Glutamine	Glutamine	HMDB0000641	5961	C00064	N[C@@H](CCC(N)=O)C(O)=O
390	glu_D	D-Glutamate	Glutamic acid	HMDB0000148	33032	C00025	N[C@@H](CCC(O)=O)C(O)=O
391	glu_L	L-Glutamate	Glutamic acid	HMDB0000148	33032	C00025	N[C@@H](CCC(O)=O)C(O)=O
392	glu1sa	L-Glutamate 1-semialdehyde	(S)-4-Amino-5-oxopentanoate	METPA0432	N/A	C03741	N/A
393	glu5p	L-Glutamate 5-phosphate	L-Glutamic acid 5-phosphate	HMDB0001228	193475	C03287	N[C@@H](CCC(=O)OP(O)(O)=O)C(O)=O
394	glu5sa	L-Glutamate 5-semialdehyde	L-Glutamic gamma-semialdehyde	HMDB0002104	193305	C01165	N[C@@H](CCC=O)C(O)=O
395	glucys	gamma-L-Glutamyl-L-cysteine	gamma-Glutamylcysteine	HMDB0001049	123938	C00669	N[C@@H](CCC(=O)N[C@@H](CS)C(O)=O)C(O)=O
396	glusa	glutarate semialdehyde	Glutarate semialdehyde	HMDB0012233	439963	C03273	OC(=O)CCCC=O
397	glutar	Glutarate	Glutaric acid	HMDB0000661	743	C00489	OC(=O)CCCC(O)=O
398	glutcoa	Glutaryl-CoA	Glutaryl-CoA	HMDB0001339	3081383	C00527	CC(C)(COP(O)(=O)OP(O)(=O)OC[C@H]1O[C@H]([C@H](O)[C@@H]1OP(O)(O)=O)N1C=NC2=C1N=CN=C2N)[C@@H](O)C(=O)NCCC(=O)NCCSC(=O)CCCC(O)=O
399	glutrna	L-Glutamyl-tRNA(Glu)	L-Glutamyl-tRNA(Glu)	METPA0342	N/A	C02987	N/A
400	glx	Glyoxylate	Glyoxylic acid	HMDB0000119	760	C00048	OC(=O)C=O
401	gly	Glycine	Glycine	HMDB0000123	750	C00037	NCC(O)=O
402	glyald	D-Glyceraldehyde	D-Glyceraldehyde	N/A	3856	C00577	N/A
403	glyb	Glycine betaine	Betaine	HMDB0000043	247	C00719	C[N+](C)(C)CC(O)=O
404	glyc	Glycerol	Glycerol	HMDB0000131	753	C00116	OCC(O)CO
405	glyc_R	(R)-Glycerate	Glyceric acid	HMDB0000139	439194	C00258	OC[C@@H](O)C(O)=O
406	glyc3p	sn-Glycerol 3-phosphate	Glycerol 3-phosphate	HMDB0000126	439162	C00093	OC[C@@H](O)COP(O)(O)=O
407	glyclt	Glycolate	Glycolate	N/A	3460	C00160	N/A
408	glycogen	glycogen	Glycogen	HMDB0000757	439177	C00182	OC[C@H]1O[C@H](OC[C@H]2O[C@H](O[C@H]3[C@H](O)[C@@H](O)[C@@H](O)O[C@@H]3CO)[C@H](O)[C@@H](O)[C@@H]2O[C@H]2O[C@H](CO)[C@@H](O)[C@H](O)[C@H]2O)[C@H](O)[C@@H](O)[C@@H]1O
409	glytrna	Glycyl-tRNA(Gly)	Glycyl-tRNA(Gly)	METPA0289	N/A	C02412	N/A
410	gmh17bp	D-Glycero-D-manno-heptose 1,7-bisphosphate	D-glycero-D-manno-Heptose 1,7-bisphosphate	METPA1031	N/A	C11472	N/A
411	gmh1p	D-Glycero-D-manno-heptose 1-phosphate	D-glycero-D-manno-Heptose 1-phosphate	METPA0954	N/A	C07838	N/A
412	gmh7p	D-Glycero-D-manno-heptose 7-phosphate	D-glycero-D-manno-Heptose 7-phosphate	METPA0953	N/A	C07836	N/A
413	gmp	GMP	Guanosine monophosphate	HMDB0001397	6804	C00144	NC1=NC2=C(N=CN2[C@@H]2O[C@H](COP(O)(O)=O)[C@@H](O)[C@H]2O)C(=O)N1
414	grdp	Geranyl diphosphate	Geranyl-PP	HMDB0001285	445995	C00341	CC(C)=CCC\C(C)=C\COP(O)(=O)OP(O)(O)=O
415	gsn	Guanosine	Guanosine	HMDB0000133	6802	C00387	NC1=NC2=C(N=CN2[C@@H]2O[C@H](CO)[C@@H](O)[C@H]2O)C(=O)N1
416	gtd	glutaredoxin (reduced)	glutaredoxin (reduced)	N/A	N/A	N/A	[*]NC(=O)C(CS)NC(=O)C([*])NC(=O)C([*])NC(=O)C(CS)N[*]
417	gtdss	glutaredoxin (disulfide)	Glutaredoxin disulfide	N/A	9502	C07293	N/A
418	gthox	Oxidized glutathione	Oxidized glutathione	HMDB0003337	65359	C00127	N[C@@H](CCC(=O)N[C@@H](CSSC[C@H](NC(=O)CC[C@H](N)C(O)=O)C(=O)NCC(O)=O)C(=O)NCC(O)=O)C(O)=O
419	gthrd	Reduced glutathione	Glutathione	HMDB0000125	124886	C00051	N[C@@H](CCC(=O)N[C@@H](CS)C(=O)NCC(O)=O)C(O)=O
420	gtp	GTP	Guanosine triphosphate	HMDB0001273	6830	C00044	NC1=NC2=C(N=CN2[C@@H]2O[C@H](COP(O)(=O)OP(O)(=O)OP(O)(O)=O)[C@@H](O)[C@H]2O)C(=O)N1
421	gua	Guanine	Guanine	HMDB0000132	764	C00242	NC1=NC(=O)C2=C(N1)N=CN2
422	h	H+	Hydron	HMDB0059597	N/A	C00080	[H+]
423	h2	H2	Hydrogen	HMDB0001362	783	C00282	[H][H]
424	h2o	H2O	Water	HMDB0002111	962	C00001	O
425	h2o2	Hydrogen peroxide	Hydrogen peroxide	HMDB0003125	784	C00027	OO
426	h2s	Hydrogen sulfide	Hydrogen sulfide	HMDB0003276	402	C00283	S
427	hco3	Bicarbonate	Hydrogen carbonate	HMDB0000595	767	C00288	N/A
428	hcys_L	L-Homocysteine	Homocysteine	HMDB0000742	91552	C00155	N[C@@H](CCS)C(O)=O
429	hdca	hexadecanoate (n-C16:0)	Palmitic acid	HMDB0000220	985	C00249	CCCCCCCCCCCCCCCC(O)=O
430	hdeACP	Hexadecenoyl-ACP (n-C16:1ACP)	Hexadecenoyl-ACP (n-C16:1ACP)	N/A	24701413	N/A	N/A
431	hemeO	Heme O	Heme O	HMDB0001162	0	C15672	CC(C)=CCC\C(C)=C\CC\C(C)=C\CCC(O)C1=C(C)/C2=C/C3=N/C(=C\C4=C(CCC(O)=O)C(C)=C5/C=C6\N=C(\C=C\1/N\2[Fe]N45)C(C)=C6C=C)/C(CCC(O)=O)=C3C
432	hexACP	Hexanoyl-[acyl-carrier protein	Hexanoyl-[acp]	METPA0660	N/A	C05749	N/A
433	hexs	hexanesulfonate	Mesna	HMDB0003745	598	C03576	N/A
434	hgbam	Hydrogenobyrinate a,c diamide	Hydrogenobyrinate a,c diamide	METPA0828	N/A	C06503	N/A
435	hgbyr	Hydrogenobyrinate	Hydrogenobyrinate	METPA0815	N/A	C06399	N/A
436	hgentis	Homogentisate	Homogentisic acid	HMDB0000130	780	C00544	OC(=O)CC1=C(O)C=CC(O)=C1
437	hhq	2-heptyl-4-quinolone	2-Heptyl-4(1H)-quinolone	N/A	172232367	C20643	N/A
438	his_L	L-Histidine	Histidine	HMDB0000177	6274	C00135	N[C@@H](CC1=CN=CN1)C(O)=O
439	hisp	L-Histidinol phosphate	L-Histidinol phosphate	METPA0128	N/A	C01100	N/A
440	histd	L-Histidinol	L-Histidinol	HMDB0003431	165271	C00860	N[C@H](CO)CC1=CNC=N1
441	histrna	L-Histidyl-tRNA(His)	L-Histidyl-tRNA(His)	METPA0343	N/A	C02988	N/A
442	hmbdp	1-hydroxy-2-methyl-2-(E)-butenyl 4-diphosphate	1-Hydroxy-2-methyl-2-butenyl 4-diphosphate	METPA1056	N/A	C11811	N/A
443	hmbil	Hydroxymethylbilane	Hydroxymethylbilane	HMDB0001137	788	C01024	OCC1=C(CC(O)=O)C(CCC(O)=O)=C(CC2=C(CC(O)=O)C(CCC(O)=O)=C(CC3=C(CC(O)=O)C(CCC(O)=O)=C(CC4=C(CC(O)=O)C(CCC(O)=O)=CN4)N3)N2)N1
444	hmgcoa	Hydroxymethylglutaryl-CoA	3-Hydroxy-3-methylglutaryl-CoA	HMDB0001375	445127	C00356	C[C@](O)(CC(O)=O)CC(=O)SCCNC(=O)CCNC(=O)[C@H](O)C(C)(C)COP(O)(=O)OP(O)(=O)OC[C@H]1O[C@H]([C@H](O)[C@@H]1OP(O)(O)=O)N1C=NC2=C1N=CN=C2N
445	hom_L	L-Homoserine	L-Homoserine	HMDB0000719	12647	C00263	N[C@@H](CCO)C(O)=O
446	hoxpoxp	3-(4-hydroxyphenyl)-2-oxopropanoate	4-Hydroxyphenylpyruvic acid	HMDB0000707	979	C01179	N/A
447	hpyr	Hydroxypyruvate	Hydroxypyruvic acid	HMDB0001352	964	C00168	OCC(=O)C(O)=O
448	hsl	homoserine lactone	L-3-Aminodihydro-2(3H)-furanone	HMDB0029387	73509	C02926	NC1CCOC1=O
449	hxan	Hypoxanthine	Hypoxanthine	HMDB0000157	790	C00262	OC1=NC=NC2=C1NC=N2
450	iasp	Iminoaspartate	Iminoaspartic acid	HMDB0001131	796	C05840	OC(=O)CC(=N)C(O)=O
451	ichor	Isochorismate	Isochorismic acid	N/A	N/A	C00885	C=C(O[C@H]1C=CC=C(C(=O)[O-])[C@@H]1O)C(=O)[O-]
452	icit	Isocitrate	Isocitric acid	HMDB0000193	1198	C00311	OC(C(CC(O)=O)C(O)=O)C(O)=O
453	idp	IDP	IDP	HMDB0003335	644173	C00104	O[C@@H]1[C@@H](COP(O)(=O)OP(O)(O)=O)OC([C@@H]1O)N1C=NC2=C1NC=NC2=O
454	ile_L	L-Isoleucine	Isoleucine	HMDB0000172	6306	C00407	CC[C@H](C)[C@H](N)C(O)=O
455	iletrna	L-Isoleucyl-tRNA(Ile)	L-Isoleucyl-tRNA(Ile)	METPA0363	N/A	C03127	N/A
456	imacp	3-(Imidazol-4-yl)-2-oxopropyl phosphate	Imidazole acetol-phosphate	HMDB0012236	792	C01267	OP(O)(=O)OCC(=O)CC1=CNC=N1
457	imp	IMP	Inosinic acid	HMDB0000175	8582	C00130	O[C@@H]1[C@@H](COP(O)(O)=O)O[C@H]([C@@H]1O)N1C=NC2=C1N=CNC2=O
458	ins	Inosine	Inosine	HMDB0000195	6021	C00294	OC[C@H]1O[C@H]([C@H](O)[C@@H]1O)N1C=NC2=C(O)N=CN=C12
459	ipdp	Isopentenyl diphosphate	Isopentenyl pyrophosphate	HMDB0001347	1195	C00129	CC(=C)CCOP(O)(=O)OP(O)(O)=O
460	itp	ITP	Inosine triphosphate	HMDB0000189	8583	C00081	O[C@@H]1[C@@H](COP(O)(=O)OP(O)(=O)OP(O)(O)=O)O[C@H]([C@@H]1O)N1C=NC2=C1N=CN=C2O
461	ivcoa	Isovaleryl-CoA	Isovaleryl-CoA	HMDB0001113	165435	C02939	CC(C)CC(=O)SCCNC(=O)CCNC(=O)[C@H](O)C(C)(C)COP(O)(=O)OP(O)(=O)OC[C@H]1O[C@H]([C@H](O)[C@@H]1OP(O)(O)=O)N1C=NC2=C1N=CN=C2N
462	k	K+	Potassium cation	N/A	N/A	C00238	[K+]
463	kdo	3-Deoxy-D-manno-2-octulosonate	3-Deoxy-D-manno-octulosonyl-lipid IV(A)	METPA0736	N/A	C06024	N/A
464	kdo8p	3-Deoxy-D-manno-octulosonate 8-phosphate	3-deoxy-8-O-phosphono-D-manno-oct-2-ulosonic acid	HMDB0304126	15942880	C04478	C([C@H]([C@H]([C@@H]([C@@H](COP(=O)(O)O)O)O)O)O)C(=O)C(=O)O
465	kynr_L	L-Kynurenine	Kynurenine	HMDB0000684	161166	C00328	N[C@@H](CC(=O)C1=CC=CC=C1N)C(O)=O
466	lac_D	D-Lactate	Lactic acid	HMDB0000190	107689	C00186	C[C@H](O)C(O)=O
467	lac_L	L-Lactate	Lactic acid	HMDB0000190	107689	C00186	C[C@H](O)C(O)=O
468	lald_L	L-Lactaldehyde	Lactaldehyde	HMDB0003052	439231	C00424	C[C@H](O)C=O
469	leu_L	L-Leucine	Leucine	HMDB0000687	6106	C00123	CC(C)C[C@H](N)C(O)=O
470	leutrna	L-Leucyl-tRNA(Leu)	L-Leucyl-tRNA	METPA0243	N/A	C02047	0
471	Lfmkynr	L-Formylkynurenine	L-Formylkynurenine	HMDB0060485	25202092	C02700	N[C@@H](CC(=O)C1=CC=CC=C1NC=O)C(O)=O
472	lgt_S	(R)-S-Lactoylglutathione	S-Lactoylglutathione	HMDB0001066	440018	C03451	C[C@@H](O)C(=O)SC[C@H](NC(=O)CC[C@H](N)C(O)=O)C(=O)NCC(O)=O
473	lpam	Lipoamide	Lipoamide	HMDB0000962	863	C00248	NC(=O)CCCCC1CCSS1
474	lys_L	L-Lysine	Lysine	HMDB0000182	5962	C00047	NCCCC[C@H](N)C(O)=O
475	lystrna	L-Lysine-tRNA (Lys)	lystrna	N/A	N/A	N/A	[*]CC1OC(n2cnc3c(N)ncnc32)C(OC(=O)C([NH3+])CCCC[NH3+])C1O
476	mal_D	D-Malate	D-Malic acid	HMDB0031518	92824	C00497	O[C@H](CC(O)=O)C(O)=O
477	mal_L	L-Malate	Malic acid	HMDB0000156	222656	C00149	O[C@@H](CC(O)=O)C(O)=O
478	malACP	Malonyl-[acyl-carrier protein	Malonyl-[acyl-carrier protein]	METPA0144	N/A	C01209	N/A
479	malcoa	Malonyl-CoA	Malonyl-CoA	HMDB0001175	644066	C00083	CC(C)(COP(O)(=O)OP(O)(=O)OC[C@H]1O[C@H]([C@H](O)[C@@H]1OP(O)(O)=O)N1C=NC2=C1N=CN=C2N)[C@@H](O)C(=O)NCCC(=O)NCCSC(=O)CC(O)=O
480	malt	Maltose	D-Maltose	HMDB0000163	10991489	C00208	OC[C@H]1O[C@H](O[C@H]2[C@H](O)[C@H](O)[C@@H](O)O[C@@H]2CO)[C@H](O)[C@@H](O)[C@@H]1O
481	man	D-Mannose	D-Mannose	HMDB0000169	185698	C00159	OC[C@H]1O[C@H](O)[C@@H](O)[C@@H](O)[C@@H]1O
482	man1p	D-Mannose 1-phosphate	D-Mannose 1-phosphate	HMDB0006330	439279	C00636	OC[C@H]1O[C@H](OP(O)(O)=O)[C@@H](O)[C@@H](O)[C@@H]1O
483	man6p	D-Mannose 6-phosphate	Mannose 6-phosphate	HMDB0001078	439198	C00275	O[C@@H]1O[C@H](COP(O)(O)=O)[C@@H](O)[C@H](O)[C@@H]1O
484	mannuronan	poly(β-D-mannuronate)	poly(β-D-mannuronate)	N/A	N/A	N/A	N/A
485	mea	Methylamine	Methylamine	HMDB0000164	6329	C00218	CN
486	met_D	D-Methionine	D-2-Amino-4-(methylthio)butyric acid	N/A	4112	C00855	CSCC[C@H](C(=O)O)N
487	met_L	L-Methionine	Methionine	HMDB0000696	6137	C00073	CSCC[C@H](N)C(O)=O
488	methf	5,10-Methenyltetrahydrofolate	5,10-Methenyltetrahydrofolic acid	HMDB0001354	135450599	C00445	[H][C@@]12CN(C=[N+]1C1=C(NC2)NC(N)=NC1=O)C1=CC=C(C=C1)C(=O)N[C@@H](CCC(O)=O)C([O-])=O
489	metox	L-Methionine S-oxide	L-Methionine S-oxide	METPA0344	N/A	C02989	N/A
490	mettrna	L-Methionyl-tRNA (Met)	L-Methionyl-tRNA	METPA0290	N/A	C02430	N/A
491	mg2	Mg2+	Magnesium	HMDB0000547	888	C00305	[Mg++]
492	mlthf	5,10-Methylenetetrahydrofolate	5,10-methylenetetrahydrofolate	N/A	135400185	N/A	C1C2CN(CN2C3=C(N1)N=C(NC3=O)N)C4=CC=C(C=C4)C(=O)N[C@@H](CCC(=O)O)C(=O)O
493	mmcoa_R	(R)-Methylmalonyl-CoA	Methylmalonyl-CoA	HMDB0001269	439291	C02557	C[C@@H](C(O)=O)C(=O)SCCNC(=O)CCNC(=O)C(O)C(C)(C)COP(O)(=O)OP(O)(=O)OC[C@H]1O[C@H]([C@H](O)[C@@H]1OP(O)(O)=O)N1C=NC2=C1N=CN=C2N
494	mmcoa_S	(S)-Methylmalonyl-CoA	Methylmalonyl-CoA	HMDB0001269	439291	C02557	C[C@@H](C(O)=O)C(=O)SCCNC(=O)CCNC(=O)C(O)C(C)(C)COP(O)(=O)OP(O)(=O)OC[C@H]1O[C@H]([C@H](O)[C@@H]1OP(O)(O)=O)N1C=NC2=C1N=CN=C2N
495	mn2	Mn2+	Manganese	HMDB0001333	27854	C00034	[Mn++]
496	mnl	D-Mannitol	Mannitol	HMDB0000765	6251	C00392	OC[C@@H](O)[C@@H](O)[C@H](O)[C@H](O)CO
497	mnl1p	D-Mannitol 1-phosphate	Mannitol 1-phosphate	HMDB0001530	130418	C00644	OC[C@@H](O)[C@@H](O)[C@H](O)[C@H](O)COP(O)(O)=O
498	mobd	Molybdate	Molybdate	HMDB0012260	82208	C06232	O[Mo++](O)(=O)=O
499	mqn8	Menaquinone 8	Vitamin MK 8	N/A	5376507	N/A	CC1=C(C(=O)C2=CC=CC=C2C1=O)C/C=C(\C)/CC/C=C(\C)/CC/C=C(\C)/CC/C=C(\C)/CC/C=C(\C)/CC/C=C(\C)/CC/C=C(\C)/CCC=C(C)C
500	msa	Malonate semialdehyde	Malonic semialdehyde	HMDB0011111	868	C00222	OC(=O)CC=O
501	mso3	Methanesulfonate	Mesylate	HMDB0240280	6395	C11145	CS(O)(=O)=O
502	mthgxl	Methylglyoxal	Pyruvaldehyde	HMDB0001167	880	C00546	CC(=O)C=O
503	muc	cis,cis-muconate	3-Hexenedioic acid	HMDB0000393	5351896	N/A	OC(=O)C\C=C\CC(O)=O
504	myrsACP	Myristoyl-ACP (n-C14:0ACP)	Tetradecanoyl-[acp]	METPA0672	NA	C05761	NA
505	n2	N2	Nitrogen	HMDB0001371	947	C00697	N#N
506	n2o	Nitrous oxide	Nitrous oxide	HMDB0035807	948	C00887	[O-][N+]#N
507	n3oxdd_hsl	N-(3-oxo-dodecanoyl)-L-homoserine lactone	N-3-Oxo-dodecanoyl-L-homoserine lactone	N/A	316933499	C21201	N/A
508	na1	Sodium	Sodium	HMDB0000588	923	C01330	[Na+]
509	nac	Nicotinate	Nicotinic acid	HMDB0001488	938	C00253	OC(=O)C1=CN=CC=C1
510	nad	Nicotinamide adenine dinucleotide	NAD	HMDB0000902	5892	C00003	NC(=O)C1=C[N+](=CC=C1)[C@@H]1O[C@H](COP([O-])(=O)OP(O)(=O)OC[C@H]2O[C@H]([C@H](O)[C@@H]2O)N2C=NC3=C2N=CN=C3N)[C@@H](O)[C@H]1O
511	nadh	Nicotinamide adenine dinucleotide - reduced	NADH	HMDB0001487	439153	C00004	NC(=O)C1=CN([C@@H]2O[C@H](COP(=O)([O-])OP(=O)([O-])OC[C@H]3O[C@@H](n4cnc5c(N)ncnc54)[C@H](O)[C@@H]3O)[C@@H](O)[C@H]2O)C=CC1
512	nadp	Nicotinamide adenine dinucleotide phosphate	NADP	HMDB0000217	5885	C00006	NC(=O)C1=C[N+](=CC=C1)[C@@H]1O[C@H](COP([O-])(=O)OP(O)(=O)OC[C@H]2O[C@H]([C@H](OP(O)(O)=O)[C@@H]2O)N2C=NC3=C2N=CN=C3N)[C@@H](O)[C@H]1O
513	nadph	Nicotinamide adenine dinucleotide phosphate - reduced	NADPH	HMDB0000221	5884	C00005	NC(=O)C1=CN(C=CC1)[C@@H]1O[C@H](COP(O)(=O)OP(O)(=O)OC[C@H]2O[C@H]([C@H](OP(O)(O)=O)[C@@H]2O)N2C=NC3=C2N=CN=C3N)[C@@H](O)[C@H]1O
514	nb_hsl	N-butyryl-L-homoserine lactone	N-butanoyl-homoserine lactone	NA	10130163	C11837	CCCC(=O)N1CCOC1=O
515	Nforglu	N-Formyl-L-glutamate	N-Formyl-L-glutamic acid	HMDB0003470	439376	C01045	C(CC(=O)O)[C@@H](C(=O)O)NC=O
516	nh3	Ammonia	Ammonia	HMDB0000051	222	C00014	N
517	nh4	Ammonium	Ammonium	HMDB0041827	16741146	C01342	[NH4+]
518	nh4oh	Ammonium hydroxide	NH4OH	METPA0175	N/A	C01358	N/A
519	ni2	Ni2+	Nickel	HMDB0002457	934	C19609	[Ni++]
520	nicrnt	Nicotinate D-ribonucleotide	Nicotinic acid mononucleotide	HMDB0001132	121992	C01185	O[C@H]1[C@@H](O)[C@@H](O[C@@H]1COP(O)(O)=O)[N+]1=CC=CC(=C1)C(O)=O
521	nmn	NMN	Nicotinamide ribotide	HMDB0000229	14181	C00455	NC(=O)C1=C[N+](=CC=C1)[C@@H]1O[C@H](COP(O)(O)=O)[C@@H](O)[C@H]1O
522	no	Nitric oxide	Nitric oxide	HMDB0003378	145068	C00533	[N]=O
523	no2	Nitrite	Nitrite	HMDB0002786	24529	C00088	ON=O
524	no3	Nitrate	Nitrate	HMDB0002878	943	C00244	[O-][N+]([O-])=O
525	o2	O2	Oxygen	HMDB0001377	977	C00007	O=O
526	o2sup	Superoxide	Superoxide	HMDB0002168	5359597	C00704	[O][O-]
527	oaa	Oxaloacetate	Oxalacetic acid	HMDB0000223	970	C00036	OC(=O)CC(=O)C(O)=O
528	ocdACP	Octadecanoyl-ACP (n-C18:0ACP)	Stearoyl-[acyl-carrier protein]	N/A	6780	C04088	CCCCCCCCCCCCCCCCCC(=O)SCCNC(=O)CCNC(=O)C(O)C(C)(C)COP(=O)([O-])O[*]
529	octACP	Octanoyl-[acyl-carrier protein	Octanoyl-[acp]	METPA0663	N/A	C05752	N/A
530	octdp	all-trans-Octaprenyl diphosphate	Octaprenyl diphosphate	HMDB0001094	5280651	C04146	CC(C)=CCC\C(C)=C\CC\C(C)=C\CC\C(C)=C\CC\C(C)=C\CC\C(C)=C\CC\C(C)=C\CC\C(C)=C\COP(O)(=O)OP(O)(O)=O
531	ohexa	2-oxohexanedioic acid	Oxoadipic acid	HMDB0000225	71	C00322	OC(=O)CCCC(=O)C(O)=O
532	ohorn	N5-hydroxy-L-ornithine	N(omega)-Hydroxyarginine	HMDB0004224	43088	C05933	N/A
533	ohpb	2-Oxo-3-hydroxy-4-phosphobutanoate	2-Oxo-3-hydroxy-4-phosphobutanoic acid	HMDB0006801	21145142	C06054	O[C@H](COP(O)(O)=O)C(=O)C(O)=O
534	orn_L	L-Ornithine	Ornithine	HMDB0000214	6262	C00077	NCCC[C@H](N)C(O)=O
535	orot	Orotate	Orotic acid	HMDB0000226	967	C00295	OC(=O)C1=CC(=O)NC(=O)N1
536	orot5p	Orotidine 5'-phosphate	Orotidylic acid	HMDB0000218	160617	C01103	O[C@H]1[C@@H](O)[C@@H](O[C@@H]1COP(O)(O)=O)N1C(=O)NC(=O)C=C1C(O)=O
537	oxadpcoa	3-Oxoadipyl-CoA	3-Oxoadipyl-CoA	HMDB0060378	9543153	C02232	[H][C@](O)(C(O)=NCCC(O)=NCCSC(=O)CC(=O)CCC(O)=O)C(C)(C)COP(O)(=O)OP(O)(=O)OC[C@@]1([H])O[C@@]([H])(N2C=NC3=C(N)N=CN=C23)[C@]([H])(O)[C@]1([H])OP(O)(O)=O
538	PA_core_lipidA	Pseudomonas aeruginosa LPS core + KDO2-lipidA	Pseudomonas aeruginosa LPS core + KDO2-lipidA	N/A	N/A	N/A	N/A
539	PA_core1_lipidA	Pseudomonas aeruginosa LPS core precursor 1 + KDO2-lipidA	Pseudomonas aeruginosa LPS core precursor 1 + KDO2-lipidA	N/A	N/A	N/A	N/A
540	PA_core2_lipidA	Pseudomonas aeruginosa LPS core precursor 2 + KDO2-lipidA	Pseudomonas aeruginosa LPS core precursor 2 + KDO2-lipidA	N/A	N/A	N/A	N/A
541	PA_core3_lipidA	Pseudomonas aeruginosa LPS core precursor 3 + KDO2-lipidA	Pseudomonas aeruginosa LPS core precursor 3 + KDO2-lipidA	N/A	N/A	N/A	N/A
542	PA_core4_lipidA	Pseudomonas aeruginosa LPS core precursor 4 + KDO2-lipidA	Pseudomonas aeruginosa LPS core precursor 4 + KDO2-lipidA	N/A	N/A	N/A	N/A
543	PA_core5_lipidA	Pseudomonas aeruginosa LPS core precursor 5 + KDO2-lipidA	Pseudomonas aeruginosa LPS core precursor 5 + KDO2-lipidA	N/A	N/A	N/A	N/A
544	PA_core6_lipidA	Pseudomonas aeruginosa LPS core precursor 6 + KDO2-lipidA	Pseudomonas aeruginosa LPS core precursor 6 + KDO2-lipidA	N/A	N/A	N/A	N/A
545	PA_core7_lipidA	Pseudomonas aeruginosa LPS core precursor 7 + KDO2-lipidA	Pseudomonas aeruginosa LPS core precursor 7 + KDO2-lipidA	N/A	N/A	N/A	N/A
546	PA_KDO2lipidA	Pseudomonas aeruginosa KDO2-lipidA	Pseudomonas aeruginosa KDO2-lipidA	N/A	N/A	N/A	N/A
547	PA_KDOlipidA	Pseudomonas aeruginosa KDO-lipidA	Pseudomonas aeruginosa KDO-lipidA	N/A	N/A	N/A	N/A
548	PA_lipidA	dodecanoyl-(Kdo)2-lipid IVA	dodecanoyl-(Kdo)2-lipid IVA	N/A	N/A	N/A	N/A
549	PA_lipidAds	Pseudomonas Lipid A Disaccharide	Pseudomonas Lipid A Disaccharide	N/A	N/A	N/A	N/A
550	kdo2lipid4	KDO2-lipid IVA	KDO2-lipid IVA	HMDB0013244	9877306	C13908	N/A
551	PA_lipidX	Pseudomonas aeruginosa Lipid X	Pseudomonas aeruginosa Lipid X	N/A	N/A	N/A	N/A
552	PA_LPS_A	Pseudomonas aeruginosa A-band lipopolysaccharide	LPS with O-antigen	HMDB0013470	53481793	C00338	0
553	PA_LPS_B	Pseudomonas aeruginosa B-band lipopolysaccharide	Pseudomonas aeruginosa B-band lipopolysaccharide	N/A	N/A	N/A	N/A
554	PA_u23ga	UDP-2-NH-(3OH-C12:0),3-O-(3OH-C10:0)glucosamine	UDP-2-NH-(3OH-C12:0),3-O-(3OH-C10:0)glucosamine	N/A	N/A	N/A	N/A
555	PA_u3aga	UDP-3-O-(3OH-C10:0)-N-acetylglucosamine	UDP-3-O-(3OH-C10:0)-N-acetylglucosamine	N/A	N/A	N/A	N/A
556	PA_u3hga	UDP-3-O-(3OH-C10:0)-D-glucosamine	UDP-3-O-(3OH-C10:0)-D-glucosamine	N/A	N/A	N/A	N/A
557	palmACP	Palmitoyl-ACP (n-C16:0ACP)	Hexadecanoyl-[acp]	METPA0675	8059	C05764	NA
558	pan4p	Pantetheine 4'-phosphate	Pantetheine 4'-phosphate	HMDB0001416	115254	C01134	CC(C)(COP(O)(O)=O)[C@@H](O)C(=O)NCCC(=O)NCCS
559	pant_R	(R)-Pantoate	Pantothenic acid	HMDB0000210	6613	C00864	0
560	pap	Adenosine 3',5'-bisphosphate	Adenosine 3',5'-diphosphate	HMDB0000061	159296	C00054	NC1=C2N=CN([C@@H]3O[C@H](COP(O)(O)=O)[C@@H](OP(O)(O)=O)[C@H]3O)C2=NC=N1
561	paps	3'-Phosphoadenylyl sulfate	Phosphoadenosine phosphosulfate	HMDB0001134	10214	C00053	NC1=C2N=CN([C@@H]3O[C@H](COP(O)(=O)OS(O)(=O)=O)[C@@H](OP(O)(O)=O)[C@H]3O)C2=NC=N1
562	pca	phenazine-1-carboxylic acid	Phenazine-1-carboxylate	NA	95069	C21442	C1=CC=C2C(=C1)N=C3C=CC=C(C3=N2)C(=O)O
563	pdx5p	Pyridoxine 5'-phosphate	Pyridoxine 5'-phosphate	HMDB0001319	1055	C00627	CC1=NC=C(COP(O)(O)=O)C(CO)=C1O
564	pe_PA	phosphatidylethanolamine	Phosphatidylethanolamine	HMDB0060501	17754131	C00350	CCCCCCCCCCCCCCCCCC(=O)OC[C@@H](CO[P@](O)(=O)OCCN)OC(=O)CCCCCCCCCCCCCCCCC
565	pencil	Penicillin	Hexyl 2-methylpropanoate	HMDB0037849	16872	C00395	CCCCCCOC(=O)C(C)C
566	pencilca	Penicilloic acid	Penicilloic acid	HMDB0060617	98994	C06567	CC1(C)SC(NC1C(O)=O)C(NC(=O)CC1=CC=CC=C1)C(O)=O
567	pep	Phosphoenolpyruvate	Phosphoenolpyruvic acid	HMDB0000263	1005	C00074	OC(=O)C(=C)OP(O)(O)=O
568	pepd	peptide	Peptide	METPA0001	N/A	C00012	N/A
569	peptido_EC	Peptidoglycan subunit of Escherichia coli	Peptidoglycan subunit of Escherichia coli	N/A	N/A	N/A	N/A
570	pg_PA	phosphatidylglycerol	Phosphatidylglycerol	HMDB0302468	45109789	C00344	CCC.CCO.OCC(O)COP(O)(O)=O
571	pglyp_PA	phosphatidylglycerophosphate	Phosphatidylglycerophosphate	METPA0441	N/A	C03892	N/A
572	phe_L	L-Phenylalanine	Phenylalanine	HMDB0000159	6140	C00079	N[C@@H](CC1=CC=CC=C1)C(O)=O
573	pheme	Protoheme	Heme	HMDB0003178	26945	C00032	CC1=C(CCC(O)=O)C2=CC3=[N+]4C(=CC5=C(C)C(C=C)=C6C=C7C(C)=C(C=C)C8=[N+]7[Fe--]4(N2C1=C8)N56)C(C)=C3CCC(O)=O
574	phetrna	L-Phenylalanyl-tRNA(Phe)	L-Phenylalanyl-tRNA(Phe)	METPA0402	N/A	C03511	N/A
575	phom	O-Phospho-L-homoserine	O-Phosphohomoserine	HMDB0003484	151187	C01102	N[C@@H](CCOP(O)(O)=O)C(O)=O
576	phpyr	Phenylpyruvate	Phenylpyruvic acid	HMDB0000205	997	C00166	OC(=O)C(=O)CC1=CC=CC=C1
577	phthr	O-Phospho-4-hydroxy-L-threonine	O-Phospho-4-hydroxy-L-threonine	HMDB0006802	440901	C06055	N[C@@H]([C@H](O)COP(O)(O)=O)C(O)=O
578	phi	Phosphate	Phosphate	HMDB0001429	1004	C00009	OP(O)(O)=O
579	pmcoa	Pimeloyl-CoA	6-Carboxyhexanoyl-CoA	HMDB0304466	3082140	C01063	CC(C)(COP(=O)([O-])OP(=O)([O-])OC[C@H]1O[C@@H](n2cnc3c(N)ncnc32)[C@H](O)[C@@H]1OP(=O)([O-])[O-])[C@@H](O)C(=O)NCCC(=O)NCCSC(=O)CCCCCC(=O)[O-]
580	pmtcoa	Palmitoyl-CoA (n-C16:0CoA)	Hexadecanoyl-CoA	HMDB0001338	644109	C00154	CCCCCCCCCCCCCCCC(=O)SCCNC(=O)CCNC(=O)[C@H](O)C(C)(C)COP(=O)([O-])OP(=O)([O-])OC[C@H]1O[C@@H](n2cnc3c(N)ncnc32)[C@H](O)[C@@H]1OP(=O)([O-])[O-]
581	pnto_R	(R)-Pantothenate	Pantothenic acid	HMDB0000210	6613	C00864	CC(C)(CO)[C@@H](O)C(=O)NCCC(O)=O
582	ppaca	Phosphonoacetaldehyde	2-Oxoethylphosphonate	HMDB0256485	490	C03167	O=CCP(=O)([O-])O
583	ppbng	Porphobilinogen	Porphobilinogen	HMDB0000245	1021	C00931	NCC1=C(CC(O)=O)C(CCC(O)=O)=CN1
584	ppcoa	Propanoyl-CoA	Propionyl-CoA	HMDB0001275	92753	C00100	CCC(=O)SCCNC(=O)CCNC(=O)[C@H](O)C(C)(C)COP(O)(=O)OP(O)(=O)OC[C@H]1O[C@H]([C@H](O)[C@@H]1OP(O)(O)=O)N1C=NC2=C1N=CN=C2N
585	pphn	Prephenate	Prephenate	HMDB0012283	363602639	C00254	O[C@H]1C=C[C@](CC(=O)C(O)=O)(C=C1)C(O)=O
586	ppi	Diphosphate	Pyrophosphate	HMDB0000250	1023	C00013	OP(O)(=O)OP(O)(O)=O
587	ppn	Phosphonate	trioxidophosphate(1-)	N/A	6326969	C06701	[O-]P(=O)=O
588	ppp9	Protoporphyrin	Protoporphyrin IX	HMDB0000241	N/A	C02191	CC1=C(CCC(O)=O)/C2=C/C3=N/C(=C\C4=C(C)C(C=C)=C(N4)/C=C4\N=C(\C=C\1/N\2)C(C=C)=C4C)/C(C)=C3CCC(O)=O
589	pppg9	Protoporphyrinogen IX	Protoporphyrinogen IX	HMDB0001097	121893	C01079	CC1=C2CC3=C(C)C(C=C)=C(CC4=C(C)C(C=C)=C(CC5=C(C)C(CCC(O)=O)=C(CC(N2)=C1CCC(O)=O)N5)N4)N3
590	pppi	Inorganic triphosphate	Triphosphate	HMDB0003379	983	C00536	OP(O)(=O)OP(O)(=O)OP(O)(O)=O
591	pprdn	1-piperideine	Piperideine	N/A	N/A	C06181	C1=[NH+]CCCC1
592	pqs	2-heptyl-3-hydroxy-4-quinolone	2-Heptyl-3-hydroxy-quinolone	N/A	14010	C11848	N/A
593	pram	5-Phospho-beta-D-ribosylamine	5-Phosphoribosylamine	HMDB0001128	439905	C03090	N[C@@H]1O[C@H](COP(O)(O)=O)[C@@H](O)[C@H]1O
594	pran	N-(5-Phospho-D-ribosyl)anthranilate	N-(5-Phospho-D-ribosyl)anthranilate	METPA0483	N/A	C04302	N/A
595	prbamp	1-(5-Phosphoribosyl)-AMP	Phosphoribosyl-AMP	HMDB0012276	11988267	C02741	O[C@@H]1[C@@H](COP(O)(O)=O)O[C@H]([C@@H]1O)N1C=NC2=C1N=CN([C@@H]1O[C@H](COP(O)(O)=O)[C@@H](O)[C@H]1O)C2=N
596	prbatp	1-(5-Phosphoribosyl)-ATP	Phosphoribosyl-ATP	HMDB0003665	11050836	C02739	O[C@@H]1[C@@H](COP(O)(=O)OP(O)(=O)OP(O)(O)=O)O[C@H]([C@@H]1O)N1C=NC2=C1N=CN([C@@H]1O[C@H](COP(O)(O)=O)[C@@H](O)[C@H]1O)C2=N
597	pre3a	Precorrin 3 A	Precorrin 3A	METPA0678	N/A	C05772	N/A
598	pre3b	Precorrin 3B	Precorrin 3B	METPA0816	N/A	C06406	N/A
599	pre4	Precorrin 4	Precorrin 4	METPA0817	N/A	C06407	N/A
600	pre5	Precorrin 5	Precorrin 5	METPA0819	N/A	C06416	N/A
601	pre6a	Precorrin 6A	Precorrin 6X	METPA0806	5280917	C06320	C[C@@]12CC3=C([C@](C(=N3)/C=C\4/[C@H]([C@]([C@@](N4)(C5=C([C@@](C(=N5)CC(=N1)C(=C2CC(=O)O)CCC(=O)O)(C)CCC(=O)O)CC(=O)O)C)(C)CC(=O)O)CCC(=O)O)(C)CC(=O)O)CCC(=O)O
602	pre6b	Precorrin 6B	Precorrin 6Y	METPA0805	5280916	C06319	C[C@@]12CC3=C([C@](C(=N3)/C=C\4/[C@H]([C@]([C@@](N4)(C5[C@@H]([C@@](C(=N5)CC(=N1)C(=C2CC(=O)O)CCC(=O)O)(C)CCC(=O)O)CC(=O)O)C)(C)CC(=O)O)CCC(=O)O)(C)CC(=O)O)CCC(=O)O
603	pre8	Precorrin 8	Precorrin 8X	METPA0818	11953881	C06408	C[C@H]1C2=N[C@@](CC3=N/C(=C(\C4=N[C@@](C5[C@@H]([C@@](C1=N5)(C)CCC(=O)O)CC(=O)O)([C@@]([C@@H]4CCC(=O)O)(C)CC(=O)O)C)/C)/[C@@]([C@@H]3CCC(=O)O)(C)CC(=O)O)(C(=C2CCC(=O)O)C)C
604	prfp	1-(5-Phosphoribosyl)-5-[(5-phosphoribosylamino)methylideneamino]imidazole-4-carboxamide	Phosphoribosylformimino-AICAR-P	HMDB0012277	5460212	C04896	C1=NC(=C(N1[C@H]2[C@@H]([C@@H]([C@H](O2)COP(=O)(O)O)O)O)N/C=N\[C@H]3[C@@H]([C@@H]([C@H](O3)COP(=O)(O)O)O)O)C(=O)N
605	prlp	5-[(5-phospho-1-deoxyribulos-1-ylamino)methylideneamino]-1-(5-phosphoribosyl)imidazole-4-carboxamide	Phosphoribulosylformimino-AICAR-P	HMDB0012278	193735	C04916	NC(=O)C1=C(\N=C\NCC(=O)[C@H](O)[C@H](O)COP(O)(O)=O)N(C=N1)[C@@H]1O[C@H](COP(O)(O)=O)[C@@H](O)[C@H]1O
606	pro_L	L-Proline	Proline	HMDB0000162	145742	C00148	OC(=O)[C@@H]1CCCN1
607	prolb	proline betaine	Proline betaine	HMDB0004827	115244	C10172	C[N+]1(C)CCC[C@H]1C([O-])=O
608	protrna	L-Prolyl-tRNA(Pro)	L-Prolyl-tRNA(Pro)	METPA0319	N/A	C02702	N/A
609	prpp	5-Phospho-alpha-D-ribose 1-diphosphate	Phosphoribosyl pyrophosphate	HMDB0000280	7339	C00119	O[C@H]1[C@@H](O)[C@@H](OP(O)(=O)OP(O)(O)=O)O[C@@H]1COP(O)(O)=O
610	ps_PA	phosphatidylserine	Phosphatidylserine	HMDB0014291	6323481	C02737	[H][C@](N)(COP(O)(=O)OC[C@@]([H])(COC(=O)CC)OC(=O)CCC)C(O)=O
611	psd	Pseudouridine	Pseudouridine	HMDB0000767	15047	C02067	OC[C@H]1O[C@H]([C@H](O)[C@@H]1O)C1=CNC(=O)NC1=O
612	psd5p	Pseudouridine 5'-phosphate	Pseudouridine 5'-phosphate	HMDB0001271	439424	C01168	O[C@H]1[C@@H](O)[C@@H](O[C@@H]1COP(O)(O)=O)C1=CNC(=O)NC1=O
613	pser_L	O-Phospho-L-serine	Phosphoserine	HMDB0000272	68841	C01005	N[C@@H](COP(O)(O)=O)C(O)=O
614	ptrc	Putrescine	Putrescine	HMDB0001414	1045	C00134	NCCCCN
615	pvd1	Pyoverdine I	Pyoverdine I	N/A	5289234	C15718	C[C@H]([C@H]1C(=O)N[C@H](C(=O)NCCCC[C@@H](C(=O)N[C@H](C(=O)N1)CCCN(C=O)O)NC(=O)[C@H](CCCN(C=O)O)NC(=O)[C@@H](CO)NC(=O)[C@H](CCCN=C(N)N)NC(=O)[C@@H](CO)NC(=O)C2CCNC3N2C4=CC(=C(C=C4C=C3NC(=O)CCC(=O)O)O)O)[C@@H](C)O)O
616	pyam5p	Pyridoxamine 5'-phosphate	Pyridoxamine 5'-phosphate	HMDB0001555	1053	C00647	CC1=NC=C(COP(O)(O)=O)C(CN)=C1O
617	pydam	Pyridoxamine	Pyridoxamine	HMDB0001431	1052	C00534	CC1=C(O)C(CN)=C(CO)C=N1
618	pydx	Pyridoxal	Pyridoxal	HMDB0001545	1050	C00250	CC1=NC=C(CO)C(C=O)=C1O
619	pydx5p	Pyridoxal 5'-phosphate	Pyridoxal 5'-phosphate	HMDB0001491	1051	C00018	CC1=NC=C(COP(O)(O)=O)C(C=O)=C1O
620	pydxn	Pyridoxine	Pyridoxine	HMDB0000239	1054	C00314	CC1=C(O)C(CO)=C(CO)C=N1
621	pyo	pyocyanin	Pyocyanine	N/A	4882	C01748	0
622	pyr	Pyruvate	Pyruvic acid	HMDB0000243	1060	C00022	CC(=O)C(O)=O
623	quln	Quinolinate	Quinolinic acid	HMDB0000232	1066	C03722	OC(=O)C1=CC=CN=C1C(O)=O
624	r5p	alpha-D-Ribose 5-phosphate	D-Ribose 5-phosphate	HMDB0001548	440101	C00117	O[C@H]1O[C@H](COP(O)(O)=O)[C@@H](O)[C@H]1O
625	rha1glcnacppund	Rha-(alpha1,3)-N-acetylglucosamine pyrophosphorylundecaprenol	Rha-(alpha1,3)-N-acetylglucosamine pyrophosphorylundecaprenol	N/A	N/A	N/A	N/A
626	rha3glcnacppund	Rha-(a1,3)-Rha-(a1,3)-Rha-(a1,3)-N-acetylglucosamine pyrophosphorylundecaprenol	Rha-(a1,3)-Rha-(a1,3)-Rha-(a1,3)-N-acetylglucosamine pyrophosphorylundecaprenol	N/A	N/A	N/A	N/A
627	rha4glcnacppund	Rha-(a1,2)-Rha-(a1,3)-Rha-(a1,3)-Rha-(a1,3)-N-acetylglucosamine pyrophosphorylundecaprenol	Rha-(a1,2)-Rha-(a1,3)-Rha-(a1,3)-Rha-(a1,3)-N-acetylglucosamine pyrophosphorylundecaprenol	N/A	N/A	N/A	N/A
628	rib_D	D-Ribose	D-Ribose	HMDB0000283	5779	C00121	OC[C@H]1OC(O)[C@H](O)[C@@H]1O
629	ribflv	Riboflavin	Riboflavin	HMDB0000244	493570	C00255	CC1=C(C)C=C2N(C[C@H](O)[C@H](O)[C@H](O)CO)C3=NC(=O)NC(=O)C3=NC2=C1
630	ru5p_D	D-Ribulose 5-phosphate	D-Ribulose 5-phosphate	HMDB0000618	439184	C00199	OCC(=O)[C@H](O)[C@H](O)COP(O)(O)=O
631	s7p	Sedoheptulose 7-phosphate	Sedoheptulose 7-phosphate	HMDB0258206	616	C05382	OCC(=O)C(O)C(O)C(O)C(O)COP(O)(O)=O
632	sarcs	Sarcosine	Sarcosine	HMDB0000271	1088	C00213	CNCC(O)=O
633	sbzcoa	O-Succinylbenzoyl-CoA	2-Succinylbenzoyl-CoA	METPA0365	71448891	C03160	CC(C)(COP(=O)(O)OP(=O)(O)OC[C@@H]1[C@H]([C@H]([C@@H](O1)N2C=NC3=C(N=CN=C32)N)O)OP(=O)(O)O)[C@H](C(=O)NCCC(=O)NCCSC(=O)CCC(=O)C4=CC=CC=C4C(=O)O)O
634	seln	Selenide	Selenium	HMDB0001349	107674	C01529	[Se++]
635	selnp	Selenophosphate	Phosphoroselenoic acid	HMDB0003840	1092	C05172	OP(O)(O)=[Se]
636	ser_D	D-Serine	D-Serine	HMDB0003406	71077	C00740	N[C@H](CO)C(O)=O
637	ser_L	L-Serine	Serine	HMDB0000187	5951	C00065	N[C@@H](CO)C(O)=O
638	seramp	L-seryl-AMP	(L-Seryl)adenylate	N/A	5289403	C05820	C1=NC(=C2C(=N1)N(C=N2)[C@H]3[C@@H]([C@@H]([C@H](O3)COP(=O)(O)OC(=O)[C@H](CO)N)O)O)N
639	sertrna	L-Seryl-tRNA(Ser)	L-Seryl-tRNA(Ser)	METPA0304	N/A	C02553	N/A
640	shcl	dihydrosirohydrochlorin	Precorrin 2	METPA0294	5280516	C02463	C[C@@]\1([C@@H](/C/2=C/C3=N/C(=C\C4=C(C(=C(N4)CC5=C(C(=C(N5)/C=C1\N2)CC(=O)O)CCC(=O)O)CCC(=O)O)CC(=O)O)/[C@H]([C@]3(C)CC(=O)O)CCC(=O)O)CCC(=O)O)CC(=O)O
641	sheme	Siroheme	Siroheme	METPA0076	N/A	C00748	N/A
642	skm	Shikimate	Shikimic acid	HMDB0003070	8742	C00493	O[C@@H]1CC(=C[C@@H](O)[C@H]1O)C(O)=O
643	skm5p	Shikimate 5-phosphate	Shikimate 3-phosphate	METPA0369	121947	C03175	C1[C@H]([C@@H]([C@@H](C=C1C(=O)O)OP(=O)(O)O)O)O
644	sl26da	N-Succinyl-LL-2,6-diaminoheptanedioate	N-Succinyl-L,L-2,6-diaminopimelate	HMDB0012267	25202447	C04421	NC(CCC[C@H](NC(=O)CCC(O)=O)C(O)=O)C(O)=O
645	sl2a6o	N-Succinyl-2-L-amino-6-oxoheptanedioate	N-Succinyl-2-amino-6-ketopimelate	HMDB0012266	440349	C04462	OC(=O)CCC(=O)N[C@@H](CCCC(=O)C(O)=O)C(O)=O
646	so3	Sulfite	Sulfite	HMDB0000240	1100	C00094	OS(O)=O
647	so4	Sulfate	Sulfate	HMDB0001448	1117	C00059	OS(O)(=O)=O
648	spmd	Spermidine	Spermidine	HMDB0001257	1102	C00315	NCCCCNCCCN
649	srch	sirohydrochlorin	Sirohydrochlorin	METPA0681	N/A	C05778	N/A
650	sucbz	o-Succinylbenzoate	2-Succinylbenzoate	HMDB0304087	955	C02730	C1=CC=C(C(=C1)C(=O)CCC(=O)O)C(=O)O
651	succ	Succinate	Succinic acid	HMDB0000254	1110	C00042	OC(=O)CCC(O)=O
652	succoa	Succinyl-CoA	Succinyl-CoA	HMDB0001022	92133	C00091	CC(C)(COP(O)(=O)OP(O)(=O)OC[C@H]1O[C@H]([C@H](O)[C@@H]1OP(O)(O)=O)N1C=NC2=C1N=CN=C2N)[C@@H](O)C(=O)NCCC(=O)NCCSC(=O)CCC(O)=O
653	sucglu	N2-Succinyl-L-glutamate	(2S)-2-(3-Carboxypropanoylamino)pentanedioic acid	N/A	440847	C05931	C(CC(=O)O)[C@@H](C(=O)O)NC(=O)CCC(=O)O
654	suchms	O-Succinyl-L-homoserine	O4-Succinyl-L-homoserine	N/A	439406	C01118	C(COC(=O)CCC(=O)O)[C@@H](C(=O)O)N
655	sucsal	Succinic semialdehyde	Succinic acid semialdehyde	HMDB0001259	1112	C00232	OC(=O)CCC=O
656	t2ecoa	trans-2-enoyl-CoA	2,3-trans-enoyl CoA	MA3TEM003	3927	C00658	CCCCC(C)CC(C=CC1C(CC(=O)C1CCCCC=CC(=O)O)O)O
657	tag6p_D	D-Tagatose 6-phosphate	D-Tagatose 6-phosphate	HMDB0006873	439396	C01097	OCC1(O)O[C@H](COP(O)(O)=O)[C@H](O)[C@@H]1O
658	tagdp_D	D-Tagatose 1,6-biphosphate	D-Tagatose 1,6-bisphosphate	HMDB0006872	440117	C03785	0
659	taur	Taurine	Taurine	HMDB0000251	1123	C00245	NCCS(O)(=O)=O
660	tcynt	Thiocyanate	Thiocyanate	HMDB0001453	9322	C01755	[S-]C#N
661	tda10CoA	Trans-2,3-didehydroacyl-CoA (C10)	(2E)-decenoyl-CoA	N/A	24883423	C05275	CCCCCCC/C=C/C(=O)SCCNC(=O)CCNC(=O)[C@H](O)C(C)(C)COP(=O)([O-])OP(=O)([O-])OC[C@H]1O[C@@H](n2cnc3c(N)ncnc32)[C@H](O)[C@@H]1OP(=O)([O-])[O-]
662	tda8CoA	Trans-2,3-didehydroacyl-CoA (C8)	2,3-trans-enoyl CoA	MA3TEM003	3927	C00658	0
663	tdcoa	Tetradecanoyl-CoA (n-C14:0CoA)	Myristoyl-CoA	N/A	11966124	C02593	CCCCCCCCCCCCCC(=O)SCCNC(=O)CCNC(=O)[C@H](O)C(C)(C)COP(=O)([O-])OP(=O)([O-])OC[C@H]1O[C@@H](n2cnc3c(N)ncnc32)[C@H](O)[C@@H]1OP(=O)([O-])[O-]
664	tetdeACP	Tetradecenoyl-ACP (n-C14:1ACP)	2E-tetradecenoyl-[acp]	N/A	24701411	C05760	CCCCCC/C=C\CCCCCC(=O)S[*]
665	thbpt	Tetrahydrobiopterin	Tetrahydrobiopterin	HMDB0000027	44257	C00272	[H][C@@]1(CNC2=C(N1)C(=O)N=C(N)N2)[C@@H](O)[C@H](C)O
666	thdp	2,3,4,5-Tetrahydrodipicolinate	Tetrahydrodipicolinate	HMDB0012289	440179	C03972	OC(=O)[C@@H]1CCCC(=N1)C(O)=O
667	thf	5,6,7,8-Tetrahydrofolate	tetrahydrofolic acid	HMDB0304496	135444742	C00101	C1C(NC2=C(N1)N=C(NC2=O)N)CNC3=CC=C(C=C3)C(=O)N[C@@H](CCC(=O)O)C(=O)O
668	thfglu	Tetrahydrofolyl-[Glu](2)	Tetrahydrofolyl-[Glu](2)	HMDB0006825	442163	C09332	NC1=NC2=C(NC(CNC3=CC=C(C=C3)C(=O)NC(CCC(=O)NC(CCC(O)=O)C(O)=O)C(O)=O)CN2)C(=O)N1
669	thglu	Tetrahydropteroyltri-L-glutamate	Tetrahydropteroyltri-L-glutamic acid	HMDB0012290	16722112	C04144	NC1=NC(=O)C2=C(NC[C@H](CNC3=CC=C(C=C3)C(=O)N[C@@H](CCC(=O)N[C@@H](CCC(=O)N[C@@H](CCC(O)=O)C(O)=O)C(O)=O)C(O)=O)N2)N1
670	thm	Thiamin	Thiamine	HMDB0000235	1130	C00378	CC1=C(CCO)SC=[N+]1CC1=CN=C(C)N=C1N
671	thmmp	Thiamin monophosphate	Thiamine monophosphate	HMDB0002666	1131	C01081	CC1=C(CCOP(O)(O)=O)SC=[N+]1CC1=CN=C(C)N=C1N
672	thmpp	Thiamine diphosphate	Thiamine pyrophosphate	HMDB0001372	1132	C00068	CC1=C(CCOP(O)(=O)OP(O)(O)=O)SC=[N+]1CC1=CN=C(C)N=C1N
673	thr_L	L-Threonine	L-Threonine	HMDB0000167	6288	C00188	C[C@@H](O)[C@H](N)C(O)=O
674	thrtrna	L-Threonyl-tRNA(Thr)	L-Threonyl-tRNA(Thr)	METPA0346	N/A	C02992	N/A
675	thymd	Thymidine	Thymidine	HMDB0000273	5789	C00214	CC1=CN([C@H]2C[C@H](O)[C@@H](CO)O2)C(=O)NC1=O
676	trdox	Oxidized thioredoxin	Thioredoxin disulfide	METPA0032	3636	C00343	N/A
677	trdrd	Reduced thioredoxin	Thioredoxin	METPA0031	483929293	C00342	N/A
678	tre	Trehalose	Trehalose	HMDB0000975	7427	C01083	OC[C@H]1O[C@H](O[C@H]2O[C@H](CO)[C@@H](O)[C@H](O)[C@H]2O)[C@H](O)[C@@H](O)[C@@H]1O
679	tre6p	alpha,alpha'-Trehalose 6-phosphate	Trehalose 6-phosphate	HMDB0001124	122336	C00689	OC[C@H]1O[C@H](O[C@H]2O[C@H](COP(O)(O)=O)[C@@H](O)[C@H](O)[C@H]2O)[C@H](O)[C@@H](O)[C@@H]1O
680	trnaala	tRNA(Ala)	tRNA(Ala)	METPA0192	N/A	C01635	N/A
681	trnaarg	tRNA(Arg)	tRNA(Arg)	METPA0193	N/A	C01636	N/A
682	trnaasp	tRNA(Asp)	tRNA(Asp)	METPA0195	N/A	C01638	N/A
683	trnacys	tRNA(Cys)	tRNA(Cys)	METPA0196	N/A	C01639	N/A
684	trnaglu	tRNA (Glu)	tRNA(Glu)	METPA0198	N/A	C01641	0
685	trnagly	tRNA(Gly)	tRNA(Gly)	METPA0199	N/A	C01642	N/A
686	trnahis	tRNA(His)	tRNA(His)	METPA0200	N/A	C01643	N/A
687	trnaile	tRNA(Ile)	tRNA(Ile)	METPA0201	N/A	C01644	N/A
688	trnaleu	tRNA(Leu)	tRNA(Leu)	METPA0202	N/A	C01645	N/A
689	trnalys	tRNA(Lys)	tRNA(Lys)	METPA0203	N/A	C01646	N/A
690	trnamet	tRNA(Met)	tRNA(Met)	METPA0204	N/A	C01647	N/A
691	trnaphe	tRNA(Phe)	tRNA(Phe)	METPA0205	N/A	C01648	N/A
692	trnapro	tRNA(Pro)	tRNA(Pro)	METPA0206	N/A	C01649	N/A
693	trnaser	tRNA(Ser)	tRNA(Ser)	METPA0207	N/A	C01650	N/A
694	trnathr	tRNA(Thr)	tRNA(Thr)	METPA0208	N/A	C01651	N/A
695	trnatrp	tRNA(Trp)	tRNA(Trp)	METPA0209	N/A	C01652	N/A
696	trnatyr	tRNA(Tyr)	tRNA(Tyr)	METPA0079	N/A	C00787	N/A
697	trnaval	tRNA(Val)	tRNA(Val)	METPA0210	N/A	C01653	N/A
698	trp_L	L-Tryptophan	L-Tryptophan	HMDB0000929	6305	C00078	N[C@@H](CC1=CNC2=C1C=CC=C2)C(O)=O
699	trptrna	L-Tryptophanyl-tRNA(Trp)	L-Tryptophanyl-tRNA(Trp)	METPA0403	N/A	C03512	N/A
700	tsul	Thiosulfate	Thiosulfate	HMDB0000257	1085	C00320	OS(S)(=O)=O
701	ttda10CoA	trans,trans-2,3,4,5-tetradehydroacyl-CoA (C10)	(2E,4E)-decadienoyl-CoA	N/A	52921673	C04512	CCCCC/C=C/C=C/C(=O)SCCNC(=O)CCNC(=O)[C@H](O)C(C)(C)COP(=O)([O-])OP(=O)([O-])OC[C@H]1O[C@@H](n2cnc3c(N)ncnc32)[C@H](O)[C@@H]1OP(=O)([O-])[O-]
702	ttda8CoA	trans,trans-2,3,4,5-tetradehydroacyl-CoA (C8)	trans,trans-2,3,4,5-tetradehydroacyl-CoA (C8)	N/A	N/A	N/A	N/A
703	tyr_L	L-Tyrosine	L-Tyrosine	HMDB0000158	6057	C00082	N[C@@H](CC1=CC=C(O)C=C1)C(O)=O
704	tyrtrna	L-Tyrosyl-tRNA(Tyr)	L-Tyrosyl-tRNA(Tyr)	METPA0330	N/A	C02839	N/A
705	uaagmda	Undecaprenyl-diphospho-N-acetylmuramoyl-(N-acetylglucosamine)-L-alanyl-D-glutamyl-meso-2,6-diaminopimeloyl-D-alanyl-D-alanine	Undecaprenyl-diphospho-N-acetylmuramoyl-(N-acetylglucosamine)-L-alanyl-D-glutamyl-meso-2,6-diaminopimeloyl-D-alanyl-D-alanine	METPA1806	N/A	C05898	N/A
706	uaccg	UDP-N-acetyl-3-O-(1-carboxyvinyl)-D-glucosamine	UDP-N-acetyl-3-(1-carboxyvinyl)-D-glucosamine	METPA0523	N/A	C04631	N/A
707	uacdxhu	UDP-2-acetamido-2,6-dideoxy-α-D-xylo-hex4-ulose	UDP-2-acetamido-2,6-dideoxy-α-D-xylo-hex4-ulose	N/A	N/A	N/A	N/A
708	uacfuc	UDP-N-acetyl fucosamine	UDP-N-acetyl-beta-L-fucosamine(2-)	N/A	53239790	N/A	C[C@H]1[C@H]([C@H]([C@@H]([C@H](O1)OP(=O)([O-])OP(=O)([O-])OC[C@@H]2[C@H]([C@H]([C@@H](O2)N3C=CC(=O)NC3=O)O)O)NC(=O)C)O)O
709	uacgala	UDP-N-acetyl-D-galactosamine	UDP-N-acetyl-D-galactosamine	METPA1613	N/A	G10611	N/A
710	uacgam	UDP-N-acetyl-D-glucosamine	UDP-N-acetyl-D-glucosamine	METPA1612	N/A	G10610	N/A
711	uacmam	UDP-N-acetyl-D-mannosamine	UDP-N-acetyl-D-mannosamine	HMDB0013112	53481607	C01170	CC(=O)N[C@@H]1[C@H](O)[C@@H](O)[C@H](CO)OC1OP(O)(=O)OP(O)(=O)OC[C@@H]1O[C@@H]([C@@H](O)[C@H]1O)N1C=CC(=O)NC1=O
712	uacman2NAcA	UDP-N-acetyl-D-mannosamine (2NAc(CH3C=NH)) acid	UDP-N-acetyl-alpha-D-mannosamine	N/A	N/A	C01170	CC(=O)N[C@H]1[C@H]([C@@H]([C@H](O[C@@H]1OP(=O)(O)OP(=O)(O)OC[C@@H]2[C@H]([C@H]([C@@H](O2)N3C=CC(=O)NC3=O)O)O)CO)O)O
713	uacman2NAc3NA	UDP-N-acetyl-D-mannosamine (2NAc3N) acid	UDP-N-acetyl-D-mannosaminouronate	METPA0798	N/A	C06240	N/A
714	uacman2NAc3NAcA	UDP-N-acetyl-D-manosamine (2NAc3NAc) acid	UDP-N-acetyl-D-manosamine (2NAc3NAc) acid	N/A	N/A	N/A	N/A
715	uacman3N	UDP-N-acetyl-D-mannosamine-3-N	UDP-N-acetyl-D-mannosamine-3-N	N/A	N/A	N/A	N/A
716	uagmda	Undecaprenyl-diphospho-N-acetylmuramoyl-L-alanyl-D-glutamyl-meso-2,6-diaminopimeloyl-D-alanyl-D-alanine	Undecaprenyl-diphospho-N-acetylmuramoyl-L-alanyl-D-glutamyl-meso-2,6-diaminopimeloyl-D-alanyl-D-alanine	METPA1805	N/A	C05897	N/A
717	uama	UDP-N-acetylmuramoyl-L-alanine	UDP-N-acetylmuramoyl-L-alanine	METPA0146	N/A	C01212	N/A
718	uamag	UDP-N-acetylmuramoyl-L-alanyl-D-glutamate	UDP-N-acetylmuramoyl-L-alanyl-D-glutamate	METPA0071	N/A	C00692	N/A
719	uamr	UDP-N-acetylmuramate	UDP-N-acetylmuraminate	HMDB0011720	1169	C01050	CC(OC1C(O)C(CO)OC(OP(O)(=O)OP(O)(=O)OCC2OC(C(O)C2O)N2C=CC(=O)NC2=O)C1NC(C)=O)C(O)=O
720	ubq8	Ubiquinone-8	Coenzyme Q8	N/A	5283546	C17569	COC1=C(OC)C(=O)C(C/C=C(\C)CC/C=C(\C)CC/C=C(\C)CC/C=C(\C)CC/C=C(\C)CC/C=C(\C)CC/C=C(\C)CCC=C(C)C)=C(C)C1=O
721	ubq8h2	Ubiquinol-8	Ubiquinol 8	HMDB0001060	25074411	C00390	COC1=C(OC)C(O)=C(C\C=C(/C)CC\C=C(/C)CC\C=C(/C)CC\C=C(/C)CC\C=C(/C)CC\C=C(/C)CC\C=C(/C)CCC=C(C)C)C(C)=C1O
722	ubq9	ubiquinone-9	Coenzyme Q9	HMDB0006707	5280473	C01967	COC1=C(OC)C(=O)C(C\C=C(/C)CC\C=C(/C)CC\C=C(/C)CC\C=C(/C)CC\C=C(/C)CC\C=C(/C)CC\C=C(/C)CC\C=C(/C)CCC=C(C)C)=C(C)C1=O
723	udcp	Undecaprenol	undecaprenol	N/A	5280474	C01968	CC(C)=CCC/C(C)=C/CC/C(C)=C/CC/C(C)=C/CC/C(C)=C/CC/C(C)=C/CC/C(C)=C/CC/C(C)=C/CC/C(C)=C/CC/C(C)=C/CC/C(C)=C/CO
724	udcpdp	Undecaprenyl diphosphate	Undecaprenyl diphosphate	HMDB0001469	5280604	C03543	CC(C)=CCC\C(C)=C\CC\C(C)=C\CC\C(C)=C\CC\C(C)=C\CC\C(C)=C\CC\C(C)=C\CC\C(C)=C\CC\C(C)=C\CC\C(C)=C\CC\C(C)=C\COP(O)(=O)OP(O)(O)=O
725	udcpp	Undecaprenyl phosphate	all-trans-undecaprenyl phosphate	N/A	N/A	C00348	CC(=CCC/C(=C/CC/C(=C/CC/C(=C/CC/C(=C/CC/C(=C/CC/C(=C/CC/C(=C/CC/C(=C/CC/C(=C/CC/C(=C/COP(=O)(O)O)/C)/C)/C)/C)/C)/C)/C)/C)/C)/C)C
726	udcppf	Fuc2NAc-PP-Undecaprenyl	Fuc2NAc-PP-Undecaprenyl	N/A	N/A	N/A	N/A
727	udcppfm	Man(2NAc3NAc)A-(beta1,3)-Fuc2NAc-PP-Undecaprenyl	Man(2NAc3NAc)A-(beta1,3)-Fuc2NAc-PP-Undecaprenyl	N/A	N/A	N/A	N/A
728	udcppfmm	Man(2NAc3N)(3,-CH3C=NH)A-(beta1,4)-Man(2NAc3NAc)A-(beta1,3)-Fuc2NAc-PP-Undecaprenyl	Man(2NAc3N)(3,-CH3C=NH)A-(beta1,4)-Man(2NAc3NAc)A-(beta1,3)-Fuc2NAc-PP-Undecaprenyl	N/A	N/A	N/A	N/A
729	udp	UDP	Uridine 5'-diphosphate	HMDB0000295	6031	C00015	O[C@H]1[C@@H](O)[C@@H](O[C@@H]1COP(O)(=O)OP(O)(O)=O)N1C=CC(=O)NC1=O
730	udpg	UDPglucose	Uridine diphosphate glucose	HMDB0000286	8629	C00029	OC[C@H]1O[C@H](OP(O)(=O)OP(O)(=O)OC[C@H]2O[C@H]([C@H](O)[C@@H]2O)N2C=CC(=O)NC2=O)[C@H](O)[C@@H](O)[C@@H]1O
731	udpgal	UDPgalactose	Uridine diphosphategalactose	HMDB0000302	18068	C00052	OC[C@H]1O[C@H](OP(O)(=O)OP(O)(=O)OC[C@H]2O[C@H]([C@H](O)[C@@H]2O)N2C=CC(=O)NC2=O)[C@H](O)[C@@H](O)[C@H]1O
732	udpglcur	UDP-D-glucuronate	Uridine diphosphate glucuronic acid	HMDB0000935	17473	C00167	O[C@@H]1[C@@H](COP(O)(=O)OP(O)(=O)O[C@H]2O[C@@H]([C@@H](O)[C@H](O)[C@H]2O)C(O)=O)O[C@H]([C@@H]1O)N1C=CC(=O)NC1=O
733	ugmd	UDP-N-acetylmuramoyl-L-alanyl-D-gamma-glutamyl-meso-2,6-diaminopimelate	UDP-N-acetylmuramoyl-L-alanyl-D-gamma-glutamyl-meso-2,6-diaminopimelate	METPA0552	N/A	C04877	N/A
734	ugmda	UDP-N-acetylmuramoyl-L-alanyl-D-glutamyl-meso-2,6-diaminopimeloyl-D-alanyl-D-alanine	UDP-N-acetylmuramoyl-L-alanyl-D-glutamyl-6-carboxy-L-lysyl-D-alanyl-D-alanine	METPA0553	N/A	C04882	N/A
735	ump	UMP	Uridine 5'-monophosphate	HMDB0000288	6030	C00105	O[C@H]1[C@@H](O)[C@@H](O[C@@H]1COP(O)(O)=O)N1C=CC(=O)NC1=O
736	uppg3	Uroporphyrinogen III	Uroporphyrinogen III	HMDB0001086	1179	C01051	OC(=O)CCC1=C2CC3=C(CCC(O)=O)C(CC(O)=O)=C(CC4=C(CC(O)=O)C(CCC(O)=O)=C(CC5=C(CC(O)=O)C(CCC(O)=O)=C(CC(N2)=C1CC(O)=O)N5)N4)N3
737	ura	Uracil	Uracil	HMDB0000300	1174	C00106	O=C1NC=CC(=O)N1
738	urate	Urate	Uric acid	HMDB0000289	1175	C00366	O=C1NC2=C(N1)C(=O)NC(=O)N2
739	urcan	Urocanate	Urocanic acid	HMDB0000301	736715	C00785	OC(=O)\C=C\C1=CNC=N1
740	urdglyc	(-)-Ureidoglycolate	(S)-Ureidoglycolic acid	HMDB0001005	439269	C00603	NC(=O)N[C@@H](O)C(O)=O
741	urea	Urea	Urea	HMDB0000294	1176	C00086	NC(N)=O
742	uri	Uridine	Uridine	HMDB0000296	6029	C00299	OC[C@H]1O[C@H]([C@H](O)[C@@H]1O)N1C=CC(=O)NC1=O
743	utp	UTP	Uridine triphosphate	HMDB0000285	6133	C00075	O[C@H]1[C@@H](O)[C@@H](O[C@@H]1COP(O)(=O)OP(O)(=O)OP(O)(O)=O)N1C=CC(=O)NC1=O
744	val_L	L-Valine	L-Valine	HMDB0000883	6287	C00183	CC(C)[C@H](N)C(O)=O
745	valtrna	L-Valyl-tRNA(Val)	L-Valyl-tRNA(Val)	METPA0305	N/A	C02554	N/A
746	xan	Xanthine	Xanthine	HMDB0000292	1188	C00385	O=C1NC2=C(NC=N2)C(=O)N1
747	xmp	Xanthosine 5'-phosphate	Xanthylic acid	HMDB0001554	73323	C00655	O[C@@H]1[C@@H](COP(O)(O)=O)O[C@H]([C@@H]1O)N1C=NC2=C1NC(=O)NC2=O
748	xtsn	Xanthosine	Xanthosine	HMDB0000299	64959	C01762	OC[C@H]1O[C@H]([C@H](O)[C@@H]1O)N1C=NC2=C1N=C(O)N=C2O
749	xu5p_D	D-Xylulose 5-phosphate	Xylulose 5-phosphate	HMDB0000868	439190	C00231	OCC(=O)[C@@H](O)[C@H](O)COP(O)(O)=O
750	xyl_D	D-Xylose	D-Xylose	HMDB0000098	135191	C00181	O[C@@H]1COC(O)[C@H](O)[C@H]1O
751	xylu_D	D-Xylulose	D-Xylulose	HMDB0001644	12358757	C00310	OC[C@@]1(O)OC[C@@H](O)[C@@H]1O
752	zn2	Zinc	Zinc	HMDB0015532	32051	C00038	[Zn++]
753	d2hglcn_ext	2-Dehydro-D-gluconate (extracellular)	2-Keto-D-gluconate		6857381		C([C@H]([C@H]([C@@H](C(=O)C(=O)[O-])O)O)O)O
754	a4but_ext	4-Aminobutanoate (extracellular)	gamma-Aminobutyric acid	HMDB0000112	119	C00334	NCCCC(O)=O
755	h4bz_ext	4-Hydroxybenzoate (extracellular)	4-Hydroxybenzoic acid	HMDB0000500	135	C00156	OC(=O)C1=CC=C(O)C=C1
756	abtn_ext	Aerobactin (extracellular)	Aerobactin	HMDB0004051	123762	C05554	CC(=O)N(O)CCCC[C@H](NC(=O)CC(O)(CC(=O)N[C@@H](CCCCN(O)C(C)=O)C(O)=O)C(O)=O)C(O)=O
757	ac_ext	Acetate (extracellular)	Acetic acid	HMDB0000042	176	C00033	CC(O)=O
758	agm_ext	Agmatine (extracellular)	Agmatine	HMDB0001432	199	C00179	NCCCCNC(N)=N
759	akg_ext	2-Oxoglutarate (extracellular)	Oxoglutaric acid	HMDB0000208	51	C00026	OC(=O)CCC(=O)C(O)=O
760	ala_B_ext	beta-Alanine (extracellular)	beta-Alanine	HMDB0000056	239	C00099	NCCC(O)=O
761	ala_D_ext	D-Alanine (extracellular)	D-Alanine	HMDB0001310	71080	C00133	C[C@@H](N)C(O)=O
762	ala_L_ext	L-Alanine (extracellular)	L-Alanine	HMDB0000161	5950	C00041	C[C@H](N)C(O)=O
763	algna_ext	Acetylated Alginate (extracellular)	bacterial alginate	N/A	405235060	N/A	CC(=O)O[C@H]1[C@@H](O)[C@H](O[C@@H]2O[C@@H](C(=O)[O-])[C@@H](O[*])[C@H](O)[C@@H]2O)[C@@H](C(=O)[O-])O[C@H]1O[C@@H]1[C@H](C(=O)[O-])O[C@@H](O[C@@H]2[C@@H](C(=O)[O-])O[C@@H](O[C@@H]3[C@H](C(=O)[O-])O[C@@H](O[*])[C@@H](O)[C@H]3O)[C@@H](O)[C@H]2OC(C)=O)[C@@H](O)[C@H]1O
764	alltn_ext	Allantoin (extracellular)	Allantoin	HMDB0000462	204	C02350	NC(=O)NC1NC(=O)NC1=O
765	arg_L_ext	L-Arginine (extracellular)	L-Arginine	HMDB0000517	6322	C00062	N[C@@H](CCCNC(N)=N)C(O)=O
766	ascb_ext	L-Ascorbate (extracellular)	Ascorbic acid	HMDB0000044	54670067	C00072	[H][C@@]1(OC(=O)C(O)=C1O)[C@@H](O)CO
767	asn_L_ext	L-Asparagine (extracellular)	L-Asparagine	HMDB0000168	6267	C00152	N[C@@H](CC(N)=O)C(O)=O
768	asp_L_ext	L-Aspartate (extracellular)	L-Aspartic acid	HMDB0000191	5960	C00049	N[C@@H](CC(O)=O)C(O)=O
769	btd_RR_ext	(R,R)-2,3-Butanediol (extracellular)	(2R,3R)-2,3-Butanediol	HMDB0033007	225936	C03044	C[C@@H](O)[C@@H](C)O
770	buts_ext	butanesulfonate (extracellular)	Butane-1-sulfonate	N/A	3704751	N/A	CCCCS(=O)(=O)[O-]
771	cd2_ext	Cadmium (extracellular)	Cadmium	HMDB0003638	31193	C01413	[Cd++]
772	cellb_ext	cellobiose (extracellular)	Cellobiose	HMDB0000055	10712	C00185	OC[C@H]1O[C@@H](O[C@H]2[C@H](O)[C@@H](O)[C@H](O)O[C@@H]2CO)[C@H](O)[C@@H](O)[C@@H]1O
773	chol_ext	Choline (extracellular)	Choline	HMDB0000097	305	C00114	C[N+](C)(C)CCO
774	cit_ext	Citrate (extracellular)	Citric acid	HMDB0000094	311	C00158	OC(=O)CC(O)(CC(O)=O)C(O)=O
775	co2_ext	CO2 (extracellular)	Carbon dioxide	HMDB0001967	280	C00011	O=C=O
776	cobalt2_ext	Co2+ (extracellular)	Cobalt	HMDB0000608	104729	C00175	[Co++]
777	crn_ext	L-Carnitine (extracellular)	L-Carnitine	HMDB0000062	10917	C00487	C[N+](C)(C)C[C@H](O)CC(O)=O
778	csn_ext	Cytosine (extracellular)	Cytosine	HMDB0000630	597	C00380	NC1=CC=NC(=O)N1
779	cu2_ext	Cu2+ (extracellular)	Copper	HMDB0000657	27099	C22424	N/A
780	cys_L_ext	L-Cysteine (extracellular)	L-Cysteine	HMDB0000574	5862	C00097	N[C@@H](CS)C(O)=O
781	cyst_L_ext	L-Cystine (extracellular)	L-Cystine	HMDB0000192	67678	C00491	N[C@@H](CSSC[C@H](N)C(O)=O)C(O)=O
782	eths_ext	ethanesulfonate (extracellular)	ethylsulphonate	N/A	3717105	N/A	CCS(=O)(=O)[O-]
783	etoh_ext	Ethanol (extracellular)	Ethanol	HMDB0000108	702	C00469	CCO
784	fe2_ext	Fe2+ (extracellular)	Fe2+	HMDB0000692	27284	C14818	0
785	fe3_ext	Fe3+ (extracellular)	Iron	HMDB0015531	29936	C14819	N/A
786	feenter_ext	Fe-enterobactin (extracellular)	Ferric enterobactin ion	N/A	16048613	C06230	C1[C@@H](C(=O)OC[C@@H](C(=O)OC[C@@H](C(=O)O1)NC(=O)C2=C(C(=CC=C2)[O-])[O-])NC(=O)C3=C(C(=CC=C3)[O-])[O-])NC(=O)C4=C(C(=CC=C4)[O-])[O-].[Fe+3]
787	ferrich_ext	Ferrichrome (extracellular)	ferrich	N/A	N/A	C06228	CC1=[O+][Fe-3]2345ON1CCC[C@@H]1NC(=O)CNC(=O)CNC(=O)CNC(=O)[C@H](CCCN(O2)C(C)=[O+]3)NC(=O)[C@H](CCCN(O4)C(C)=[O+]5)NC1=O
788	fmet_ext	N-Formyl-L-methionine (extracellular)	N-Formyl-L-methionine	HMDB0001015	439750	C03145	CSCC[C@H](NC=O)C(O)=O
789	fru_ext	D-Fructose (extracellular)	D-Fructose	HMDB0000660	439709	C00095	OC[C@H]1O[C@](O)(CO)[C@@H](O)[C@@H]1O
790	fum_ext	Fumarate (extracellular)	Fumaric acid	HMDB0000134	444972	C00122	OC(=O)\C=C\C(O)=O
791	g15lac_ext	D-Glucono-1,5-lactone (extracellular)	Gluconolactone	HMDB0000150	7027	C00198	OC[C@H]1OC(=O)[C@H](O)[C@@H](O)[C@@H]1O
792	gbbtn_ext	gamma-butyrobetaine (extracellular)	4-Trimethylammoniobutanoic acid	HMDB0001161	725	C01181	C[N+](C)(C)CCCC([O-])=O
793	gcald_ext	Glycolaldehyde (extracellular)	Glycolaldehyde	HMDB0003344	756	C00266	OCC=O
794	glc_D_ext	D-Glucose (extracellular)	D-Glucose	HMDB0000122	5793	C00031	OC[C@H]1O[C@@H](O)[C@H](O)[C@@H](O)[C@@H]1O
795	glcn_D_ext	D-Gluconate (extracellular)	Gluconic acid	HMDB0000625	10690	C00257	OC[C@@H](O)[C@@H](O)[C@H](O)[C@@H](O)C(O)=O
796	gln_L_ext	L-Glutamine (extracellular)	Glutamine	HMDB0000641	5961	C00064	N[C@@H](CCC(N)=O)C(O)=O
797	glu_D_ext	D-Glutamate (extracellular)	Glutamic acid	HMDB0000148	33032	C00025	N[C@@H](CCC(O)=O)C(O)=O
798	glu_L_ext	L-Glutamate (extracellular)	Glutamic acid	HMDB0000148	33032	C00025	N[C@@H](CCC(O)=O)C(O)=O
799	glutar_ext	Glutarate (extracellular)	Glutaric acid	HMDB0000661	743	C00489	OC(=O)CCCC(O)=O
800	gly_ext	Glycine (extracellular)	Glycine	HMDB0000123	750	C00037	NCC(O)=O
801	glyb_ext	Glycine betaine (extracellular)	Betaine	HMDB0000043	247	C00719	C[N+](C)(C)CC(O)=O
802	glyc_ext	Glycerol (extracellular)	Glycerol	HMDB0000131	753	C00116	OCC(O)CO
803	glyc3p_ext	sn-Glycerol 3-phosphate (extracellular)	Glycerol 3-phosphate	HMDB0000126	439162	C00093	OC[C@@H](O)COP(O)(O)=O
804	gua_ext	Guanine (extracellular)	Guanine	HMDB0000132	764	C00242	NC1=NC(=O)C2=C(N1)N=CN2
805	h_ext	H+ (extracellular)	Hydron	HMDB0059597	N/A	C00080	[H+]
806	h2o_ext	H2O (extracellular)	Water	HMDB0002111	962	C00001	O
807	hdca_ext	hexadecanoate (n-C16:0) (extracellular)	Palmitic acid	HMDB0000220	985	C00249	CCCCCCCCCCCCCCCC(O)=O
808	hexs_ext	hexanesulfonate (extracellular)	Mesna	HMDB0003745	598	C03576	N/A
809	his_L_ext	L-Histidine (extracellular)	Histidine	HMDB0000177	6274	C00135	N[C@@H](CC1=CN=CN1)C(O)=O
810	hsl_ext	homoserine lactone (extracellular)	L-3-Aminodihydro-2(3H)-furanone	HMDB0029387	73509	C02926	NC1CCOC1=O
811	hxan_ext	Hypoxanthine (extracellular)	Hypoxanthine	HMDB0000157	790	C00262	OC1=NC=NC2=C1NC=N2
812	ile_L_ext	L-Isoleucine (extracellular)	Isoleucine	HMDB0000172	6306	C00407	CC[C@H](C)[C@H](N)C(O)=O
813	k_ext	K+ (extracellular)	Potassium	HMDB0000586	813	C00238	[K+]
814	lac_L_ext	L-Lactate (extracellular)	Lactic acid	HMDB0000190	107689	C00186	C[C@H](O)C(O)=O
815	leu_L_ext	L-Leucine (extracellular)	Leucine	HMDB0000687	6106	C00123	CC(C)C[C@H](N)C(O)=O
816	lys_L_ext	L-Lysine (extracellular)	Lysine	HMDB0000182	5962	C00047	NCCCC[C@H](N)C(O)=O
817	mal_D_ext	D-Malate (extracellular)	D-Malic acid	HMDB0031518	92824	C00497	O[C@H](CC(O)=O)C(O)=O
818	mal_L_ext	L-Malate (extracellular)	Malic acid	HMDB0000156	222656	C00149	O[C@@H](CC(O)=O)C(O)=O
819	man_ext	D-Mannose (extracellular)	D-Mannose	HMDB0000169	185698	C00159	OC[C@H]1O[C@H](O)[C@@H](O)[C@@H](O)[C@@H]1O
820	met_D_ext	D-Methionine (extracellular)	Methionine	HMDB0000696	6137	C00073	CSCC[C@H](N)C(O)=O
821	met_L_ext	L-Methionine (extracellular)	Methionine	HMDB0000696	6137	C00073	CSCC[C@H](N)C(O)=O
822	mg2_ext	Mg2+ (extracellular)	Magnesium	HMDB0000547	888	C00305	[Mg++]
823	mn2_ext	Mn2+ (extracellular)	Manganese	HMDB0001333	27854	C00034	[Mn++]
824	mnl_ext	D-Mannitol (extracellular)	Mannitol	HMDB0000765	6251	C00392	OC[C@@H](O)[C@@H](O)[C@H](O)[C@H](O)CO
825	mobd_ext	Molybdate (extracellular)	Molybdate	HMDB0012260	82208	C06232	O[Mo++](O)(=O)=O
826	mso3_ext	Methanesulfonate (extracellular)	Mesylate	HMDB0240280	6395	C11145	CS(O)(=O)=O
827	muc_ext	cis,cis-muconate (extracellular)	cis,cis-hexadienedioate	N/A	7310978	N/A	OC(=O)C\C=C\CC(O)=O
828	myrsACP_ext	Myristoyl-ACP (n-C14:0ACP) (extracellular)	Tetradecanoyl-[acp]	METPA0672	8056	C05761	NA
829	myrt_ext	Myristate (extracellular)	Myristic acid	HMDB0000806	11005	C06424	CCCCCCCCCCCCCC(O)=O
830	n3oxdd_hsl_ext	N-(3-oxo-dodecanoyl)-L-homoserine lactone (extracellular)	N-3-Oxo-dodecanoyl-L-homoserine lactone	N/A	316933499	C21201	N/A
831	na1_ext	Sodium (extracellular)	Sodium	HMDB0000588	923	C01330	[Na+]
832	nb_hsl_ext	N-butyryl-L-homoserine lactone (extracellular)	N-butanoyl-homoserine lactone	NA	10130163	C11837	CCCC(=O)N1CCOC1=O
833	nh3_ext	Ammonia (extracellular)	Ammonia	HMDB0000051	222	C00014	N
834	nh4_ext	Ammonium (extracellular)	Ammonium	HMDB0041827	16741146	C01342	[NH4+]
835	ni2_ext	Ni2+ (extracellular)	Nickel	HMDB0002457	934	C19609	[Ni++]
836	no2_ext	Nitrite (extracellular)	Nitrite	HMDB0002786	24529	C00088	ON=O
837	no3_ext	Nitrate (extracellular)	Nitrate	HMDB0002878	943	C00244	[O-][N+]([O-])=O
838	o2_ext	O2 (extracellular)	Oxygen	HMDB0001377	977	C00007	O=O
839	ohexa_ext	2-oxohexanedioic acid (extracellular)	Oxoadipic acid	HMDB0000225	71	C00322	OC(=O)CCCC(=O)C(O)=O
840	orn_L_ext	L-Ornithine (extracellular)	Ornithine	HMDB0000214	6262	C00077	NCCC[C@H](N)C(O)=O
841	orot_ext	Orotate (extracellular)	Orotic acid	HMDB0000226	967	C00295	OC(=O)C1=CC(=O)NC(=O)N1
842	PA_LPS_A_ext	Pseudomonas aeruginosa A-band lipopolysaccharide (extracellular)	LPS with O-antigen	HMDB0013470	53481793	C00338	0
843	palmACP_ext	Palmitoyl-ACP (n-C16:0ACP) (extracellular)	Hexadecanoyl-[acp]	METPA0675	8059	C05764	NA
844	pca_ext	phenazine-1-carboxylic acid (extracellular)	Phenazine-1-carboxylate	NA	95069	C21442	C1=CC=C2C(=C1)N=C3C=CC=C(C3=N2)C(=O)O
845	pepd_ext	peptide (extracellular)	Peptide	METPA0001	N/A	C00012	N/A
846	phe_L_ext	L-Phenylalanine (extracellular)	Phenylalanine	HMDB0000159	6140	C00079	N[C@@H](CC1=CC=CC=C1)C(O)=O
847	phi_ext	Phosphate (extracellular)	Phosphate	HMDB0001429	1004	C00009	OP(O)(O)=O
848	ppn_ext	Phosphonate (extracellular)	trioxidophosphate(1-)	N/A	6326969	C05682	[O-]P(=O)=O
849	pqs_ext	2-heptyl-3-hydroxy-4-quinolone (extracellular)	2-Heptyl-3-hydroxy-quinolone	N/A	14010	C11848	CCCCCCCC1=C(C(=O)C2=CC=CC=C2N1)O
850	pro_L_ext	L-Proline (extracellular)	Proline	HMDB0000162	145742	C00148	OC(=O)[C@@H]1CCCN1
851	prolb_ext	proline betaine (extracellular)	Proline betaine	HMDB0004827	115244	C10172	C[N+]1(C)CCC[C@H]1C([O-])=O
852	psd_ext	Pseudouridine (extracellular)	Pseudouridine	HMDB0000767	15047	C02067	OC[C@H]1O[C@H]([C@H](O)[C@@H]1O)C1=CNC(=O)NC1=O
853	ptrc_ext	Putrescine (extracellular)	Putrescine	HMDB0001414	1045	C00134	NCCCCN
854	pvd1_ext	Pyoverdine I (extracellular)	Pyoverdine I (extracellular)	N/A	5289234	C15718	C[C@H]([C@H]1C(=O)N[C@H](C(=O)NCCCC[C@@H](C(=O)N[C@H](C(=O)N1)CCCN(C=O)O)NC(=O)[C@H](CCCN(C=O)O)NC(=O)[C@@H](CO)NC(=O)[C@H](CCCN=C(N)N)NC(=O)[C@@H](CO)NC(=O)C2CCNC3N2C4=CC(=C(C=C4C=C3NC(=O)CCC(=O)O)O)O)[C@@H](C)O)O
855	pyr_ext	Pyruvate (extracellular)	Pyruvic acid	HMDB0000243	1060	C00022	CC(=O)C(O)=O
856	rib_D_ext	D-Ribose (extracellular)	D-Ribose	HMDB0000283	5779	C00121	OC[C@H]1OC(O)[C@H](O)[C@@H]1O
857	ser_D_ext	D-Serine (extracellular)	D-Serine	HMDB0003406	71077	C00740	N[C@H](CO)C(O)=O
858	ser_L_ext	L-Serine (extracellular)	Serine	HMDB0000187	5951	C00065	N[C@@H](CO)C(O)=O
859	so4_ext	Sulfate (extracellular)	Sulfate	HMDB0001448	1117	C00059	OS(O)(=O)=O
860	spmd_ext	Spermidine (extracellular)	Spermidine	HMDB0001257	1102	C00315	NCCCCNCCCN
861	succ_ext	Succinate (extracellular)	Succinic acid	HMDB0000254	1110	C00042	OC(=O)CCC(O)=O
862	taur_ext	Taurine (extracellular)	Taurine	HMDB0000251	1123	C00245	NCCS(O)(=O)=O
863	thm_ext	Thiamin (extracellular)	Thiamine	HMDB0000235	1130	C00378	CC1=C(CCO)SC=[N+]1CC1=CN=C(C)N=C1N
864	thr_L_ext	L-Threonine (extracellular)	L-Threonine	HMDB0000167	6288	C00188	C[C@@H](O)[C@H](N)C(O)=O
865	tre_ext	Trehalose (extracellular)	Trehalose	HMDB0000975	7427	C01083	OC[C@H]1O[C@H](O[C@H]2O[C@H](CO)[C@@H](O)[C@H](O)[C@H]2O)[C@H](O)[C@@H](O)[C@@H]1O
866	trp_L_ext	L-Tryptophan (extracellular)	L-Tryptophan	HMDB0000929	6305	C00078	N[C@@H](CC1=CNC2=C1C=CC=C2)C(O)=O
867	tyr_L_ext	L-Tyrosine (extracellular)	L-Tyrosine	HMDB0000158	6057	C00082	N[C@@H](CC1=CC=C(O)C=C1)C(O)=O
868	ura_ext	Uracil (extracellular)	Uracil	HMDB0000300	1174	C00106	O=C1NC=CC(=O)N1
869	urea_ext	Urea (extracellular)	Urea	HMDB0000294	1176	C00086	NC(N)=O
870	val_L_ext	L-Valine (extracellular)	L-Valine	HMDB0000883	6287	C00183	CC(C)[C@H](N)C(O)=O
871	xan_ext	Xanthine (extracellular)	Xanthine	HMDB0000292	1188	C00385	O=C1NC2=C(NC=N2)C(=O)N1
872	xyl_D_ext	D-Xylose (extracellular)	D-Xylose	HMDB0000098	135191	C00181	O[C@@H]1COC(O)[C@H](O)[C@H]1O
873	zn2_ext	Zinc (extracellular)	Zinc	HMDB0015532	32051	C00038	[Zn++]
874	anthcoa	Anthraniloyl-CoA	2-Aminobenzoyl-CoA	N/A	9543032	C02247	CC(C)(COP(=O)(O)OP(=O)(O)OC[C@@H]1[C@H]([C@H]([C@@H](O1)N2C=NC3=C(N=CN=C32)N)O)OP(=O)(O)O)[C@H](C(=O)NCCC(=O)NCCSC(=O)C4=CC=CC=C4N)O
875	oxo3deca	3-oxodecanoate	3-Oxodecanoic acid	HMDB0010724	5282982	N/A	CCCCCCCC(=O)CC(O)=O
876	octaylcoa	Octanoyl-CoA	Octanoyl-CoA	HMDB0001070	380	C01944	CCCCCCCC(=O)SCCNC(=O)CCNC(=O)C(O)C(C)(C)COP(O)(=O)OP(O)(=O)OCC1OC(C(O)C1OP(O)(O)=O)N1C=NC2=C(N)N=CN=C12
877	cystepcp	L-Cysteinyl-protein	Cysteinyl thiol	N/A	22801374	C21487	C([C@@H](C(=O)S)N)S
878	octcystpr	S-Octanoyl-L-cysteinyl-protein	S-Octanoyl-L-cysteinyl-protein	N/A	333497472	C21489	N/A
879	abenoylacet	(2-Aminobenzoyl)acetate	2-Aminobenzoylacetate	NA	329728076	C21453	NA
880	amiphedecdio	1-(2-Aminophenyl)decane-1,3-dione	CHEBI:133039	NA	121596246	C21490	CCCCCCCC(=O)CC(=O)C1=CC=CC=C1N
881	anthcyst	S-Anthraniloyl-L-cysteinyl-protein	S-Anthraniloyl-L-cysteinyl-protein	N/A	333497471	C21488	N/A
882	abenoylaccoa	(2-Aminobenzoyl)acetyl-CoA	2-Aminobenzoylacetyl-CoA	NA	329728075	C21452	NA
883	dec2acid	Dec-2-enoic acid	trans-Dec-2-enoic acid	HMDB0010726	5282724	NA	CCCCCCC\C=C\C(O)=O
884	dodec2acid	Dodec-2-enoic acid	trans-Dodec-2-enoic acid	HMDB0010729	5282729	C21202	CCCCCCCCC\C=C\C(O)=O
885	carbmt	Carbamate	Karbamat	N/A	276	C01563	C(=O)(N)[O-]
886	hexaylcoa	Hexanoyl-CoA	n-hexanoyl-CoA	HMDB0002845	449118	C05270	CCCCCC(=O)SCCNC(=O)CCNC(=O)[C@@H](C(C)(C)COP(=O)(O)OP(=O)(O)OC[C@@H]1[C@H]([C@H]([C@@H](O1)N2C=NC3=C(N=CN=C32)N)O)OP(=O)(O)O)O
887	hex2ecoa	Hex-2-enoyl-CoA	trans-2-Hexenoyl-CoA	HMDB0003944	5280765	C05271	CCC\C=C\C(=O)SCCNC(=O)CCNC(=O)C(O)C(C)(C)COP(O)(=O)OP(O)(=O)OC[C@H]1O[C@H]([C@H](O)[C@@H]1OP(O)(O)=O)N1C=NC2=C1N=CN=C2N
888	thexdec3ecoa	trans-Hexadec-2-enoyl-CoA	(2E)-Hexadecenoyl-CoA	HMDB0003945	5118010	C05272	CCCCCCCCCCCCCC=CC(=O)SCCNC(=O)CCNC(=O)C(O)C(C)(C)COP(O)(=O)OP(O)(=O)OCC1OC(C(O)C1OP(O)(O)=O)N1C=NC2=C1N=CN=C2N
889	toc2ecoa	trans-Oct-2-enoyl-CoA	(2E)-Octenoyl-CoA	HMDB0003949	5280769	C05276	CCCCC\C=C\C(=O)SCCNC(=O)CCNC(=O)C(O)C(C)(C)COP(O)(=O)OP(O)(=O)OC[C@H]1O[C@H]([C@H](O)[C@@H]1OP(O)(O)=O)N1C=NC2=C1N=CN=C2N
890	dodecaylcoa	Dodecanoyl-CoA	Lauroyl-CoA	HMDB0003571	165436	C01832	CCCCCCCCCCCC(=O)SCCNC(=O)CCNC(=O)[C@H](O)C(C)(C)COP(O)(=O)OP(O)(=O)OC[C@H]1O[C@H]([C@H](O)[C@@H]1OP(O)(O)=O)N1C=NC2=C1N=CN=C2N
891	tdodececoa	2-trans-Dodecenoyl-CoA	2-trans-dodecenoyl-CoA	HMDB0304089	N/A	C03221	CCCCCCCCC\C=C\C(=O)SCCNC(=O)CCNC(=O)[C@H](O)C(C)(C)COP(O)(=O)OP(O)(=O)OC[C@H]1O[C@H]([C@H](O)[C@@H]1OP(O)(O)=O)N1C=NC2=C1N=CN=C2N
892	decoylcoa	Decanoyl-CoA	Decanoyl-CoA (n-C10:0CoA)	HMDB0006404	440615	C05274	CCCCCCCCCC(=O)SCCNC(=O)CCNC(=O)C(O)C(C)(C)COP(O)(=O)OP(O)(=O)OC[C@H]1O[C@H]([C@H](O)[C@@H]1OP(O)(O)=O)N1C=NC2=C1N=CN=C2N
893	tdec2ecoa	trans-Dec-2-enoyl-CoA	(2E)-Decenoyl-CoA	HMDB0003948	5280768	C05275	CCCCCCC\C=C\C(=O)SCCNC(=O)CCNC(=O)C(O)C(C)(C)COP(O)(=O)OP(O)(=O)OC[C@H]1O[C@H]([C@H](O)[C@@H]1OP(O)(O)=O)N1C=NC2=C(N)N=CN=C12
894	tdecoa	trans-Tetradec-2-enoyl-CoA	(2E)-Tetradecenoyl-CoA	HMDB0003946	5280767	C05273	CCCCCCCCCCC\C=C\C(=O)SCCNC(=O)CCNC(=O)C(O)C(C)(C)COP(O)(=O)OP(O)(=O)OC[C@H]1O[C@H]([C@H](O)[C@@H]1OP(O)(O)=O)N1C=NC2=C1N=CN=C2N
895	odecoylACP	Octadecenoyl-ACP	Oleoyl-[acyl-carrier protein]	METPA0143	140546232	C01203	CCCCCCCC/C=C\CCCCCCCC(=O)S
896	hdecoylg3p	1-hexadec-9-enoyl-sn-glycerol 3-phosphate	a 1-hexadec-9-enoyl-sn-glycerol 3-phosphate	N/A	146036944	N/A	CCCCCC/C=C/CCCCCCCC(=O)OC[C@H](COP(=O)([O-])[O-])O
897	odecoylg3p	1-octadec-11-enoyl-sn-glycerol 3-phosphate	a 1-octadec-11-enoyl-sn-glycerol 3-phosphate	N/A	129320279	N/A	CCCCCC/C=C/CCCCCCCCCC(=O)OC[C@H](COP(=O)([O-])[O-])O
898	strcoa	Stearoyl-CoA	Stearoyl-CoA	HMDB0001114	94140	C00412	CCCCCCCCCCCCCCCCCC(=O)SCCNC(=O)CCNC(=O)[C@H](O)C(C)(C)COP(O)(=O)OP(O)(=O)OC[C@H]1O[C@H]([C@H](O)[C@@H]1OP(O)(O)=O)N1C=NC2=C1N=CN=C2N
899	fa4coa	Anteisopentadecanoyl-CoA	Anteisopentadecanoyl-CoA	HMDB0100000	131808163	N/A	CCC(C)CCCCCCCCCCC(=O)SCCNC(=O)CCNC(=O)[C@H](O)C(C)(C)COP(O)(=O)OP(O)(=O)OC[C@H]1O[C@H]([C@H](O)[C@@H]1OP(O)(O)=O)N1C=NC2=C1N=CN=C2N
900	fa12coa	Anteisoheptadecanoyl-CoA	14-methylhexadecanoyl-CoA	HMDB0112239	131819681	N/A	CCC(C)CCCCCCCCCCCCC(=O)SCCNC(=O)CCNC(=O)[C@@H](C(C)(C)COP(=O)(O)OP(=O)(O)OC[C@@H]1[C@H]([C@H]([C@@H](O1)N2C=NC3=C(N=CN=C32)N)O)OP(=O)(O)O)O
901	fa11coa	Isoheptadecanoyl-CoA	Isoheptadecanoyl-CoA	HMDB0112247	70680351	N/A	CC(C)CCCCCCCCCCCCCC(=O)SCCNC(=O)CCNC(=O)[C@H](O)C(C)(C)COP(O)(=O)OP(O)(=O)OC[C@H]1O[C@H]([C@H](O)[C@@H]1OP(O)(O)=O)N1C=NC2=C1N=CN=C2N
902	fa6coa	Isohexadecanoyl-CoA	Isohexadecanoyl-CoA	HMDB0112246	70680289	N/A	CC(C)CCCCCCCCCCCCC(=O)SCCNC(=O)CCNC(=O)[C@H](O)C(C)(C)COP(O)(=O)OP(O)(=O)OC[C@H]1O[C@H]([C@H](O)[C@@H]1OP(O)(O)=O)N1C=NC2=C1N=CN=C2N
903	fa3coa	Isopentadecanoyl-CoA	Isopentadecanoyl-CoA	HMDB0112245	49859706	N/A	CC(C)CCCCCCCCCCCC(=O)SCCNC(=O)CCNC(=O)[C@H](O)C(C)(C)COP(O)(=O)OP(O)(=O)OC[C@H]1O[C@H]([C@H](O)[C@@H]1OP(O)(O)=O)N1C=NC2=C1N=CN=C2N
904	fa1coa	Isotetradecanoyl-CoA	Isotetradecanoyl-CoA	HMDB0112244	86583433	N/A	CC(C)CCCCCCCCCCC(=O)SCCNC(=O)CCNC(=O)[C@H](O)C(C)(C)COP(O)(=O)OP(O)(=O)OC[C@H]1O[C@H]([C@H](O)[C@@H]1OP(O)(O)=O)N1C=NC2=C1N=CN=C2N
905	ais17oylg3p	1-anteisoheptadecanoyl-sn-glycerol 3-phosphate	1-anteisoheptadecanoyl-sn-glycerol 3-phosphate	N/A	N/A	N/A	N/A
906	ais15oylg3p	1-anteisopentadecanoyl-sn-glycerol 3-phosphate	1-anteisopentadecanoyl-sn-glycerol 3-phosphate	N/A	N/A	N/A	N/A
907	dodecoylg3p	1-dodecanoyl-sn-glycerol 3-phosphate	1-dodecanoyl-glycero-3-phosphate	HMDB0062319	52929750	N/A	[H][C@@](O)(COC(=O)CCCCCCCCCCC)COP(O)(O)=O
908	tetdecenoylg3p	1-tetradec-7-enoyl-sn-glycerol 3-phosphate	1-tetradec-7-enoyl-sn-glycerol 3-phosphate	N/A	N/A	N/A	N/A
909	is17oylg3p	1-isoheptadecanoyl-sn-glycerol 3-phosphate	1-isoheptadecanoyl-sn-glycerol 3-phosphate	N/A	N/A	N/A	N/A
910	is16oylg3p	1-isohexadecanoyl-sn-glycerol 3-phosphate	1-isohexadecanoyl-sn-glycerol 3-phosphate	N/A	N/A	N/A	N/A
911	is15oylg3p	1-isopentadecanoyl-sn-glycerol 3-phosphate	1-isopentadecanoyl-sn-glycerol 3-phosphate	N/A	N/A	N/A	N/A
912	is14oylg3p	1-isotetradecanoyl-sn-glycerol 3-phosphate	1-isotetradecanoyl-sn-glycerol 3-phosphate	N/A	N/A	N/A	N/A
913	tetdecoylg3p	1-tetradecanoyl-sn-glycerol 3-phosphate	1-tetradecanoyl-sn-glycero-3-phosphate	HMDB0062321	9547180	N/A	CCCCCCCCCCCCCC(=O)OC[C@@H](O)COP(O)(O)=O
914	hexdecoylg3p	1-hexadecanoyl-sn-glycerol 3-phosphate	1-Palmitoylglycerol 3-phosphate	HMDB0007853	89566	C04036	CCCCCCCCCCCCCCCC(=O)OCC(COP(=O)(O)O)O
915	octdecoylg3p	1-octadecanoyl-sn-glycerol 3-phosphate	1-stearoyl-sn-glycero-3-phosphate(2-)	N/A	49859619	N/A	CCCCCCCCCCCCCCCCCC(=O)OC[C@H](COP(=O)([O-])[O-])O
916	itaoylcoa	Itaconyl-CoA	Itaconyl-CoA	HMDB0003377	439254	C00531	CC(C)(COP(O)(=O)OP(O)(=O)OC[C@H]1O[C@H]([C@H](O)[C@@H]1OP(O)(O)=O)N1C=NC2=C(N)N=CN=C12)C(O)C(=O)NCCC(=O)NCCSC(=O)CC(=C)C(O)=O
917	cimlylcoa	L-Citramalyl-CoA	L-Citramalyl-CoA	HMDB0006345	53477827	C01011	[H][C@](O)(C(=O)NCCC(=O)NCCSC(=O)C[C@](C)(O)C(O)=O)C(C)(C)COP(O)(=O)OP(O)(=O)OC[C@H]1O[C@H]([C@@H](O)C1OP(O)(O)=O)N1C=NC2=C1N=CN=C2N
918	itcte	Itaconate	Itaconic acid	HMDB0002092	811	C00490	OC(=O)CC(=C)C(O)=O
919	succylarg	N2-Succinyl-L-arginine	N2-Succinyl-L-arginine	METPA0384	N/A	C03296	N/A
920	oxo4buta	4-Oxobutanoate	Succinic acid semialdehyde	HMDB0001259	1112	C00232	OC(=O)CCC=O
921	sucgsa	N-Succinyl-L-glutamate 5-semialdehyde	N2-Succinyl-L-glutamic acid 5-semialdehyde	HMDB0001180	440848	C05932	OC(=O)CCC(=O)N[C@@H](CCC=O)C(O)=O
922	sucorn	N2-Succinyl-L-ornithine	N2-Succinyl-L-ornithine	HMDB0001199	127370	C03415	NCCC[C@H](NC(=O)CCC(O)=O)C(O)=O
923	dtdpdehrha	dTDP-4-dehydro-beta-L-rhamnose	dTDP-4-dehydro-6-deoxy-beta-L-mannose	HMDB0304343	443211	C00688	C[C@H]1C(=O)[C@H]([C@H]([C@H](O1)OP(=O)(O)OP(=O)(O)OC[C@@H]2[C@H](C[C@@H](O2)N3C=C(C(=O)NC3=O)C)O)O)O
924	rhahdoylhdte	L-rhamnosyl-3-hydroxydecanoyl-3-hydroxydecanoate	L-rhamnosyl-3-hydroxydecanoyl-3-hydroxydecanoate		52921579	N/A	CCCCCCCC(CC(=O)[O-])OC(=O)CC(CCCCCCC)O[C@H]1[C@@H]([C@@H]([C@H]([C@@H](O1)C)O)O)O
925	llrhh	L-rhamnosyl-Lrhamnosyl-3-hydroxydecanoyl-3-hydroxydecanoate	l-rhamnosyl l-rhamnosyl-3-hydroxydecanoyl-3-hydroxydecanoate	N/A	146020015	N/A	CCCCCCCC(CC(=O)C(C1[C@@H]([C@@H]([C@H]([C@@H](O1)C)O)O)O)(C(CCCCCCC)O)C(=O)OC2[C@@H]([C@@H]([C@H]([C@@H](O2)C)O)O)O)O
926	hdodeccoa	(S)-3-Hydroxydodecanoyl-CoA	(S)-3-Hydroxydodecanoyl-CoA	HMDB0003936	440603	C05262	CCCCCCCCC[C@H](O)CC(=O)SCCNC(=O)CCNC(=O)C(O)C(C)(C)COP(O)(=O)OP(O)(=O)OC[C@H]1O[C@H]([C@H](O)[C@@H]1OP(O)(O)=O)N1C=NC2=C(N)N=CN=C12
927	hpalmcoa	(S)-3-hydroxypalmitoyl-CoA	(S)-3-hydroxypalmitoyl-coenzyme A	N/A	11966179	C05258	CCCCCCCCCCCCC[C@@H](CC(=O)SCCNC(=O)CCNC(=O)[C@@H](C(C)(C)COP(=O)(O)OP(=O)(O)OC[C@@H]1[C@H]([C@H]([C@@H](O1)N2C=NC3=C(N=CN=C32)N)O)OP(=O)(O)O)O)O
928	httdcoa	(S)-3-Hydroxytetradecanoyl-CoA	(S)-3-Hydroxytetradecanoyl-CoA	HMDB0003934	440602	C05260	CCCCCCCCCCC[C@H](O)CC(=O)SCCNC(=O)CCNC(=O)C(O)C(C)(C)COP(O)(=O)OP(O)(=O)OC[C@H]1O[C@H]([C@H](O)[C@@H]1OP(O)(O)=O)N1C=NC2=C(N)N=CN=C12
929	h3excoa	(S)-Hydroxyhexanoyl-CoA	(S)-Hydroxyhexanoyl-CoA	HMDB0003942	11966160	C05268	CCC[C@H](O)CC(=O)SCCNC(=O)CCNC(=O)[C@H](O)C(C)(C)COP(O)(=O)OP(O)(=O)OC[C@H]1O[C@H]([C@H](O)[C@@H]1OP(O)(O)=O)N1C=NC2=C1N=CN=C2N
930	o3ctcoa	(S)-3-Hydroxyoctanoyl-CoA	(S)-Hydroxyoctanoyl-CoA	HMDB0003940	53477508	C05266	[H][C@](O)(CCCCC)CC(=O)SCCNC(=O)CCNC(=O)[C@]([H])(O)C(C)(C)COP(O)(=O)OP(O)(=O)OC[C@H]1O[C@H](C(O)[C@H]1OP(O)(O)=O)N1C=NC2=C1N=CN=C2N
931	hcn	Hydrogen Cyanide	Hydrogen cyanide	HMDB0060292	768	C01326	C#N
932	hbutcoa	(S)-3-hydroxybutanoyl-CoA	(S)-3-hydroxybutanoyl-CoA	HMDB0303997	9543037	C01144	[H][C@@](C)(O)CC(=O)SCCN=C(O)CCN=C(O)[C@]([H])(O)C(C)(C)COP(O)(=O)OP(O)(=O)OC[C@@]1([H])O[C@@]([H])(N2C=NC3=C(N)N=CN=C23)[C@]([H])(O)[C@]1([H])OP(O)(O)=O
933	hbut_R_ext	(R)-3-Hydroxybutanoate (extracellular)	3-Hydroxybutyric acid	HMDB0000011	441	C01089	C[C@@H](O)CC(O)=O
934	sal	Salycilate	Salicylic acid	HMDB0001895	338	C00805	C1=CC=C(C(=C1)C(=O)O)O
935	pioch	Piochelin	Pyochelin	N/A	5287441	N/A	CN1[C@@H](CS[C@@H]1[C@H]2CSC(=N2)C3=CC=CC=C3O)C(=O)O
936	oxpro	5-Oxoproline	Pyroglutamic acid	HMDB0000267	7405	C01879	OC(=O)[C@@H]1CCC(=O)N1
937	oxpro_ext	5-Oxoproline (extracellular)	Pyroglutamic acid	HMDB0000267	7405	C01879	OC(=O)[C@@H]1CCC(=O)N1
938	prop	Propionate	Propionic acid	HMDB0000237	1032	C00163	CCC(O)=O
939	prop_ext	Propionate (extracellular)	Propionic acid	HMDB0000237	1032	C00163	CCC(O)=O
940	lnlcACP	Linoleic acid-[acyl-carrier protein]	Linoleic acid-[acyl-carrier protein]	N/A	N/A	N/A	N/A
941	oocoa	3-Oxooctanoyl-CoA	3-Oxooctanoyl-CoA	HMDB0003941	440608	C05267	CCCCCC(=O)CC(=O)SCCNC(=O)CCNC(=O)C(O)C(C)(C)COP(O)(=O)OP(O)(=O)OC[C@H]1O[C@H]([C@H](O)[C@@H]1OP(O)(O)=O)N1C=NC2=C(N)N=CN=C12
942	oddcoa	3-Oxododecanoyl-CoA	3-Oxododecanoyl-CoA	HMDB0003937	440604	C05263	CCCCCCCCCC(=O)CC(=O)SCCNC(=O)CCNC(=O)C(O)C(C)(C)COP(O)(=O)OP(O)(=O)OC[C@H]1O[C@H]([C@H](O)[C@@H]1OP(O)(O)=O)N1C=NC2=C(N)N=CN=C12
943	ohdcoa	3-Oxohexadecanoyl-CoA	3-Oxohexadecanoyl-CoA	HMDB0006402	440601	C05259	CCCCCCCCCCCCCC(=O)CC(=O)SCCNC(=O)CCNC(=O)C(O)C(C)(C)COP(O)(=O)OP(O)(=O)OC[C@H]1O[C@H]([C@H](O)[C@@H]1OP(O)(O)=O)N1C=NC2=C(N)N=CN=C12
944	otdcoa	3-Oxotetradecanoyl-CoA	3-Oxotetradecanoyl-CoA	HMDB0003935	11966197	C05261	CCCCCCCCCCCC(=O)CC(=O)SCCNC(=O)CCNC(=O)[C@H](O)C(C)(C)COP(O)(=O)OP(O)(=O)OC[C@H]1O[C@H]([C@H](O)[C@@H]1OP(O)(O)=O)N1C=NC2=C1N=CN=C2N
945	odcoa	3-Oxodecanoyl-CoA	3-Oxodecanoyl-CoA	HMDB0003939	440606	C05265	CCCCCCCC(=O)CC(=O)SCCNC(=O)CCNC(=O)C(O)C(C)(C)COP(O)(=O)OP(O)(=O)OC[C@H]1O[C@H]([C@H](O)[C@@H]1OP(O)(O)=O)N1C=NC2=C(N)N=CN=C12
946	ohcoa	3-Oxohexanoyl-CoA	3-Oxohexanoyl-CoA	HMDB0003943	440610	C05269	CCCC(=O)CC(=O)SCCNC(=O)CCNC(=O)C(O)C(C)(C)COP(O)(=O)OP(O)(=O)OC[C@H]1O[C@H]([C@H](O)[C@@H]1OP(O)(O)=O)N1C=NC2=C(N)N=CN=C12
947	ala-L-asp-L	L-alanyl-L-aspartate	Alanylaspartic acid	HMDB0028683	99719	N/A	C[C@H](N)C(=O)N[C@@H](CC(O)=O)C(O)=O
948	ala-Gln	L-alanyl-L-glutamine	Alanylglutamine	HMDB0028685	123935	N/A	C[C@H](N)C(=O)N[C@@H](CCC(N)=O)C(O)=O
949	ala-L-glu-L	L-glutamyl-L-alanine	Glutamylalanine	HMDB0003764	6992506	N/A	C[C@H](NC(=O)[C@@H](N)CCC(O)=O)C(O)=O
950	alagly	L-alanylglycine	Alanylglycine	HMDB0006899	6998028	N/A	C[C@H](N)C(=O)NCC(O)=O
951	ala-His	L-alanyl-L-histidine	Alanylhistidine	HMDB0028689	9837455	N/A	C[C@H](N)C(=O)N[C@@H](CC1=CNC=N1)C(O)=O
952	ala-Leu	L-alanyl-L-leucine	Alanylleucine	HMDB0028691	96801	N/A	CC(C)C[C@H](NC(=O)[C@H](C)N)C(O)=O
953	ala-L-Thr-L	L-alanyl-L-threonine	Alanylthreonine	HMDB0028697	6427004	N/A	C[C@@H](O)[C@H](NC(=O)[C@H](C)N)C(O)=O
954	cys-Gly	L-Cysteinyl-glycine	L-Cysteinylglycine	N/A	439498	C01419	C([C@@H](C(=O)NCC(=O)O)N)S
955	gly-asn-L	Glycyl-L-asparagine	Glycyl-Asparagine	HMDB0028836	306141	N/A	N/A
956	gly-asp-L	Glycyl-L-aspartic acid	Glycyl-Aspartate	HMDB0028837	273261	N/A	N/A
957	gly-Gln	Glycyl-L-glutamine	Glycyl-Glutamine	HMDB0028839	597739	N/A	N/A
958	gly-glu-L	Glycyl-L-glutamyl	Glycyl-Glutamate	HMDB0028840	306108	N/A	C(CC(=O)O)C(C(=O)O)NC(=O)CN
959	gly-Met	Glycyl-L-methionine	Glycyl-Methionine	HMDB0028847	96757	N/A	N/A
960	gly-pro-L	Glycyl-L-proline	Glycylproline	HMDB0000721	3013625	N/A	NCC(=O)N1CCC[C@H]1C(O)=O
961	met-L-ala-L	L-methionine-L-alanyl	L-methionine-L-alanyl	N/A	9838983	N/A	C[C@@H](C(=O)N[C@@H](C)C(=O)N[C@@H](CCSC)C(=O)O)N
962	gly-Cys	Glycyl-Cysteine	Glycyl-Cysteine	HMDB0028838	22342009	N/A	NCC(=O)NC(CS)C(O)=O
963	gly-Leu	Glycyl-L-leucine	Glycylleucine	HMDB0000759	92843	C02155	CC(C)C[C@H](NC(=O)CN)C(O)=O
964	gly-Phe	Glycyl-L-phenylalanine	Glycyl-Phenylalanine	HMDB0028848	97415	N/A	NCC(O)=NC(CC1=CC=CC=C1)C(O)=O
965	gly-Tyr	Glycyl-L-tyrosine	Glycyltyrosine	HMDB0028853	92829	N/A	NCC(=O)N[C@@H](CC1=CC=C(O)C=C1)C(O)=O
966	ala-L-asp-L_ext	L-alanyl-L-aspartate (extracellular)	Alanylaspartic acid	HMDB0028683	99719	N/A	C[C@H](N)C(=O)N[C@@H](CC(O)=O)C(O)=O
967	ala-Gln_ext	L-alanyl-L-glutamine (extracellular)	Alanylglutamine	HMDB0028685	123935	N/A	C[C@H](N)C(=O)N[C@@H](CCC(N)=O)C(O)=O
968	ala-L-glu-L_ext	L-glutamyl-L-alanine (extracellular)	Glutamylalanine	HMDB0003764	6992506	N/A	C[C@H](NC(=O)[C@@H](N)CCC(O)=O)C(O)=O
969	alagly_ext	L-alanylglycine (extracellular)	Alanylglycine	HMDB0006899	6998028	N/A	C[C@H](N)C(=O)NCC(O)=O
970	ala-His_ext	L-alanyl-L-histidine (extracellular)	Alanylhistidine	HMDB0028689	9837455	N/A	C[C@H](N)C(=O)N[C@@H](CC1=CNC=N1)C(O)=O
971	ala-Leu_ext	L-alanyl-L-leucine (extracellular)	Alanylleucine	HMDB0028691	96801	N/A	CC(C)C[C@H](NC(=O)[C@H](C)N)C(O)=O
972	ala-L-Thr-L_ext	L-alanyl-L-threonine (extracellular)	Alanylthreonine	HMDB0028697	6427004	N/A	C[C@@H](O)[C@H](NC(=O)[C@H](C)N)C(O)=O
973	cys-Gly_ext	L-Cysteinyl-glycine (extracellular)	L-Cysteinylglycine	N/A	439498	C01419	C([C@@H](C(=O)NCC(=O)O)N)S
974	gly-asn-L_ext	Glycyl-L-asparagine (extracellular)	Glycyl-Asparagine	HMDB0028836	306141	N/A	N/A
975	gly-asp-L_ext	Glycyl-L-aspartic acid (extracellular)	Glycyl-Aspartate	HMDB0028837	273261	N/A	N/A
976	gly-Gln_ext	Glycyl-L-glutamine (extracellular)	Glycyl-Glutamine	HMDB0028839	597739	N/A	N/A
977	gly-glu-L_ext	Glycyl-L-glutamyl (extracellular)	Glycyl-Glutamate	HMDB0028840	306108	N/A	C(CC(=O)O)C(C(=O)O)NC(=O)CN
978	gly-Met_ext	Glycyl-L-methionine (extracellular)	Glycyl-Methionine	HMDB0028847	96757	N/A	N/A
979	gly-pro-L_ext	Glycyl-L-proline (extracellular)	Glycylproline	HMDB0000721	3013625	N/A	NCC(=O)N1CCC[C@H]1C(O)=O
980	met-L-ala-L_ext	L-methionine-L-alanyl (extracellular)	L-Methionine, L-alanyl-L-alanyl-	N/A	9838983	N/A	C[C@@H](C(=O)N[C@@H](C)C(=O)N[C@@H](CCSC)C(=O)O)N
981	gly-Cys_ext	Glycyl-Cysteine (extracellular)	Glycyl-Cysteine	HMDB0028838	22342009	N/A	NCC(=O)NC(CS)C(O)=O
982	gly-Leu_ext	Glycyl-L-leucine (extracellular)	Glycylleucine	HMDB0000759	92843	C02155	CC(C)C[C@H](NC(=O)CN)C(O)=O
983	gly-Phe_ext	Glycyl-L-phenylalanine (extracellular)	Glycyl-Phenylalanine	HMDB0028848	97415	N/A	NCC(O)=NC(CC1=CC=CC=C1)C(O)=O
984	gly-Tyr_ext	Glycyl-L-tyrosine (extracellular)	Glycyltyrosine	HMDB0028853	92829	N/A	NCC(=O)N[C@@H](CC1=CC=C(O)C=C1)C(O)=O
985	Pb	Pb2+	Lead	HMDB0004628	122121	C12144	[Pb++]
986	Pb_ext	Pb2+ (extracellular)	Lead	HMDB0004628	122121	C12144	[Pb++]
987	tart	tartrate	Tartaric acid	HMDB0000956	444305	C00898	O[C@H]([C@@H](O)C(O)=O)C(O)=O
988	tart_ext	tartrate (extracellular)	Tartaric acid	HMDB0000956	444305	C00898	O[C@H]([C@@H](O)C(O)=O)C(O)=O
989	form_ext	Formate (extracellular)	Formic acid	HMDB0000142	284	C00058	OC=O
990	galctn-D	D-Galactonate	Galactonic acid	HMDB0000565	128869	C00880	OC[C@@H](O)[C@H](O)[C@H](O)[C@@H](O)C(O)=O
991	mucac	D-Mucic acid	Galactaric acid	HMDB0000639	3037582	C00879	O[C@@H]([C@@H](O)[C@H](O)C(O)=O)[C@@H](O)C(O)=O
992	glcr	D-Glucarate	Glucaric acid	HMDB0000663	33037	C00818	O[C@@H]([C@H](O)[C@@H](O)C(O)=O)[C@H](O)C(O)=O
993	galctn-D_ext	D-Galactonate (extracellular)	Galactonic acid	HMDB0000565	128869	C00880	OC[C@@H](O)[C@H](O)[C@H](O)[C@@H](O)C(O)=O
994	mucac_ext	D-Mucic acid (extracellular)	Galactaric acid	HMDB0000639	3037582	C00879	O[C@@H]([C@@H](O)[C@H](O)C(O)=O)[C@@H](O)C(O)=O
995	glcr_ext	D-Glucarate (extracellular)	Glucaric acid	HMDB0000663	33037	C00818	O[C@@H]([C@H](O)[C@@H](O)C(O)=O)[C@H](O)C(O)=O
996	hphac4_ext	4-Hydroxyphenylacetate (extracellular)	p-Hydroxyphenylacetic acid	HMDB0000020	127	C00642	OC(=O)CC1=CC=C(O)C=C1
997	gpg	Glycerophosphoglycerol	Glycerophosphoglycerol	HMDB0240316	54575349	N/A	OC[C@H](O)COP(O)(=O)OC[C@H](O)CO
998	inos	L-inositol	Levoinositol	HMDB0034220	892	C06151	O[C@H]1[C@H](O)[C@@H](O)[C@H](O)[C@H](O)[C@H]1O
999	inos_ext	L-inositol (extracellular)	Levoinositol	HMDB0034220	892	C06151	O[C@H]1[C@H](O)[C@@H](O)[C@H](O)[C@H](O)[C@H]1O
1000	hg	Hg2+	Mercury	HMDB0003625	26623	C00703	[Hg++]
1001	hg_ext	Hg2+ (extracellular)	Mercury	HMDB0003625	26623	C00703	[Hg++]
1002	lec	Lecithin	3a,7a-Dihydroxy-5b-cholestanoyl-CoA	HMDB0002159	53479251	C04644	[H][C@@]12C[C@H](O)CC[C@]1(C)C1CC[C@]3(C)C(CCC3C1[C@H](O)C2)C(C)CCCC(C)C(=O)SCCNC(=O)CCNC(=O)C(O)C(C)(C)COP(O)(=O)OP(O)(=O)OC[C@H]1O[C@H]([C@H](O)[C@@H]1OP(O)(O)=O)N1C=NC2=C(N)N=CN=C12
1003	hpdecoylptgl	Dianteisoheptadecanoylphosphatidylglycerol	Dianteisoheptadecanoylphosphatidylglycerol	N/A	N/A	N/A	N/A
1004	apdecoylptgl	Dianteisopentadecanoylphosphatidylglycerol	Dianteisopentadecanoylphosphatidylglycerol	N/A	N/A	N/A	N/A
1005	ihdecoylptgl	Diisoheptadecanoylphosphatidylglycerol	Diisoheptadecanoylphosphatidylglycerol	N/A	N/A	N/A	N/A
1006	hdecoylptgl	Diisohexadecanoylphosphatidylglycerol	Diisohexadecanoylphosphatidylglycerol	N/A	N/A	N/A	N/A
1007	pdecoylptgl	Diisopentadecanoylphosphatidylglycerol	Diisopentadecanoylphosphatidylglycerol	N/A	N/A	N/A	N/A
1008	tetdecoylptgl	Diisotetradecanoylphosphatidylglycerol	Diisotetradecanoylphosphatidylglycerol	N/A	N/A	N/A	N/A
1009	ptdgltdecoyl	Phosphatidylglycerol ditetradecanoyl	phosphatidylglycerol (ditetradecanoyl, n-C14:0)	N/A	101129329	N/A	CCCCCCCCCCCCCC(=O)OC[C@H](COP(=O)([O-])OC[C@H](CO)O)OC(=O)CCCCCCCCCCCCC
1010	ptdglhdecoyl	Phosphatidylglycerol dihexadecanoyl	Phosphatidylglycerol(16:0/16:0)	N/A	446440	N/A	CCCCCCCCCCCCCCCC(=O)OC[C@H](COP(=O)(O)OC[C@H](CO)O)OC(=O)CCCCCCCCCCCCCCC
1011	ptdgodecoyl	Phosphatidylglycerol dioctadecanoyl	phosphatidylglycerol (dioctadecanoyl, n-C18:0)	N/A	24779552	N/A	CCCCCCCCCCCCCCCCCC(=O)OC[C@H](COP(=O)(O)OC[C@H](CO)O)OC(=O)CCCCCCCCCCCCCCCCC
1012	hphepyr	p-hydroxyphenylpyruvate	4-Hydroxyphenylpyruvic acid	HMDB0000707	979	C01179	OC(=O)C(=O)CC1=CC=C(O)C=C1
1013	vb12	Vitamin B12	Cyanocobalamin	HMDB0000607	5311498	C02823	[H][C@@](C)(CNC(=O)CC[C@]1(C)[C@@H](CC(N)=O)[C@@]2([H])N([Co]C#N)\C1=C(C)/C1=N/C(=C\C3=N\C(=C(C)/C4=N[C@]2(C)[C@@](C)(CC(N)=O)[C@@H]4CCC(N)=O)\[C@@](C)(CC(N)=O)[C@@H]3CCC(N)=O)/C(C)(C)[C@@H]1CCC(N)=O)OP(O)(=O)O[C@@H]1[C@@H](CO)O[C@@H]([C@@H]1O)N1C=NC2=CC(C)=C(C)C=C12
1014	vb12_ext	Vitamin B12 (extracellular)	Cyanocobalamin	HMDB0000607	5311498	C02823	[H][C@@](C)(CNC(=O)CC[C@]1(C)[C@@H](CC(N)=O)[C@@]2([H])N([Co]C#N)\C1=C(C)/C1=N/C(=C\C3=N\C(=C(C)/C4=N[C@]2(C)[C@@](C)(CC(N)=O)[C@@H]4CCC(N)=O)\[C@@](C)(CC(N)=O)[C@@H]3CCC(N)=O)/C(C)(C)[C@@H]1CCC(N)=O)OP(O)(=O)O[C@@H]1[C@@H](CO)O[C@@H]([C@@H]1O)N1C=NC2=CC(C)=C(C)C=C12
1015	hdecoyldec	3-Hydroxydecanoyl-3-hydroxydecanoate	3-hydroxydecanoyl-3-hydroxydecanoate	N/A	52921680	N/A	CCCCCCCC(CC(=O)OC(CCCCCCC)CC(=O)[O-])O
1016	ppadn	Propionyladenylate	Propinol adenylate	HMDB0006806	440863	C05983	CCC(=O)OP(O)(=O)OC[C@H]1O[C@H]([C@H](O)[C@@H]1O)N1C=NC2=C1N=CN=C2N
1017	vb12r	Vitamin B12r	Cob(II)alamin	HMDB0006316	6441395	C00541	[H][C@]12[C@H](CC(N)=O)[C@@]3(C)CCC(=O)NC[C@@H](C)OP(O)(=O)O[C@@H]4[C@@H](CO)O[C@@H]([C@@H]4O)N4C=[N](C5=CC(C)=C(C)C=C45)[Co++]456N1C3=C(C)C1=[N]4C(=CC3=[N]5C(=C(C)C4=[N]6[C@]2(C)[C@@](C)(CC(N)=O)[C@@H]4CCC(N)=O)[C@@](C)(CC(N)=O)[C@@H]3CCC(N)=O)C(C)(C)[C@@H]1CCC(N)=O
1018	vb12r_ext	Vitamin B12r (extracellular)	Cob(II)alamin	HMDB0006316	6441395	C00541	[H][C@]12[C@H](CC(N)=O)[C@@]3(C)CCC(=O)NC[C@@H](C)OP(O)(=O)O[C@@H]4[C@@H](CO)O[C@@H]([C@@H]4O)N4C=[N](C5=CC(C)=C(C)C=C45)[Co++]456N1C3=C(C)C1=[N]4C(=CC3=[N]5C(=C(C)C4=[N]6[C@]2(C)[C@@](C)(CC(N)=O)[C@@H]4CCC(N)=O)[C@@](C)(CC(N)=O)[C@@H]3CCC(N)=O)C(C)(C)[C@@H]1CCC(N)=O
1019	etha_ext	Ethanolamine (extracellular)	Ethanolamine	HMDB0000149	700	C00189	NCCO
1020	acgam_ext	N-Acetyl-D-glucosamine (extracellular)	N-Acetyl-D-glucosamine	HMDB0000215	439174	C00140	CC(=O)N[C@H]1C(O)O[C@H](CO)[C@@H](O)[C@@H]1O
1021	MOPS	3-(N-morpholino)propanesulfonic acid	3-(N-Morpholino)propanesulfonic acid	N/A	70807	N/A	C1COCCN1CCCS(=O)(=O)O
1022	MOPS_ext	3-(N-morpholino)propanesulfonic acid (extracellular)	3-(N-Morpholino)propanesulfonic acid	N/A	70807	N/A	C1COCCN1CCCS(=O)(=O)O
1023	Sulfac	Sulfoacetate	Sulfoacetate	METPA1121	N/A	C14179	N/A
1024	Sulfac_ext	Sulfoacetate (extracellular)	Sulfoacetate	METPA1121	N/A	C14179	N/A
1025	metox_R	L-Methionine R-oxide	L-Methionine S-oxide	METPA0344	158980	C02989	N/A
1026	metox_R_ext	L-Methionine R-oxide (extracellular)	L-Methionine S-oxide	METPA0344	158980	C02989	N/A
1027	metox_ext	L-Methionine S-oxide (extracellular)	L-Methionine S-oxide	METPA0344	N/A	C02989	N/A
1028	pa161	1,2-dihexadec-9-enoyl-sn-glycerol 3-phosphate	1,2-dihexadec-9-enoyl-sn-glycerol 3-phosphate	N/A	N/A	N/A	CCCCCCC=CCCCCCCCC(=O)OCC(COP(=O)([O-])O)OC(=O)CCCCCCCC=CCCCCCC
1029	dhex12decg3p	1,2-dihexadecanoyl-sn-glycerol 3-phosphate	PA(16:0/16:0)	HMDB0000674	446066	C00416	[H][C@@](COC(=O)CCCCCCCCCCCCCCC)(COP(O)(O)=O)OC(=O)CCCCCCCCCCCCCCC
1030	pa181	1,2-dioctadec-11-enoyl-sn-glycerol 3-phosphate	1,2-dioctadec-11-enoyl-sn-glycerol 3-phosphate	N/A	N/A	N/A	CCCCCCC=CCCCCCCCCCC(=O)OCC(COP(=O)([O-])O)OC(=O)CCCCCCCCCC=CCCCCCC
1031	di12octdecg3p	1,2-dioctadecanoyl-sn-glycerol 3-phosphate	1,2-dioctadecanoyl-sn-glycerol-3-phosphate(2-)	N/A	25200924	N/A	CCCCCCCCCCCCCCCCCC(=O)OC[C@H](COP(=O)([O-])[O-])OC(=O)CCCCCCCCCCCCCCCCC
1032	pa141	1,2-ditetradec-7-enoyl-sn-glycerol 3-phosphate	1,2-ditetradec-7-enoyl-sn-glycerol 3-phosphate	N/A	N/A	N/A	CCCCCCC=CCCCCCC(=O)OCC(COP(=O)([O-])O)OC(=O)CCCCCC=CCCCCCC
1033	pa120	1,2-didodecanoyl-sn-glycerol 3-phosphate	1,2-didodecanoyl-sn-glycerol 3-phosphate	N/A	N/A	N/A	CCCCCCCCCCCC(=O)OCC(COP(=O)([O-])O)OC(=O)CCCCCCCCCCC
1034	dtet12radecg3p	1,2-ditetradecanoyl-sn-glycerol 3-phosphate	1,2-dioctadecanoyl-sn-glycerol-3-phosphate(2-)	N/A	25200924	N/A	CCCCCCCCCCCCCCCCCC(=O)OC[C@H](COP(=O)([O-])[O-])OC(=O)CCCCCCCCCCCCCCCCC
1035	daishdecoylg3p	1,2-dianteisoheptadecanoyl-sn-glycerol 3-phosphate	1,2-dianteisoheptadecanoyl-sn-glycerol 3-phosphate	N/A	N/A	N/A	N/A
1036	daispdecoylg3p	1,2-dianteisopentadecanoyl-sn-glycerol 3-phosphate	1,2-dianteisopentadecanoyl-sn-glycerol 3-phosphate	N/A	N/A	N/A	N/A
1037	dihdecoylg3p	1,2-diisoheptadecanoyl-sn-glycerol 3-phosphate	1,2-diisoheptadecanoyl-sn-glycerol 3-phosphate	N/A	N/A	N/A	N/A
1038	dishdecoylg3p	1,2-diisohexadecanoyl-sn-glycerol 3-phosphate	1,2-diisohexadecanoyl-sn-glycerol 3-phosphate	N/A	N/A	N/A	N/A
1039	dispdecoylg3p	1,2-diisopentadecanoyl-sn-glycerol 3-phosphate	1,2-diisopentadecanoyl-sn-glycerol 3-phosphate	N/A	N/A	N/A	N/A
1040	distdecoylg3p	1,2-diisotetradecanoyl-sn-glycerol 3-phosphate	1,2-diisotetradecanoyl-sn-glycerol 3-phosphate	N/A	N/A	N/A	N/A
1041	c4ml	4-Carboxymuconolactone	2-Carboxy-2,5-dihydro-5-oxofuran-2-acetate	METPA0165	N/A	C01278	N/A
1042	o3adelac	3-oxoadipate-enol-lactone	beta-ketoadipate-enol-lactone	METPA0411	N/A	C03586	N/A
1043	strcdlpn	Stearoylcardiolipin	Stearoylcardiolipin	N/A	N/A	N/A	N/A
1044	palmcdlpn	Palmitoylcardiolipin	Palmitoylcardiolipin	N/A	N/A	N/A	N/A
1045	mycdlpn	Myristoylcardiolipin	Myristoylcardiolipin	N/A	N/A	N/A	N/A
1046	b2hdccoa	beta-hydroxydecanoyl-beta-hydroxydecanoyl-S-CoA	beta-hydroxydecanoyl-beta-hydroxydecanoyl-S-CoA	N/A	N/A	N/A	N/A
1047	hyp	trans-4-Hydroxy-L-proline	4-Hydroxyproline	HMDB0000725	5810	C01157	O[C@H]1CN[C@@H](C1)C(O)=O
1048	hyp_ext	trans-4-Hydroxy-L-proline (extracelullar)	4-Hydroxyproline	HMDB0000725	5810	C01157	N/A
1049	isotcard	Isotetradecanoylcardiolipin	Isotetradecanoylcardiolipin	N/A	N/A	N/A	N/A
1050	isopcard	Isopentadecanoylcardiolipin	Isopentadecanoylcardiolipin	N/A	N/A	N/A	N/A
1051	isohdcard	Isohexadecanoylcardiolipin	Isohexadecanoylcardiolipin	N/A	N/A	N/A	N/A
1052	isohpdcard	Isoheptadecanoylcardiolipin	Isoheptadecanoylcardiolipin	N/A	N/A	N/A	N/A
1053	aisopcard	Anteisopentadecanoylcardiolipin	Anteisopentadecanoylcardiolipin	N/A	N/A	N/A	N/A
1054	antcard	Anteisoheptadecanoylcardiolipin	Anteisoheptadecanoylcardiolipin	N/A	N/A	N/A	N/A
1055	chrm	chromate	chromate	N/A	24461	N/A	[O-][Cr](=O)(=O)[O-]
1056	chrm_ext	chromate (extracelullar)	chromate	N/A	24461	N/A	[O-][Cr](=O)(=O)[O-]
1057	hdeoylhdcg3p	1-hexadecanoyl-2-9-hexadecenoyl-sn-glycerol-3-phosphate	1-hexadecanoyl-2-9-hexadecenoyl-sn-glycerol-3-phosphate	N/A	N/A	N/A	N/A
1058	nph4bzt	Nonaprenyl-4-hydroxybenzoate	3-nonaprenyl-4-hydroxybenzoic acid	HMDB0032488	21265	C03885	CC(C)=CCOC(=O)C1=CC=CC=C1
1059	n2pph	2-nonaprenylphenol	2-all-trans-nonaprenylphenol	N/A	25243914	N/A	CC(=CCC/C(=C/CC/C(=C/CC/C(=C/CC/C(=C/CC/C(=C/CC/C(=C/CC/C(=C/CC/C(=C/CC1=CC=CC=C1O)/C)/C)/C)/C)/C)/C)/C)/C)C
1060	pptp	Peptidoglycan polymer (n subunits)	Peptidoglycan polymer (n subunits)	N/A	N/A	N/A	N/A
1061	odoylodeg3p	1-octadecanoyl,2-(9Z)-octadecenoyl-sn-glycerol 3-phosphate	1-stearoyl-2-oleoyl-sn-glycero-3-phosphate	N/A	24779560	N/A	CCCCCCCCCCCCCCCCCC(=O)OC[C@H](COP(=O)(O)O)OC(=O)CCCCCCC/C=C\CCCCCCCC
1062	pgp180	Phosphatidylglycerophosphate (dioctadecanoyl, n-C18:0)	phosphatidylglycerolphosphate (1,2-di-stearoyl)	N/A	49859650	N/A	CCCCCCCCCCCCCCCCCC(=O)OC[C@H](COP(=O)([O-])OC[C@H](COP(=O)([O-])[O-])O)OC(=O)CCCCCCCCCCCCCCCCC
1063	cdppgp180	CDP-phosphatidylglycerophosphate (dioctadecanoyl, n-C18:0)	CDP-phosphatidylglycerophosphate (dioctadecanoyl, n-C18:0)	N/A	N/A	N/A	N/A
1064	gdbtal	4-Guanidinobutanal	4-Guanidinobutanal	METPA0313	N/A	C02647	N/A
1065	gpa	3-Guanidinopropanoate	Guanidinopropionic acid	HMDB0013222	67701	C03065	NC(=N)NCCC(O)=O
1066	g52op	5-guanidino-2-oxopentanoate	2-Oxoarginine	HMDB0004225	558	C03771	NC(N)=NCCCC(=O)C(O)=O
1067	nalc	N-acetyl-L-citrulline	N-alpha-Acetyl-L-citrulline	HMDB0000856	656979	C15532	CC(=O)N[C@@H](CCCNC(N)=O)C(O)=O
1068	nalm	Nα-acetyl-L-methionine	N-Acetyl-L-methionine	HMDB0011745	448580	C02712	CSCC[C@H](NC(C)=O)C(O)=O
1069	ouh	O-ureido-L-homoserine	O-Ureidohomoserine	HMDB0012271	21126175	N/A	NC(CCONC(O)=N)C(O)=O
1070	cvnsc	Canavaninosuccinate	Canavaninosuccinate	HMDB0012197	25201068	N/A	NC(CCONC(=N)NC(CC(O)=O)C(O)=O)C(O)=O
1071	ms2o	4-(methylsulfanyl)-2-oxobutanoate	2-Oxo-4-methylthiobutanoic acid	HMDB0001553	473	C01180	CSCCC(=O)C(O)=O
1072	sfp	3-sulfopyruvate	3-Sulfopyruvic acid	HMDB0004045	440717	C05528	OC(=O)C(=O)CS(O)(=O)=O
1073	etlm	3-ethylmalate	3-Ethylmalate	METPA0237	N/A	C01989	N/A
1074	oxvl	2-oxovalerate	2-Oxovaleric acid	HMDB0001865	74563	C06255	CCCC(=O)C(O)=O
1075	mtprm	3-[(3'-methylthio)propyl]malate	3-(3'-Methylthio)propylmalic acid	NA	96023623	C17215	NA
1076	mt2ohn	6-(methylthio)-2-oxohexanoate	2-Oxo-6-methylthiohexanoic acid	METPA1748	44237195	C17216	NA
1077	mblm	3-[(4'-methylthio)butyl]malate	3-(4'-methylthio)butylmalate	HMDB0304107	44237164	N/A	CSCCCCC(C(C(=O)[O-])O)C(=O)[O-]
1078	mt2ohpn	7-(methylthio)-2-oxoheptanoate	7-(methylsulfanyl)-2-oxoheptanoate	N/A	44237184	N/A	CSCCCCCC(=O)C(=O)[O-]
1079	mtplm	3-[(5'-methylthio)pentyl]malate	3-(5'-methylthio)pentylmalate	N/A	44237178	N/A	CSCCCCCC(C(C(=O)[O-])O)C(=O)[O-]
1080	mt2oon	8-(methylthio)-2-oxooctanoate	8-methylsulfanyl-2-oxooctanoate	N/A	44237313	N/A	CSCCCCCCC(=O)C(=O)[O-]
1081	mthexm	3-[(6'-methylthio)hexyl]malate	3-(6'-methylthio)hexylmalate	N/A	44237339	N/A	CSCCCCCCC(C(C(=O)[O-])O)C(=O)[O-]
1082	mt2oxn	9-(methylthio)-2-oxononanoate	9-(methylsulfanyl)-2-oxononanoate	N/A	44237169	N/A	CSCCCCCCCC(=O)C(=O)[O-]
1083	mthepm	3-[(7'-methylthio)heptyl]malate	3-(7'-methylthio)heptylmalate	HMDB0304112	44237172	N/A	CSCCCCCCCC(C(C(=O)[O-])O)C(=O)[O-]
1084	mt2oxdn	10-(methylthio)-2-oxodecanoate	10-(methylthio)-2-oxo-decanoic acid	N/A	44237295	N/A	CSCCCCCCCCC(=O)C(=O)[O-]
1085	aa	Acrylamide	Acrylamide	HMDB0004296	6579	C01659	NC(=O)C=C
1086	acryl	Acrylic acid	Acrylic acid	HMDB0031647	6581	C00511	OC(=O)C=C
1087	hiba	2-hydroxyisobutyramide	2-hydroxy-2-methylpropanamide	HMDB0244529	83059	N/A	CC(C)(O)C(N)=O
1088	h2mpp	2-hydroxy-2-methylpropanoate	alpha-Hydroxyisobutyric acid	HMDB0000729	11671	N/A	CC(C)(O)C(O)=O
1089	ppa	propanamide	Propianamide	N/A	6578	N/A	CCC(=O)N
1090	iad	indole-3-acetamide	Indole-3-acetamide	HMDB0029739	397	C02693	NC(=O)CC1=CNC2=C1C=CC=C2
1091	ind3ac	Indole-3-acetate	Indoleacetic acid	HMDB0000197	802	C00954	OC(=O)CC1=CNC2=C1C=CC=C2
1092	gudbd	4-guanidinobutyramide	4-Guanidinobutanamide	METPA0359	123	C03078	C(CC(=O)N)CN=C(N)N
1093	ad	acetamide	Acetamide	HMDB0031645	178	C06244	CC(N)=O
1094	trnasec	tRNA(Sec)	tRNA(Sec)	METPA1393	N/A	C16636	N/A
1095	sectrna	L-Seryl-tRNA(Sec)	L-Seryl-tRNA(Sec)	METPA0826	N/A	C06481	N/A
1096	hpglo	4-Hydroxyphenylglyoxylate	4-Hydroxyphenylglyoxylate	N/A	6381	C03590	N/A
1097	hbzah	4-Hydroxybenzaldehyde	4-Hydroxybenzaldehyde	HMDB0011718	126	C00633	OC1=CC=C(C=O)C=C1
1098	g14lac	L-gulono-1,4-lactone	L-Gulonolactone	HMDB0003466	439373	C01040	[H][C@@]1(OC(=O)[C@@H](O)[C@H]1O)[C@@H](O)CO
1099	guo	L- gulotanate	L- gulotanate	N/A	N/A	N/A	N/A
1100	ugml	UDP-N-acetyl-α-D-muramoyl-L-alanyl-γ-D-glutamyl-L-lysine	UDP-N-acetyl-alpha-D-muramoyl-L-alanyl-gamma-D-glutamyl-L-lysine	N/A	86290123	N/A	C[C@@H](C(=O)N[C@H](CCC(=O)N[C@@H](CCCC[NH3+])C(=O)[O-])C(=O)[O-])NC(=O)[C@@H](C)O[C@@H]1[C@H]([C@H](O[C@@H]([C@H]1O)CO)OP(=O)([O-])OP(=O)([O-])OC[C@@H]2[C@H]([C@H]([C@@H](O2)N3C=CC(=O)NC3=O)O)O)NC(=O)C
1101	ugmlda	UDP-N-acetyl-α-D-muramoyl-L-alanyl-γ-D-glutamyl-L-lysyl-D-alanyl-D-alanine	UDPMurAc(oyl-L-Ala-D-gamma-Glu-L-Lys-D-Ala-D-Ala)	METPA0534	86289103	C04702	C[C@@H](C(=O)N[C@H](CCC(=O)N[C@@H](CCCC[NH3+])C(=O)N[C@H](C)C(=O)N[C@H](C)C(=O)[O-])C(=O)[O-])NC(=O)[C@@H](C)O[C@@H]1[C@H]([C@H](O[C@@H]([C@H]1O)CO)OP(=O)([O-])OP(=O)([O-])OC[C@@H]2[C@H]([C@H]([C@@H](O2)N3C=CC(=O)NC3=O)O)O)NC(=O)C
1102	uaadg	UDP-N-acetyl-2-amino-2-deoxy-D-glucuronate	UDP-N-acetyl-2-amino-2-deoxy-D-glucuronate	METPA0513	N/A	C04573	N/A
1103	UDPGlcNAc3NA	UDP-2-acetamido-3-amino-2,3-dideoxy-alpha-D-glucuronate	UDP-2-acetamido-3-amino-2,3-dideoxy-alpha-D-glucuronate	N/A	163312097	C20359	N/A
1104	UDPGlcNAcA	UDP-2-acetamido-2-deoxy-alpha-D-ribo-hex-3-uluronate	UDP-2-acetamido-2-deoxy-alpha-D-ribo-hex-3-uluronate	N/A	163312133	C20395	N/A
1105	UDPGlcNAc3NAcA	UDP-2,3-diacetamido-2,3-dideoxy-alpha-D-glucuronate	UDP-2,3-diacetamido-2,3-dideoxy-alpha-D-glucuronate	N/A	135626192	C19725	N/A
1106	rfdxn	Reduced [2Fe-2S] ferredoxin	Reduced [2Fe-2S] ferredoxin	N/A	405226341	C22150
1107	ofdxn	Oxidized [2Fe-2S] ferredoxin	Oxidized [2Fe-2S] ferredoxin	N/A	405226342	C22151
1108	ssc	Sulfurated [sulfur carrier	Sulfurated [sulfur carrier	N/A	N/A	N/A	N/A
1109	unsc	Unsulfurated [sulfur carrier	Unsulfurated [sulfur carrier	N/A	N/A	N/A	N/A
1110	dmq8	demethylmenaquinol-8	2-demethylmenaquinol-8	N/A	45479277	N/A	CC(=CCC/C(=C/CC/C(=C/CC/C(=C/CC/C(=C/CC/C(=C/CC/C(=C/CC/C(=C/CC1=C(C2=CC=CC=C2C(=C1)O)O)/C)/C)/C)/C)/C)/C)/C)C
1111	mq8	menaquinol-8	MKH2-8	N/A	45479636	N/A	CC(C)=CCC/C(C)=C/CC/C(C)=C/CC/C(C)=C/CC/C(C)=C/CC/C(C)=C/CC/C(C)=C/CC/C(C)=C/Cc1c(C)c(O)c2ccccc2c1O
1112	mmocp6	6-methoxy-3-methyl-2-octaprenylquinol	6-methoxy-3-methyl-2-octaprenylquinol	N/A	49852330	N/A	CC1=C(C(=C(C=C1O)OC)O)C/C=C(\C)/CC/C=C(\C)/CC/C=C(\C)/CC/C=C(\C)/CC/C=C(\C)/CC/C=C(\C)/CC/C=C(\C)/CCC=C(C)C
1113	eyno	ethylnitronate	Ethylnitronate	METPA1468	N/A	C18091	N/A
1114	hydis5	(S)-5-hydroxyisourate	5-hydroxy-5,7-dihydro-1H-purine-2,6,8(9H)-trione	N/A	101957720	N/A	C12=NC(=O)N[C@]1(C(=O)NC(=O)N2)O
1115	cynt_ext	Cyanate (extracellular)	Cyanate	HMDB0002078	540	C01417	OC#N
1116	d5oxa	5'-deoxyadenosine	5'-Deoxyadenosine	HMDB0001983	439182	C05198	C[C@H]1O[C@H]([C@H](O)[C@@H]1O)N1C=NC2=C(N)N=CN=C12
1117	biocoa	biotinyl-CoA	Biotinyl-CoA	METPA0230	N/A	C01894	N/A
1118	dap_M_ext	meso-2,6-Diaminoheptanedioate (extracellular)	Diaminopimelic acid	HMDB0001370	439283	C00666	N[C@@H](CCC[C@H](N)C(O)=O)C(O)=O
1119	pg3_ext	3-Phospho-D-glycerate (extracellular)	3-Phosphoglyceric acid	HMDB0000807	724	C00597	OC(COP(O)(O)=O)C(O)=O
1120	mhetz_ext	4-Methyl-5-(2-hydroxyethyl)-thiazole (extracellular)	5-(2-Hydroxyethyl)-4-methylthiazole	HMDB0032985	1136	C04294	CC1=C(CCO)SC=N1
1121	aacoa_ext	Acetoacetyl-CoA (extracellular)	Acetoacetyl-CoA	HMDB0001484	92153	C00332	CC(=O)CC(=O)SCCNC(=O)CCNC(=O)[C@H](O)C(C)(C)COP(O)(=O)OP(O)(=O)OC[C@H]1O[C@H]([C@H](O)[C@@H]1OP(O)(O)=O)N1C=NC2=C1N=CN=C2N
1122	accoa_ext	Acetyl-CoA (extracellular)	Acetyl-CoA	HMDB0001206	444493	C00024	CC(=O)SCCNC(=O)CCNC(=O)[C@H](O)C(C)(C)COP(O)(=O)OP(O)(=O)OC[C@H]1O[C@H]([C@H](O)[C@@H]1OP(O)(O)=O)N1C=NC2=C1N=CN=C2N
1123	adp_ext	ADP (extracellular)	ADP	HMDB0001341	6022	C00008	NC1=NC=NC2=C1N=CN2[C@@H]1O[C@H](COP(O)(=O)OP(O)(O)=O)[C@@H](O)[C@H]1O
1124	amp_ext	AMP (extracellular)	Adenosine monophosphate	HMDB0000045	6083	C00020	NC1=C2N=CN([C@@H]3O[C@H](COP(O)(O)=O)[C@@H](O)[C@H]3O)C2=NC=N1
1125	atp_ext	ATP (extracellular)	Adenosine triphosphate	HMDB0000538	5957	C00002	NC1=NC=NC2=C1N=CN2[C@@H]1O[C@H](COP(O)(=O)OP(O)(=O)OP(O)(O)=O)[C@@H](O)[C@H]1O
1126	btn_ext	Biotin (extracellular)	Biotin	HMDB0000030	171548	C00120	[H][C@]12CS[C@@H](CCCCC(O)=O)[C@@]1([H])NC(=O)N2
1127	cmp_ext	CMP (extracellular)	Cytidine monophosphate	HMDB0000095	6131	C00055	NC1=NC(=O)N(C=C1)[C@@H]1O[C@H](COP(O)(O)=O)[C@@H](O)[C@H]1O
1128	Biomass	Biomass		N/A	N/A	N/A	N/A
1129	but_ext	Butyrate (extracellular)	Butyric acid	HMDB0000039	264	C00246	CCCC(O)=O
1130	coa_ext	Coenzyme A (extracellular)	Coenzyme A	HMDB0001423	87642	C00010	CC(C)(COP(O)(=O)OP(O)(=O)OC[C@H]1O[C@H]([C@H](O)[C@@H]1OP(O)(O)=O)N1C=NC2=C1N=CN=C2N)[C@@H](O)C(=O)NCCC(=O)NCCS
1131	ctp_ext	CTP (extracellular)	Cytidine triphosphate	HMDB0000082	6176	C00063	NC1=NC(=O)N(C=C1)[C@@H]1O[C@H](COP(O)(=O)OP(O)(=O)OP(O)(O)=O)[C@@H](O)[C@H]1O
1132	damp_ext	dAMP (extracellular)	Deoxyadenosine monophosphate	HMDB0000905	12599	C00360	NC1=NC=NC2=C1N=CN2[C@H]1C[C@H](O)[C@@H](COP(O)(O)=O)O1
1133	datp_ext	dATP (extracellular)	Deoxyadenosine triphosphate	HMDB0001532	15993	C00131	NC1=NC=NC2=C1N=CN2[C@H]1C[C@H](O)[C@@H](COP(O)(=O)OP(O)(=O)OP(O)(O)=O)O1
1134	dcmp_ext	dCMP (extracellular)	dCMP	HMDB0001202	13945	C00239	NC1=NC(=O)N(C=C1)[C@H]1C[C@H](O)[C@@H](COP(O)(O)=O)O1
1135	dctp_ext	dCTP (extracellular)	dCTP	HMDB0000998	65091	C00458	NC1=NC(=O)N(C=C1)[C@H]1C[C@H](O)[C@@H](COP(O)(=O)OP(O)(=O)OP(O)(O)=O)O1
1136	dgmp_ext	dGMP (extracellular)	2'-Deoxyguanosine 5'-monophosphate	HMDB0001044	65059	C00362	NC1=NC2=C(N=CN2[C@H]2C[C@H](O)[C@@H](COP(O)(O)=O)O2)C(=O)N1
1137	dgtp_ext	dGTP (extracellular)	dGTP	HMDB0001440	65103	C00286	NC1=NC2=C(N=CN2[C@H]2C[C@H](O)[C@@H](COP(O)(=O)OP(O)(=O)OP(O)(O)=O)O2)C(=O)N1
1138	dhap_ext	Dihydroxyacetone phosphate (extracellular)	Dihydroxyacetone phosphate	HMDB0001473	668	C00111	OCC(=O)COP(O)(O)=O
1139	dtmp_ext	dTMP (extracellular)	Thymidine-5'-phosphate	HMDB0001227	9700	C00364	CC1=CN([C@H]2C[C@H](O)[C@@H](COP(O)(O)=O)O2)C(=O)NC1=O
1140	dttp_ext	dTTP (extracellular)	Thymidine 5'-triphosphate	HMDB0001342	64968	C00459	CC1=CN([C@H]2C[C@H](O)[C@@H](COP(O)(=O)OP(O)(=O)OP(O)(O)=O)O2)C(=O)NC1=O
1141	e4p_ext	D-Erythrose 4-phosphate (extracellular)	D-Erythrose 4-phosphate	HMDB0001321	122357	C00279	O[C@H](COP(O)(O)=O)[C@@H](O)C=O
1142	f6p_ext	D-Fructose 6-phosphate (extracellular)	Fructose 6-phosphate	HMDB0000124	69507	C00085	OCC(=O)[C@@H](O)[C@H](O)[C@H](O)COP(O)(O)=O
1143	g3p_ext	Glyceraldehyde 3-phosphate (extracellular)	Glyceraldehyde 3-phosphate	HMDB0001112	439168	C00118	O[C@H](COP(O)(O)=O)C=O
1144	g6p_ext	D-Glucose 6-phosphate (extracellular)	Glucose 6-phosphate	HMDB0001401	5958	C00092	OC1O[C@H](COP(O)(O)=O)[C@@H](O)[C@H](O)[C@H]1O
1145	glycogen_ext	glycogen (extracellular)	Glycogen	HMDB0000757	439177	C00182	OC[C@H]1O[C@H](OC[C@H]2O[C@H](O[C@H]3[C@H](O)[C@@H](O)[C@@H](O)O[C@@H]3CO)[C@H](O)[C@@H](O)[C@@H]2O[C@H]2O[C@H](CO)[C@@H](O)[C@H](O)[C@H]2O)[C@H](O)[C@@H](O)[C@@H]1O
1146	gmp_ext	GMP (extracellular)	Guanosine monophosphate	HMDB0001397	6804	C00144	NC1=NC2=C(N=CN2[C@@H]2O[C@H](COP(O)(O)=O)[C@@H](O)[C@H]2O)C(=O)N1
1147	gtp_ext	GTP (extracellular)	Guanosine triphosphate	HMDB0001273	6830	C00044	NC1=NC2=C(N=CN2[C@@H]2O[C@H](COP(O)(=O)OP(O)(=O)OP(O)(O)=O)[C@@H](O)[C@H]2O)C(=O)N1
1148	hemeO_ext	Heme O (extracellular)	Heme O	HMDB0001162	47204998	C15672	CC(C)=CCC\C(C)=C\CC\C(C)=C\CCC(O)C1=C(C)/C2=C/C3=N/C(=C\C4=C(CCC(O)=O)C(C)=C5/C=C6\N=C(\C=C\1/N\2[Fe]N45)C(C)=C6C=C)/C(CCC(O)=O)=C3C
1149	malcoa_ext	Malonyl-CoA (extracellular)	Malonyl-CoA	HMDB0001175	644066	C00083	CC(C)(COP(O)(=O)OP(O)(=O)OC[C@H]1O[C@H]([C@H](O)[C@@H]1OP(O)(O)=O)N1C=NC2=C1N=CN=C2N)[C@@H](O)C(=O)NCCC(=O)NCCSC(=O)CC(O)=O
1150	mqn8_ext	Menaquinone 8 (extracellular)	Menaquinone MK8	HMDB0030017	5282367	C00828	N/A
1151	nad_ext	Nicotinamide adenine dinucleotide (extracellular)	NAD	HMDB0000902	5892	C00003	NC(=O)C1=C[N+](=CC=C1)[C@@H]1O[C@H](COP([O-])(=O)OP(O)(=O)OC[C@H]2O[C@H]([C@H](O)[C@@H]2O)N2C=NC3=C2N=CN=C3N)[C@@H](O)[C@H]1O
1152	nadp_ext	Nicotinamide adenine dinucleotide phosphate (extracellular)	NADP	HMDB0000217	5885	C00006	NC(=O)C1=C[N+](=CC=C1)[C@@H]1O[C@H](COP([O-])(=O)OP(O)(=O)OC[C@H]2O[C@H]([C@H](OP(O)(O)=O)[C@@H]2O)N2C=NC3=C2N=CN=C3N)[C@@H](O)[C@H]1O
1153	nadph_ext	Nicotinamide adenine dinucleotide phosphate - reduced (extracellular)	NADPH	HMDB0000221	5884	C00005	NC(=O)C1=CN(C=CC1)[C@@H]1O[C@H](COP(O)(=O)OP(O)(=O)OC[C@H]2O[C@H]([C@H](OP(O)(O)=O)[C@@H]2O)N2C=NC3=C2N=CN=C3N)[C@@H](O)[C@H]1O
1154	oaa_ext	Oxaloacetate (extracellular)	Oxalacetic acid	HMDB0000223	970	C00036	OC(=O)CC(=O)C(O)=O
1155	oxdd_ext	3-oxo-dodecanoate (extracellular)	3-Oxododecanoic acid	HMDB0010727	439717	C02367	CCCCCCCCCC(=O)CC(O)=O
1156	pep_ext	Phosphoenolpyruvate (extracellular)	Phosphoenolpyruvic acid	HMDB0000263	1005	C00074	OC(=O)C(=C)OP(O)(O)=O
1157	ppi_ext	Diphosphate (extracellular)	Pyrophosphate ion	HMDB0304340	644102	C00013	[O-]P(=O)([O-])OP(=O)([O-])[O-]
1158	r5p_ext	alpha-D-Ribose 5-phosphate (extracellular)	D-Ribose 5-phosphate	HMDB0001548	440101	C00117	O[C@H]1O[C@H](COP(O)(O)=O)[C@@H](O)[C@H]1O
1159	sheme_ext	Siroheme (extracellular)	Siroheme	METPA0076	N/A	C00748	N/A
1160	thmpp_ext	Thiamine diphosphate (extracellular)	Thiamine pyrophosphate	HMDB0001372	1132	C00068	CC1=C(CCOP(O)(=O)OP(O)(O)=O)SC=[N+]1CC1=CN=C(C)N=C1N
1161	uacgam_ext	UDP-N-acetyl-D-glucosamine (extracellular)	UDP-N-acetyl-D-glucosamine	METPA1612	N/A	G10610	N/A
1162	uamr_ext	UDP-N-acetylmuramate (extracellular)	UDP-N-acetylmuraminate	HMDB0011720	1169	C01050	CC(OC1C(O)C(CO)OC(OP(O)(=O)OP(O)(=O)OCC2OC(C(O)C2O)N2C=CC(=O)NC2=O)C1NC(C)=O)C(O)=O
1163	udpg_ext	UDPglucose (extracellular)	Uridine diphosphate glucose	HMDB0000286	8629	C00029	OC[C@H]1O[C@H](OP(O)(=O)OP(O)(=O)OC[C@H]2O[C@H]([C@H](O)[C@@H]2O)N2C=CC(=O)NC2=O)[C@H](O)[C@@H](O)[C@@H]1O
1164	ump_ext	UMP (extracellular)	Uridine 5'-monophosphate	HMDB0000288	6030	C00105	O[C@H]1[C@@H](O)[C@@H](O[C@@H]1COP(O)(O)=O)N1C=CC(=O)NC1=O
1165	utp_ext	UTP (extracellular)	Uridine triphosphate	HMDB0000285	6133	C00075	O[C@H]1[C@@H](O)[C@@H](O[C@@H]1COP(O)(=O)OP(O)(=O)OP(O)(O)=O)N1C=CC(=O)NC1=O
1166	tmrs2eACP	(2E)-Tetradecenoyl-[acp]	trans-Tetradec-2-enoyl-[acp]	N/A	24701411	N/A	N/A
1167	duam26	[GlcNAc-(1->4)-Mur2Ac(oyl-L-Ala-g-D-Glu-A2pm-D-Ala-D-Ala)]n-diphosphoundecaprenol	[GlcNAc-(1->4)-Mur2Ac(oyl-L-Ala-g-D-Glu-A2pm-D-Ala-D-Ala)]n-diphosphoundecaprenol	N/A	46173787	C11827	C[C@@H](C(=O)N[C@H](CCC(=O)N[C@@H](CCC[C@H](C(=O)O)N)C(=O)N[C@H](C)C(=O)N[C@H](C)C(=O)O)C(=O)O)NC(=O)[C@@H](C)O[C@@H]1[C@H]([C@@H](O[C@@H]([C@H]1O[C@H]2[C@@H]([C@H]([C@@H]([C@H](O2)CO)O)O)NC(=O)C)CO)O[C@@H]3[C@H](O[C@H]([C@@H]([C@H]3O)NC(=O)C)O[C@@H]4[C@H](O[C@@H]([C@@H]([C@H]4O[C@H](C)C(=O)N[C@@H](C)C(=O)N[C@H](CCC(=O)N[C@@H](CCC[C@H](C(=O)O)N)C(=O)N[C@H](C)C(=O)N[C@H](C)C(=O)O)C(=O)O)NC(=O)C)OP…
1168	ade_ext	Adenine (extracellular)	Adenine	HMDB0000034	190	C00147	NC1=C2NC=NC2=NC=N1
1169	cl	Chloride ion	Chloride ion	HMDB0000492	312	C00698	[Cl-]
1170	cl_ext	Chloride ion (extracellular)	Chloride ion	HMDB0000492	312	C00698	[Cl-]
1171	cldoxade	5'-chloro-5'-deoxyadenosine	5'-Chloroadenosine	N/A	5327118	C19768	C1=NC(=C2C(=N1)N(C=N2)[C@H]3[C@@H]([C@@H]([C@H](O3)CCl)O)O)N
1172	ca2_ext	Calcium (extracellular)	Calcium	HMDB0000464	271	C00076	[Ca++]
1173	pydx_ext	Pyridoxal (extracellular)	Pyridoxal	HMDB0001545	1050	C00250	CC1=NC=C(CO)C(C=O)=C1O
1174	pnto_R_ext	(R)-Pantothenate (extracellular)	Pantothenic acid	HMDB0000210	6613	C00864	CC(C)(CO)[C@@H](O)C(=O)NCCC(O)=O
1175	nac_ext	Nicotinate (extracellular)	Nicotinic acid	HMDB0001488	938	C00253	OC(=O)C1=CN=CC=C1
1176	n3oxdd_hsl_p	N-(3-oxo-dodecanoyl)-L-homoserine lactone (periplasmic)	N-3-Oxo-dodecanoyl-L-homoserine lactone	N/A	316933499	C21201	N/A
1177	hsl_p	homoserine lactone (periplasmic)	L-3-Aminodihydro-2(3H)-furanone	HMDB0029387	73509	C02926	NC1CCOC1=O
1178	nb_hsl_p	N-butyryl-L-homoserine lactone (periplasmic)	N-butanoyl-homoserine lactone	NA	10130163	C11837	CCCC(=O)N1CCOC1=O

## Sheet: Supplementary Table 3
				Luria-Bertani Medium
Composition of LB medium per litre				EXCHANGE REACTIONS	MOLECULAR CONCENTRATION IN TOTAL	UNIT		Lower bound	Upper bound
MEDIUM	QUANTITY	UNIT		na1_ext	187	mmol/L		-187	0
Yeast Extract	5	g		cl_ext	172	mmol/L		-172	0
Tryptone	10	g		ca2_ext	0.0801	mmol/L		-0.0801	0
NaCl	10	g		fe2_ext	0.0456	mmol/L		-0.0456	0
				fe3_ext	0.0456	mmol/L		-0.0456	0
				so4_ext	0.39	mmol/L		-0.39	0
				phi_ext	4.44	mmol/L		-4.44	0
				mg2_ext	1.75	mmol/L		-1.75	0
				k_ext	2.58	mmol/L		-2.58	0
				ala_L_ext	6.73	mmol/L		-6.73	0
				asp_L_ext	5.9	mmol/L		-5.9	0
				asn_L_ext	0.833	mmol/L		-0.833	0
				glu_L_ext	13.5	mmol/L		-13.5	0
				gln_L_ext	0.137	mmol/L		-0.137	0
				gly_ext	4.26	mmol/L		-4.26	0
				his_L_ext	1.64	mmol/L		-1.64	0
				ile_L_ext	5.34	mmol/L		-5.34	0
				leu_L_ext	7.28	mmol/L		-7.28	0
				lys_L_ext	5.81	mmol/L		-5.81	0
				met_L_ext	1.68	mmol/L		-1.68	0
				phe_L_ext	3.93	mmol/L		-3.93	0
				pro_L_ext	6.6	mmol/L		-6.6	0
				ser_L_ext	2.85	mmol/L		-2.85	0
				thr_L_ext	2.18	mmol/L		-2.18	0
				trp_L_ext	0.514	mmol/L		-0.514	0
				tyr_L_ext	1.05	mmol/L		-1.05	0
				val_L_ext	6.53	mmol/L		-6.53	0
				arg_L_ext	3.62	mmol/L		-3.62	0
				cys_L_ext	0.333	mmol/L		-0.333	0
				cd2_ext	6.67e-05	mmol/L		-6.67e-05	0
				cobalt2_ext	0.000297	mmol/L		-0.000297	0
				cu2_ext	0.00529	mmol/L		-0.00529	0
				mn2_ext	0.011	mmol/L		-0.011	0
				ni2_ext	0.00208	mmol/L		-0.00208	0
				zn2_ext	0.494	mmol/L		-0.494	0
				ade_ext	0.327	mmol/L		-0.327	0
				gua_ext	0.306	mmol/L		-0.306	0
				csn_ext	0.196	mmol/L		-0.196	0
				ura_ext	0.281	mmol/L		-0.281	0
				nh4_ext	2.3	mmol/L		-2.3	0
				man_ext	1.27	mmol/L		-1.27	0
				pnto_R_ext	0.00242	mmol/L		-0.00242	0
				btn_ext	2.76e-05	mmol/L		-2.76e-05	0
				ascb_ext	8.52e-05	mmol/L		-8.52e-05	0
				thm_ext	0.00207	mmol/L		-0.00207	0
				nac_ext	0.0163	mmol/L		-0.0163	0
				pydx_ext	0.000443	mmol/L		-0.000443	0
				chol_ext	0.0154	mmol/L		-0.0154	0
				vb12_ext	2.58e-09	mmol/L		-2.58e-09	0
				o2_ext	18.2	mmol/L		-18.2	1
				h2o_ext	55500	mmol/L		-55500	1
				h_ext	0.0001	mmol/L		-0.0001	1
				mobd_ext	0.000307	mmol/L		-0.000307	0

## Sheet: Supplementary Table 4
Exchange biochemical reactions	Lower Bound	Upper Bound
na1_ext	-187	0
cl_ext	-172	0
ca2_ext	-0.0801	0
fe2_ext	-0.0456	0
fe3_ext	-0.0456	0
so4_ext	-0.39	0
phi_ext	-4.44	0
mg2_ext	-1.75	0
k_ext	-2.58	0
ala_L_ext	-6.73	0
asp_L_ext	-5.9	0
asn_L_ext	-0.833	0
glu_L_ext	-13.5	0
gln_L_ext	-0.137	0
gly_ext	-4.26	0
his_L_ext	-1.64	0
ile_L_ext	-5.34	0
leu_L_ext	-7.28	0
lys_L_ext	-5.81	0
met_L_ext	-1.68	0
phe_L_ext	-3.93	0
pro_L_ext	-6.6	0
ser_L_ext	-2.85	0
thr_L_ext	-2.18	0
trp_L_ext	-0.514	0
tyr_L_ext	-1.05	0
val_L_ext	-6.53	0
arg_L_ext	-3.62	0
cys_L_ext	-0.333	0
cd2_ext	-6.67e-05	0
cobalt2_ext	-0.000297	0
cu2_ext	-0.00529	0
mn2_ext	-0.011	0
ni2_ext	-0.00208	0
zn2_ext	-0.494	0
ade_ext	-0.327	0
gua_ext	-0.306	0
csn_ext	-0.196	0
ura_ext	-0.281	0
nh4_ext	-2.3	0
man_ext	-1.27	0
pnto_R_ext	-0.00242	0
btn_ext	-2.76e-05	0
ascb_ext	-8.52e-05	0
thm_ext	-0.00207	0
nac_ext	-0.0163	0
pydx_ext	-0.000443	0
chol_ext	-0.0154	0
vb12_ext	-2.58e-09	0
o2_ext	-18.2	100
h2o_ext	-55500	100
h_ext	-0.0001	100
mobd_ext	-0.000307	0
Biomass	0	100
dap_M_ext	0	100
pg3_ext	0	100
mhetz_ext	0	100
aacoa_ext	0	100
accoa_ext	0	100
adp_ext	0	100
akg_ext	0	100
amp_ext	0	100
atp_ext	0	100
cmp_ext	0	100
co2_ext	0	100
coa_ext	0	100
ctp_ext	0	100
damp_ext	0	100
datp_ext	0	100
dcmp_ext	0	100
dctp_ext	0	100
dgmp_ext	0	100
dgtp_ext	0	100
dhap_ext	0	100
dtmp_ext	0	100
dttp_ext	0	100
e4p_ext	0	100
f6p_ext	0	100
hdca_ext	0	100
g3p_ext	0	100
g6p_ext	0	100
gcald_ext	0	100
glc_D_ext	0	100
glyc_ext	0	100
glycogen_ext	0	100
gmp_ext	0	100
gtp_ext	0	100
hemeO_ext	0	100
lac_L_ext	0	100
malcoa_ext	0	100
mqn8_ext	0	100
nad_ext	0	100
nadp_ext	0	100
nadph_ext	0	100
oaa_ext	0	100
pep_ext	0	100
ppi_ext	0	100
pyr_ext	0	100
r5p_ext	0	100
sheme_ext	0	100
thmpp_ext	0	100
uacgam_ext	0	100
uamr_ext	0	100
udpg_ext	0	100
ump_ext	0	100
urea_ext	0	100
utp_ext	0	100
hbut_R_ext	0	100
oxpro_ext	0	100
prop_ext	0	100
metox_ext	0	100
metox_R_ext	0	100
hyp_ext	0	100
btd_RR_ext	0	100
d2hglcn_ext	0	100
pqs_ext	-0.002	0.002
ohexa_ext	0	100
oxdd_ext	0	100
a4but_ext	0	100
h4bz_ext	0	100
ac_ext	0	100
algna_ext	0	100
abtn_ext	0	100
agm_ext	0	100
alltn_ext	0	100
ala_B_ext	0	100
buts_ext	0	100
but_ext	0	100
cellb_ext	0	100
muc_ext	0	100
cit_ext	0	100
cynt_ext	0	100
ala_D_ext	0	100
fru_ext	0	100
glcn_D_ext	0	100
g15lac_ext	0	100
glu_D_ext	0	100
mal_D_ext	0	100
mnl_ext	0	100
met_D_ext	0	100
rib_D_ext	0	100
ser_D_ext	0	100
xyl_D_ext	0	100
eths_ext	0	100
etoh_ext	0	100
feenter_ext	0	100
ferrich_ext	0	100
fum_ext	0	100
gbbtn_ext	0	100
glutar_ext	0	100
glyb_ext	0	100
hexs_ext	0	100
hsl_ext	0	100
hxan_ext	0	100
crn_ext	0	100
cyst_L_ext	0	100
mal_L_ext	0	100
orn_L_ext	0	100
mso3_ext	0	100
myrt_ext	0	100
myrsACP_ext	0	100
n3oxdd_hsl_ext	-0.0025	0.0025
nb_hsl_ext	-0.0025	0.0025
fmet_ext	0	100
no3_ext	0	100
no2_ext	0	100
orot_ext	0	100
palmACP_ext	0	100
pepd_ext	0	100
ppn_ext	0	100
prolb_ext	0	100
PA_LPS_A_ext	0	100
ptrc_ext	0	100
pvd1_ext	0	100
glyc3p_ext	0	100
spmd_ext	0	100
succ_ext	0	100
taur_ext	0	100
tre_ext	0	100
xan_ext	0	100
mucac_ext	0	100
glcr_ext	0	100
hphac4_ext	0	100
MOPS_ext	0	100
Sulfac_ext	0	100
chrm_ext	0	100
ala-L-asp-L_ext	0	100
ala-Gln_ext	0	100
ala-L-glu-L_ext	0	100
alagly_ext	0	100
ala-His_ext	0	100
ala-Leu_ext	0	100
ala-L-Thr-L_ext	0	100
cys-Gly_ext	0	100
gly-asn-L_ext	0	100
gly-asp-L_ext	0	100
gly-Gln_ext	0	100
gly-glu-L_ext	0	100
gly-Met_ext	0	100
gly-pro-L_ext	0	100
met-L-ala-L_ext	0	100
gly-Cys_ext	0	100
gly-Leu_ext	0	100
gly-Phe_ext	0	100
gly-Tyr_ext	0	100

## Sheet: Supplementary Table 5
SIMULATION 1					SIMULATION 2
rxnFBA	flux LB-QS	Biomass maximization	PvdQ Flux		rxnFBA	flux LB-QS	Biomass-PvdQ maximization	PvdQ Flux		EC NUMBER	DELTA-G	Enzyme Name	Pathway	Metabolic Subsystem	Metabolic system	Genes	Proteins	Comment	rxnIJD1249
1	0	0.425877	0.0025		1	0	0.370252	18.2025		1.13.11.79	-104.85898 kcal/mol	FMNH2 oxidoreductase	5, 6-dimethylbenzimidazole biosynthesis I (aerobic)	Adenosylcobalamin Biosynthesis from Cobyrinate Diamide	Adenosylcobalamin Biosynthesis	PA1274	BluB		1	1	fmnh2	+	1	o2	>	1	dmbzid	+	1	e4p	+	1	dialu
2	0				2	0				2.5.1.17	1219.5876 kcal/mol	cob(I)yrinic acid a, c-diamide adenosyltransferase	adenosylcobalamin biosynthesis from cobyrinate a, c-diamide I	Adenosylcobalamin Biosynthesis from Cobyrinate Diamide	Adenosylcobalamin Biosynthesis	PA1272	cobO		2	1	co1dam	+	1	atp	>	1	adcobdam	+	1	pppi
3	0				3	0				3.1.2.6	-6.3771057 kcal/mol	hydroxyacylglutathione hydrolase	methylglyoxal degradation I	Methylglyoxal Detoxification	Aldehyde Degradation	PA1813	hydroxyacylglutathione hydrolase		3	1	lgt_S	+	1	h2o	>	1	gthrd	+	1	lac_D	+	1	h
4	0.0154				4	0				1.2.1.8	-12.481232 kcal/mol	betaine aldehyde dehydrogenase	choline degradation I, glycine betaine biosynthesis I (Gram-negative bacteria)	Glycine, serine and threonine metabolism ;	Amines and Polyamines Biosynthesis	PA5373	BetB	Deleted: PA4022, PA4189, PA1027, PA4073, PA0219, PA3504, PA5312, PA4899, PA1984, PA2125; ExaC2, BadH_h4, Pcd, BadH_h3, AldH2, BadH_h2, AldH, BadH_h5, ExaC1, BadH_h	4	1	betald	+	1	h2o	+	1	nad	=	1	glyb	+	2	h	+	1	nadh
5	0.0154				5	0				1.5.8.4	1.2607422 kcal/mol	dimethylglycine dehydrogenase	glycine betaine degradation I	Glycine Betaine Degradation	Amines and Polyamines Degradation				5	1	dmgly	+	1	fad	+	1	h2o	>	1	sarcs	+	1	fald	+	1	fadh2
6	0.0154				6	0				1.1.99.1	-16.862232 kcal/mol	choline dehydrogenase	choline degradation I, glycine betaine biosynthesis I (Gram-negative bacteria)	Glycine, serine and threonine metabolism ;	Amines and Polyamines Degradation	PA0364, PA3710, PA2124, PA5372, PA4100	BetA_h3, BetA_h, BetA_h2, BetA, BetA_h4		6	1	chol	+	1	fad	=	1	betald	+	1	fadh2
7	0				7	0				5.1.1.1	0.75 kcal/mol	biosynthetic alanine racemase	alanine biosynthesis I	Alanine Biosynthesis	Amino Acids Biosynthesis	PA5302, PA4930	DadX, alr		7	1	ala_L	=	1	ala_D
8	0				8	0				2.6.1.2	1.8641052 kcal/mol	alanine transaminase	alanine degradation II (to D-lactate), alanine biosynthesis II	Alanine Biosynthesis	Amino Acids Biosynthesis	PA2828	AlaT_h		8	1	akg	+	1	ala_L	=	1	glu_L	+	1	pyr
9	0				9	0				1.4.99.6	-16.862232 kcal/mol	D-amino acid dehydrogenase small subunit	D-arginine degradation	Alanine Metabolism	Amino Acids Biosynthesis	PA5304, PA3863	DadA		9	1	arg_L	+	1	fad	+	1	h2o	>	1	fadh2	+	1	nh4	+	1	g52op
10	0				10	0				2.6.1.18	1.539978 kcal/mol	beta alanine--pyruvate transaminase	β-alanine degradation II	Amino acid biosynthesis and metabolism ;	Amino Acids Biosynthesis	PA0132, PA5313	OapT		10	1	ala_B	+	1	pyr	=	1	ala_L	+	1	msa
11	100				11	100				1.4.1.9	4.7246704 kcal/mol	leucine dehydrogenase	Valine, leucine and isoleucine biosynthesis	Amino acid biosynthesis and metabolism ;	Amino Acids Biosynthesis	PA3418	Ldh		11	1	h2o	+	1	leu_L	+	1	nad	=	1	mop4	+	1	h	+	1	nadh	+	1	nh4
12	0				12	0				2.3.1.35	-1.2482033 kcal/mol	bifunctional ornithine acetyltransferase/N-acetylglutamate synthase	arginine biosynthesis II (acetyl cycle)	Amino acid biosynthesis and metabolism ;	Amino Acids Biosynthesis	PA4402	ArgJ		12	1	acorn	+	1	glu_L	=	1	acglu	+	1	orn_L
13	0				13	0				2.7.2.8	7.9141846 kcal/mol	acetylglutamate kinase	ornithine biosynthesis, arginine biosynthesis II (acetyl cycle)	Arginine, Putriscine, and Spermidine Metabolism	Amino Acids Biosynthesis	PA5323	ArgB	Deleted: 1 H	13	1	acglu	+	1	atp	=	1	acg5p	+	1	adp
14	0				14	0				2.3.1.1	-6.538208 kcal/mol	amino-acid N-acetyltransferase	ornithine biosynthesis, arginine biosynthesis II (acetyl cycle)	Arginine, Putriscine, and Spermidine Metabolism	Amino Acids Biosynthesis	PA5204, PA4402, PA4534	ArgA, ArgJ, ArgO	Deleted: 1 H	14	1	accoa	+	1	glu_L	=	1	acglu	+	1	coa
15	0				15	0				3.5.1.16	-2.6071148 kcal/mol	acetylornithine deacetylase	ornithine biosynthesis	Arginine, Putriscine, and Spermidine Metabolism	Amino Acids Biosynthesis	PA5206 , PA5390	ArgE, acetylornithine deacetylase		15	1	acorn	+	1	h2o	=	1	ac	+	1	orn_L
16	0				16	0				2.6.1.11	0.3241272 kcal/mol	acetylornithine transaminase	ornithine biosynthesis, arginine biosynthesis II (acetyl cycle)	Arginine, Putriscine, and Spermidine Metabolism	Amino Acids Biosynthesis	PA0895, PA0530	AruC, ArgD		16	1	acg5sa	+	1	glu_L	=	1	acorn	+	1	akg
17	100				17	0				3.5.3.11	-3.5730019 kcal/mol	agmatinase	L-arginine degradation III (arginine decarboxylase/agmatinase pathway), putrescine biosynthesis IV, putrescine biosynthesis I	Arginine, Putriscine, and Spermidine Metabolism	Amino Acids Biosynthesis	PA0288, PA1421	SpeB1, SpeB2		17	1	agm	+	1	h2o	>	1	ptrc	+	1	urea
18	0				18	0				1.2.1.38	0.5352783 kcal/mol	N-acetyl-gamma-glutamyl-phosphate reductase	ornithine biosynthesis, arginine biosynthesis II (acetyl cycle)	Arginine, Putriscine, and Spermidine Metabolism	Amino Acids Biosynthesis	PA0662	ArgC	Rhea	18	1	acg5p	+	1	h	+	1	nadph	=	1	acg5sa	+	1	nadp	+	1	phi
19	100				19	0				4.1.1.19	-3.7141113 kcal/mol	arginine decarboxylase	spermidine biosynthesis III putrescine biosynthesis II, arginine degradation IV (arginine decarboxylase/agmatine deiminase pathway), arginine dependent acid resistance	Arginine, Putriscine, and Spermidine Metabolism	Amino Acids Biosynthesis	PA1818, PA4839	LdcA, SpeA	Genes corrected	19	1	arg_L	+	1	h	=	1	agm	+	1	co2
20	0				20	0				4.3.2.1	6.0917473 kcal/mol	argininosuccinate lyase	arginine biosynthesis IV (archaebacteria), arginine biosynthesis II (acetyl cycle), arginine biosynthesis I (via L-ornithine), urea cycle	Arginine, Putriscine, and Spermidine Metabolism	Amino Acids Biosynthesis	PA5263	ArgH		20	1	argsuc	=	1	arg_L	+	1	fum
21	0				21	0				6.3.4.5	-9.71582 kcal/mol	argininosuccinate synthase	urea cycle, arginine biosynthesis II (acetyl cycle), arginine biosynthesis I (via L-ornithine)	Arginine, Putriscine, and Spermidine Metabolism	Amino Acids Biosynthesis	PA3525	ArgG		21	1	asp_L	+	1	atp	+	1	citr_L	>	1	amp	+	1	argsuc	+	1	ppi	+	1	h
22	0				22	0				6.3.5.5	-2.2647705 kcal/mol	carbamoyl phosphate synthase small subunit carbamoyl phosphate synthase large subunit	UMP biosynthesis, arginine biosynthesis IV (archaebacteria), arginine biosynthesis II (acetyl cycle), arginine biosynthesis I (via L-ornithine)	Arginine, Putriscine, and Spermidine Metabolism	Amino Acids Biosynthesis	PA4758, PA4756	CarA+CarB		22	2	atp	+	1	gln_L	+	1	h2o	+	1	hco3	>	2	adp	+	1	cbp	+	1	glu_L	+	2	h	+	1	phi
23	0				23	0				2.1.3.3	-15.049988 kcal/mol	ornithine carbamoyltransferase	arginine biosynthesis IV (archaebacteria) arginine biosynthesis II (acetyl cycle) arginine biosynthesis I (via L-ornithine) citrulline degradation	Arginine, Putriscine, and Spermidine Metabolism	Amino Acids Biosynthesis	PA3537, PA5172	ArgF, ArcB		23	1	cbp	+	1	orn_L	=	1	citr_L	+	1	h	+	1	phi
24	0				24	0				4.1.1.17	-3.7141151 kcal/mol	ornithine decarboxylase	putrescine biosynthesis III	Arginine, Putriscine, and Spermidine Metabolism	Amino Acids Biosynthesis	PA4519	speC	Deleted: PA1818; Adi	24	1	h	+	1	orn_L	=	1	co2	+	1	ptrc
25	0				25	0				2.6.1.13	0.9482422 kcal/mol	ornithine aminotransferase	L-arginine degradation II (AST pathway)	Arginine, Putriscine, and Spermidine Metabolism	Amino Acids Biosynthesis	PA0895	AruC		25	1	akg	+	1	orn_L	=	1	glu_L	+	1	glu5sa
26	4.02256				26	0				2.4.2.18	7.9734497 kcal/mol	anthranilate phosphoribosyltransferase	tryptophan biosynthesis	Aromatic Amino Acids	Amino Acids Biosynthesis	PA0650	TrpD		26	1	anth	+	1	prpp	=	1	ppi	+	1	pran
27	0				27	0				4.1.3.27	-32.98001 kcal/mol	anthranilate synthase component	tryptophan biosynthesis	Aromatic Amino Acids	Amino Acids Biosynthesis	PA1002, PA1001, PA0609, PA0649	PhnB+PhnA, TrpE+TrpG		27	1	chor	+	1	gln_L	>	1	anth	+	1	glu_L	+	1	h	+	1	pyr
28	0				28	0				5.4.99.5	-9.8 kcal/mol	chorismate mutase	phenylalanine biosynthesis I	Aromatic Amino Acids	Amino Acids Biosynthesis	PA3166	PheA		28	1	chor	=	1	pphn
29	0				29	0				4.2.3.5	3.4264526 kcal/mol	chorismate synthase	chorismate biosynthesis from 3-dehydroquinate	Aromatic Amino Acids	Amino Acids Biosynthesis	PA1681	AroC	Deleted: 1 H	29	1	psme	>	1	chor	+	1	phi
30	0				30	0				2.5.1.54	-7.153015 kcal/mol	phospho-2-dehydro-3-deoxyheptonate aldolase	3-dehydroquinate biosynthesis I	Aromatic Amino Acids	Amino Acids Biosynthesis	PA2943, PA1750	AroF2, AroF1		30	1	e4p	+	1	h2o	+	1	pep	=	1	dda7p	+	1	phi
31	0				31	0				4.2.1.10	-20.176987 kcal/mol	3-dehydroquinate dehydratase	chorismate biosynthesis from 3-dehydroquinate	Aromatic Amino Acids	Amino Acids Biosynthesis	PA0245, PA4846	AroQ2, AroQ1		31	1	dhq	=	1	dhsk	+	1	h2o
32	0				32	0				4.2.3.4	-6.151825 kcal/mol	3-dehydroquinate synthase	3-dehydroquinate biosynthesis I	Aromatic Amino Acids	Amino Acids Biosynthesis	PA5038	AroB	Deleted: 1 H	32	1	dda7p	>	1	dhq	+	1	phi
33	4.02256				33	0				4.1.1.48	-34.453613 kcal/mol	indole-3-glycerol phosphate synthase	tryptophan biosynthesis	Aromatic Amino Acids	Amino Acids Biosynthesis	PA0651	TrpC		33	1	cpr5p	+	1	h	=	1	ig3p	+	1	co2	+	1	h2o
34	0				34	0				2.6.1.57	0.22587585 kcal/mol	aromatic amino acid aminotransferase	phenylalanine biosynthesis I	Aromatic Amino Acids	Amino Acids Biosynthesis	PA0870, PA3139	PhhC		34	1	akg	+	1	phe_L	=	1	glu_L	+	1	phpyr
35	0				35	0				1.3.1.12	-17.549988 kcal/mol	prephenate dehydrogenase	L-tyrosine biosynthesis I	Aromatic Amino Acids	Amino Acids Biosynthesis	PA3164	AroA		35	1	nad	+	1	pphn	=	1	hpp	+	1	co2	+	1	nadh
36	0				36	0				4.2.1.51	-27.818756 kcal/mol	prephenate dehydratase	phenylalanine biosynthesis I	Aromatic Amino Acids	Amino Acids Biosynthesis	PA3166, PA3475	PheA, PheC		36	1	h	+	1	pphn	=	1	co2	+	1	h2o	+	1	phpyr
37	4.02256				37	0				4.2.1.20	11.682007 kcal/mol	tryptophan synthase (indoleglycerol phosphate)	tryptophan biosynthesis	Aromatic Amino Acids	Amino Acids Biosynthesis	PA0035, PA0036	TrpA+TrpB		37	1	ig3p	+	1	ser_L	=	1	g3p	+	1	h2o	+	1	trp_L
38	0				38	0				6.3.5.4	-15.618774 kcal/mol	asparagine synthetase	asparagine biosynthesis I	Asparagine metabolism	Amino Acids Biosynthesis	PA0051, PA2084, PA3459	PhzH, AsnB2, AsnB1		38	1	asp_L	+	1	atp	+	1	gln_L	+	1	h2o	>	1	amp	+	1	asn_L	+	1	glu_L	+	1	h	+	1	ppi
39	0				39	0				2.6.1.1	2.9700012 kcal/mol	L-aspartate:2-oxoglutarate aminotransferase	TCA cycle VI (obligate autotrophs), glutamate degradation II	Asparagine metabolism	Amino Acids Biosynthesis	PA4976 PA3139	AspC, aspartate aminotransferase		39	1	glu_L	+	1	oaa	=	1	akg	+	1	asp_L
40	0				40	0				2.2.1.6	-9.695862 kcal/mol	acetolactate synthase	L-isoleucine biosynthesis I (from threonine), II, III, IV	Branched Chain Amino Acid Biosynthesis	Amino Acids Biosynthesis	PA4695, PA4696, PA4180	IlvH+IlvI, acetolactate synthase		40	1	obut	+	1	h	+	1	pyr	=	1	ahbut	+	1	co2
41	0				41	0				2.2.1.6	-9.48587 kcal/mol	acetolactate synthase	R)-acetoin biosynthesis II, (R)-acetoin biosynthesis I, (S)-acetoin biosynthesis, pyruvate fermentation to isobutanol (engineered), L-valine biosynthesis	Branched Chain Amino Acid Biosynthesis	Amino Acids Biosynthesis	PA4695, PA4696	IlvH+IlvI		41	1	h	+	2	pyr	=	1	alac_S	+	1	co2
42	0				42	0				1.1.1.86	-0.16644287 kcal/mol	ketol-acid reductoisomerase	valine biosynthesis	Branched Chain Amino Acid Biosynthesis	Amino Acids Biosynthesis	PA4694	IlvC	DELETED 1 H	42	1	alac_S	+	1	h	+	1	nadph	=	1	dhmb	+	1	nadp
43	0				43	0				4.2.1.9	-6.7470093 kcal/mol	dihydroxy-acid dehydratase	valine biosynthesis	Branched Chain Amino Acid Biosynthesis	Amino Acids Biosynthesis	PA0353	IlvD		43	1	dhmb	=	1	mob	+	1	h2o
44	0				44	0.912333				4.2.1.9	-6.746994 kcal/mol	dihydroxy-acid dehydratase	isoleucine biosynthesis I (from threonine)	Branched Chain Amino Acid Biosynthesis	Amino Acids Biosynthesis	PA0353	IlvD		44	1	dhmp	=	1	o3mpt	+	1	h2o
45	7.28				45	0				1.4.1.9	4.7246704 kcal/mol	leucine dehydrogenase	valine biosynthesis	Branched Chain Amino Acid Biosynthesis	Amino Acids Biosynthesis	PA3418	Ldh		45	1	h2o	+	1	leu_L	+	1	nad	=	1	o3mpt	+	1	h	+	1	nadh	+	1	nh4
46	0				46	0				1.1.1.85	1.7000427 kcal/mol	3-isopropylmalate dehydrogenase	leucine biosynthesis	Branched Chain Amino Acid Biosynthesis	Amino Acids Biosynthesis	PA3118	LeuB		46	1	c2hmp	+	1	nad	>	1	mop4	+	1	h	+	1	nadh
47	0				47	0				4.2.1.33	-1.42 kcal/mol	isopropylmalate isomerase small subunit , isopropylmalate isomerase large subunit	leucine biosynthesis	Branched Chain Amino Acid Biosynthesis	Amino Acids Biosynthesis	PA3120, PA3121	LeuD+LeuC	Deleted: 1 H20	47	1	ippm	=	1	c2hmp
48	0				48	0				4.2.1.33	1.472992 kcal/mol	isopropylmalate isomerase small subunit , isopropylmalate isomerase large subunit	leucine biosynthesis	Branched Chain Amino Acid Biosynthesis	Amino Acids Biosynthesis	PA3120, PA3121	LeuD+LeuC		48	1	c3hmp	=	1	ippm	+	1	h2o
49	0				49	0				2.3.3.13	-10.171265 kcal/mol	2-isopropylmalate synthase	leucine biosynthesis	Branched Chain Amino Acid Biosynthesis	Amino Acids Biosynthesis	PA3792, PA1217	LeuA, LeuA_h		49	1	mob	+	1	accoa	+	1	h2o	=	1	c3hmp	+	1	coa	+	1	h
50	0				50	0				1.1.1.86	-0.1665039 kcal/mol	ketol-acid reductoisomerase	isoleucine biosynthesis I (from threonine)	Branched Chain Amino Acid Biosynthesis	Amino Acids Biosynthesis	PA4694	IlvC	Deleted:2 H	50	1	ahbut	+	1	nadph	=	1	dhmp	+	1	nadp
51	0				51	0				1.4.1.9	4.7246704 kcal/mol	valine dehydrogenase	oxidative Transamination	Branched Chain Amino Acid Biosynthesis	Amino Acids Biosynthesis	PA3418	Ldh		51	1	h2o	+	1	nad	+	1	val_L	=	1	mob	+	1	h	+	1	nadh	+	1	nh4
52	0.0154				52	0				2.1.1.5	25.01 kcal/mol	glycine betaine transmethylase	glycine betaine degradation I	Choline, betaine and methionine metabolism ;	Amino Acids Biosynthesis	PA3082	Gbt		52	1	glyb	+	1	hcys_L	=	1	dmgly	+	1	met_L
53	0				53	0				2.3.1.30	-5.660034 kcal/mol	serine O-acetyltransferase	cysteine biosynthesis I	Cysteine Metabolism	Amino Acids Biosynthesis	PA3816, PA2105	CysE, acetyltransferase		53	1	accoa	+	1	ser_L	=	1	acser	+	1	coa
54	0				54	0				4.2.1.22	-7.727005 kcal/mol	cysteine synthase	cysteine biosynthesis/homocysteine degradation	Cysteine metabolism ; Glycine, serine and threonine metabolism ;	Amino Acids Biosynthesis	PA0399	CysK_h		54	1	hcys_L	+	1	ser_L	=	1	cysth_L	+	1	h2o
55	0				55	0				6.3.1.2	-6.7717896 kcal/mol	glutamine synthetase	nitrate reduction V (assimilatory), glutamine biosynthesis I	Glutamate and Glutamine Biosynthesis	Amino Acids Biosynthesis	PA5119, PA0298, PA5508, PA0296, PA3356, PA2040, PA5522	GlnA, SpuB, GlnA_h, Spul		55	1	atp	+	1	glu_L	+	1	nh4	>	1	adp	+	1	gln_L	+	1	h	+	1	phi
56	100				56	80.0997				1.4.1.4	2.8222656 kcal/mol	glutamate dehydrogenase	nitrate reduction V (assimilatory), TCA cycle VI (obligate autotrophs), glutamate biosynthesis III	Glutamate and Glutamine Biosynthesis	Amino Acids Biosynthesis	PA4588, PA5035, PA5036	GdhA, GltD, GltB		56	1	akg	+	1	h	+	1	nadph	+	1	nh4	=	1	glu_L	+	1	h2o	+	1	nadp
57	0				57	0				1.4.1.13	3.649414 kcal/mol	glutamate synthase subunit alpha glutamate synthase subunit beta	glutamine degradation II, glutamate biosynthesis I	Glutamate and Glutamine Biosynthesis	Amino Acids Biosynthesis	PA5036, PA5035	GltB+GltD	Deleted: 1 H	57	1	akg	+	1	gln_L	+	1	h	+	1	nadph	=	2	glu_L	+	1	nadp
58	0				58	0				3.5.1.2 - 3.5.1.38	-0.82712555 kcal/mol	glutaminase	glutamine degradation I	Glutamate Metabolism	Amino Acids Biosynthesis	PA1638, PA3151, PA3152, PA5140, PA5142, PA1337, PA3637, PA3769, PA4756, PA4758, PA5035, PA5036	GlsA, HisF2, HisH2, HisF1, HisH1, AnsB, PyrG, GuaA, CarB, CarA , GltD, GltB		58	1	gln_L	+	1	h2o	>	1	glu_L	+	1	nh4
59	0				59	0				4.3.1.19	-7.654127 kcal/mol	L-serine dehydratase, threonine dehydratase, serine/threonine dehydratase	Glycine, serine and threonine metabolism ;	Glycine, serine and threonine metabolism ;	Amino Acids Biosynthesis	PA1326, PA2443, PA5379, PA0331, PA2683	IlvA2, SdaA, SdaB, IlvA1, TdcB		59	1	thr_L	>	1	obut	+	1	nh4
60	0				60	0				2.4.2.17	-55.066406 kcal/mol	ATP phosphoribosyltransferase	histidine biosynthesis	Histidine Metabolism	Amino Acids Biosynthesis	PA4449, PA4939	HisG, ATP phosphoribosyltransferase		60	1	atp	+	1	prpp	>	1	ppi	+	1	prbatp
61	1.64				61	1.64				4.3.1.3	-0.80412674 kcal/mol	histidine/phenylalanine ammonia-lyase	histidine degradation I , histidine degradation II	Histidine Metabolism	Amino Acids Biosynthesis	PA4448, PA5093, PA5098	HisD, histidine/phenylalanine ammonia-lyase, HutH		61	1	his_L	=	1	nh4	+	1	urcan
62	0				62	0				1.1.1.23	-9.939331 kcal/mol	histidinol dehydrogenase	histidine biosynthesis	Histidine Metabolism	Amino Acids Biosynthesis	PA4448	HisD	DELETD 1 H	62	1	h2o	+	1	histd	+	2	nad	>	3	h	+	1	his_L	+	2	nadh
63	0				63	0				2.6.1.9	-1.7600098 kcal/mol	histidinol-phosphate aminotransferase	histidine biosynthesis	Histidine Metabolism	Amino Acids Biosynthesis	PA3165, PA2531, PA4447	HisC2, HisC_p, HisC1		63	1	glu_L	+	1	imacp	=	1	akg	+	1	hisp
64	0				64	0				4.3.2.-	-14.857697 kcal/mol	imidazole glycerol phosphate synthase subunit HisF, HisH	histidine biosynthesis	Histidine Metabolism	Amino Acids Biosynthesis	PA5142, PA3152, PA3151, PA5140	HisH1, HisH2, HisF1, HisF2		64	1	gln_L	+	1	prlp	>	1	aicar	+	1	eig3p	+	1	glu_L	+	1	h
65	0				65	0				4.2.1.19	-10.626984 kcal/mol	imidazoleglycerol-phosphate dehydratase	histidine biosynthesis	Histidine Metabolism	Amino Acids Biosynthesis	PA5143	HisB		65	1	eig3p	=	1	h2o	+	1	imacp
66	0				66	0				3.5.4.19	18.697021 kcal/mol	phosphoribosyl-AMP cyclohydrolase	histidine biosynthesis	Histidine Metabolism	Amino Acids Biosynthesis	PA5066	HisI	DELETED 1 H	66	1	h2o	+	1	prbamp	=	1	prfp
67	0				67	0				3.6.1.31	-124.32709 kcal/mol	phosphoribosyl-ATP pyrophosphatase	histidine biosynthesis	Histidine Metabolism	Amino Acids Biosynthesis	PA5067	HisE		67	1	h2o	+	1	prbatp	=	1	ppi	+	1	prbamp
68	0				68	0				5.3.1.16	0.62 kcal/mol	1-(5-phosphoribosyl)-5-[(5- phosphoribosylamino)methylideneamino] imidazole-4-carboxamide isomerase	histidine biosynthesis	Histidine Metabolism	Amino Acids Biosynthesis	PA5141	HisA		68	1	prfp	=	1	prlp
69	100				69	87.554				2.7.6.1	-25.840576 kcal/mol	ribose-phosphate pyrophosphokinase	PRPP biosynthesis I	Histidine Metabolism	Amino Acids Biosynthesis	PA4670	Prs		69	1	atp	+	1	r5p	=	1	amp	+	1	prpp	+	1	h
70	0				70	0				3.6.1.39	-102.58893 kcal/mol	thymidine-triphosphatase	histidine biosynthesis	Histidine metabolism ;	Amino Acids Biosynthesis	PA5067	HisE	Rhea	70	1	dttp	+	1	h2o	=	1	dtmp	+	1	ppi	+	1	h
71	0				71	0				4.2.1.9	-6.746994 kcal/mol	dihydroxy-acid dehydratase	isoleucine biosynthesis I	L-isoleucine Biosynthesis	Amino Acids Biosynthesis	PA0353	ilvD		71	1	dhmp	=	1	mop3	+	1	h2o
72	0.0154				72	0				3.3.1.1	49.796005 kcal/mol	S-adenosyl-L-homocysteine hydrolase	methionine degradation I (to homocysteine), S-adenosyl-L-methionine cycle II	Methionine Metabolism	Amino Acids Biosynthesis	PA0432	SahH		72	1	ahcys	+	1	h2o	=	1	adn	+	1	hcys_L
73	0				73	0				4.4.1.1	-0.26712418 kcal/mol	cystathionine gamma-lyase	cysteine biosynthesis/homocysteine degradation L-cysteine degradation II	Methionine Metabolism	Amino Acids Biosynthesis	PA0400	MetC		73	1	cysth_L	+	1	h2o	=	1	obut	+	1	cys_L	+	1	nh4
74	0				74	0				4.4.1.13	-2.6571121 kcal/mol	cystathionine-β-lyase / L-cysteine desulfhydrase	L-methionine biosynthesis I L-cysteine degradation II	Methionine Metabolism	Amino Acids Biosynthesis	PA0400	MetC		74	1	cysth_L	+	1	h2o	=	1	hcys_L	+	1	nh4	+	1	pyr
75	0				75	0				2.3.1.31	-3.6100464 kcal/mol	homoserine O-acetyltransferase	homocysteine biosynthesis	Methionine Metabolism	Amino Acids Biosynthesis	PA0390	MetX		75	1	accoa	+	1	hom_L	=	1	achms	+	1	coa
76	0				76	0				3.5.1.16	-1.9830017 kcal/mol	homoserine O-acetyltransferase	citrulline biosynthesis	Arginine, Putriscine, and Spermidine Metabolism	Amino Acids Biosynthesis	PA5206 , PA5390	ArgE, acetylornithine deacetylase		76	1	nalc	+	1	h2o	=	1	citr_L	+	1	ac
77	0				77	0				2.3.1.1	-5.914154 kcal/mol	homoserine O-acetyltransferase	Nα-acetyl-L-methionine biosynthesis	Arginine, Putriscine, and Spermidine Metabolism	Amino Acids Biosynthesis	PA5204. PA4402	ArgA.ArgJ		77	1	met_L	+	1	accoa	>	1	nalm	+	1	coa	+	1	h
78	0				78	0				6.3.4.5	-9.715881 kcal/mol	homoserine O-acetyltransferase	canavaninosuccinate byosynthesis	Arginine, Putriscine, and Spermidine Metabolism	Amino Acids Biosynthesis	PA3525	ArgG		78	1	ouh	+	1	asp_L	+	1	atp	>	1	cvnsc	+	1	amp	+	1	ppi
79	0				79	0				2.6.1.57	1.3241272 kcal/mol	homoserine O-acetyltransferase	4-(methylsulfanyl)-2-oxobutanoate biosynthesis	Aromatic Amino Acids	Amino Acids Biosynthesis	PA0870, PA3139	PhhC		79	1	met_L	+	1	akg	=	1	ms2o	+	1	glu_L
80	0				80	0				2.6.1.57	-0.605896 kcal/mol	homoserine O-acetyltransferase	4-hydroxyphenylpyruvate biosynthesis	Aromatic Amino Acids	Amino Acids Biosynthesis	PA0870, PA3140	PhhC		80	1	akg	+	1	tyr_L	=	1	glu_L	+	1	hpp
81	0				81	0				2.6.1.1	0.7000122 kcal/mol	L-aspartate:2-oxoglutarate aminotransferase	TCA cycle VI (obligate autotrophs), glutamate degradation II	Asparagine metabolism	Amino Acids Biosynthesis	PA3139	aspartate aminotransferase		81	1	cys_L	+	1	akg	=	1	sfp	+	1	glu_L
82	3.93				82	3.93				2.6.1.1	-0.22587585 kcal/mol	L-aspartate:2-oxoglutarate aminotransferase	TCA cycle VI (obligate autotrophs), glutamate degradation II	Asparagine metabolism	Amino Acids Biosynthesis	PA3139, PA0870	aspartate aminotransferase, PhhC		82	1	phe_L	+	1	akg	=	1	phpyr	+	1	glu_L
83	0				83	0				1.1.1.85	1.7000732 kcal/mol	3-isopropylmalate dehydrogenase	2-oxovalerate biosynthesis	Branched Chain Amino Acid Biosynthesis	Amino Acids Biosynthesis	PA3118	LeuB		83	1	etlm	+	1	nad	>	1	oxvl	+	1	co2	+	1	nadh
84	0				84	0				1.1.1.85	1.7000732 kcal/mol	3-isopropylmalate dehydrogenase	6-(methylthio)-2-oxohexanoate biosynthesis	Branched Chain Amino Acid Biosynthesis	Amino Acids Biosynthesis	PA3118	LeuB		84	1	mtprm	+	1	nad	>	1	mt2ohn	+	1	co2	+	1	nadh
85	0				85	0				1.1.1.85	1.7000427 kcal/mol	3-isopropylmalate dehydrogenase	7-(methylthio)-2-oxoheptanoatebiosynthesis	Branched Chain Amino Acid Biosynthesis	Amino Acids Biosynthesis	PA3118	LeuB		85	1	mblm	+	1	nad	>	1	mt2ohpn	+	1	co2	+	1	nadh
86	0				86	0				1.1.1.85	1.7000427 kcal/mol	3-isopropylmalate dehydrogenase	8-(methylthio)-2-oxooctanoate biosynthesis	Branched Chain Amino Acid Biosynthesis	Amino Acids Biosynthesis	PA3118	LeuB		86	1	mtplm	+	1	nad	>	1	mt2oon	+	1	co2	+	1	nadh
87	0				87	0				1.1.1.85	1.7000122 kcal/mol	3-isopropylmalate dehydrogenase	9-(methylthio)-2-oxononanoate biosynthesis	Branched Chain Amino Acid Biosynthesis	Amino Acids Biosynthesis	PA3118	LeuB		87	1	mthexm	+	1	nad	>	2	mt2oxn	+	1	co2	+	1	nadh
88	0				88	0				1.1.1.85	1.7000427 kcal/mol	3-isopropylmalate dehydrogenase	10-(methylthio)-2-oxodecanoate biosynthesis	Branched Chain Amino Acid Biosynthesis	Amino Acids Biosynthesis	PA3118	LeuB		88	1	mthepm	+	1	nad	>	3	mt2oxdn	+	1	co2	+	1	nadh
89	0				89	0				2.3.1.46	-1.1135864 kcal/mol	homoserine O-succinyltransferase	L-methionine biosynthesis I	Methionine Metabolism	Amino Acids Biosynthesis	PA0390	MetX		89	1	hom_L	+	1	succoa	>	1	coa	+	1	suchms
90	0				90	0				2.1.1.13	14.132217 kcal/mol	B12-dependent methionine synthase	formylTHF biosynthesis, folate transformations I, methionine biosynthesis III	Methionine Metabolism	Amino Acids Biosynthesis	PA1843	MetH		90	1	m5thfol	+	1	hcys_L	>	1	met_L	+	1	thf
91	0				91	0				2.1.1.14	-6.41 kcal/mol	5- methyltetrahydropteroyltriglutamate/homocysteine S-methyltransferase	S-adenosyl-L-methionine cycle II, methionine biosynthesis III, S-adenosyl-L-methionine cycle I	Methionine Metabolism	Amino Acids Biosynthesis	PA1927	MetE		91	1	m5thptglu	+	1	hcys_L	=	1	met_L	+	1	thglu
92	0				92	0				2.5.1.48	-13.288216 kcal/mol	O-succinylhomoserine(thiol)-lyase	L-methionine biosynthesis I	Methionine Metabolism	Amino Acids Biosynthesis	PA3107	MetZ		92	1	cys_L	+	1	suchms	>	1	cysth_L	+	1	h	+	1	succ
93	0				93	0				2.5.1.48	-13.288216 kcal/mol	O-succinylhomoserine(thiol)-lyase	L-methionine biosynthesis I	Methionine Metabolism	Amino Acids Biosynthesis	PA3107	MetZ		93	1	achms	+	1	cys_L	=	1	ac	+	1	cysth_L	+	1	h
94	0				94	0				4.2.1.96	-3.9669895 kcal/mol	pterin-4-alpha-carbinolamine dehydratase	phenylalanine degradation I (aerobic)	Phenylalanine metabolism	Amino Acids Biosynthesis	PA0871	PhhB		94	1	hthb4	>	1	e12dhprdhpt	+	1	h2o
95	0				95	0				4.2.1.96	-3.9669895 kcal/mol	pterin-4-alpha-carbinolamine dehydratase	phenylalanine degradation I (aerobic)	Phenylalanine metabolism	Amino Acids Biosynthesis	PA0871	PhhB		95	1	hthb4	>	1	dhbpt	+	1	h2o
96	0				96	0				1.5.1.34	-13.7881775 kcal/mol	NADPH:6, 7-dihydropteridine oxidoreductase	phenylalanine degradation I (aerobic)	Phenylalanine metabolism	Amino Acids Biosynthesis				96	1	dhbpt	+	1	h	+	1	nadph	=	1	nadp	+	1	thbpt
97	4.02256				97	0				5.3.1.24	0.62 kcal/mol	N-(5'-phosphoribosyl)anthranilate isomerase	tryptophan biosynthesis	Phenylalanine, tyrosine and tryptophan biosynthesis ;	Amino Acids Biosynthesis	PA3113	TrpF		97	1	pran	=	1	cpr5p
98	0				98	0				Undetermined	20.161123 kcal/mol	L-glutamate 5-semialdehyde dehydratase (spontaneous)	None	Proline Biosynthesis	Amino Acids Biosynthesis				98	1	glu5sa	>	1	pyr5c	+	1	h	+	1	h2o
99	96.38				99	96.38				1.2.1.41	1.7835693 kcal/mol	gamma-glutamyl phosphate reductase	proline biosynthesis I	Proline Biosynthesis	Amino Acids Biosynthesis	PA4007	ProA		99	1	glu5p	+	1	h	+	1	nadph	>	1	glu5sa	+	1	nadp	+	1	phi
100	96.38				100	96.38				2.7.2.11	8.53833 kcal/mol	gamma-glutamyl kinase	proline biosynthesis I	Proline Biosynthesis	Amino Acids Biosynthesis	PA4565	ProB	Deleted: + 1 h (reactant)	100	1	atp	+	1	glu_L	>	1	adp	+	1	glu5p
101	0				101	0				3.5.1.16	2.6071148 kcal/mol	N-acetylornithine deacetylase	Proline Biosynthesis	Proline Biosynthesis	Amino Acids Biosynthesis	PA5206	ArgE		101	1	acg5sa	+	1	h2o	>	1	ac	+	1	glu5sa
102	0				102	0				1.5.1.2	-17.913513 kcal/mol	pyrroline-5-carboxylate reductase	proline biosynthesis I	Proline Biosynthesis	Amino Acids Biosynthesis	PA0393	ProC		102	1	pyr5c	+	2	h	+	1	nadph	=	1	nadp	+	1	pro_L
103	0				103	0				3.1.3.15	5.9687347 kcal/mol	histidinol-phosphatase	histidine biosynthesis	Regulatory functions	Amino Acids Biosynthesis	PA3296	Alkaline phosphatase H		103	1	h2o	+	1	hisp	>	1	histd	+	1	phi
104	0				104	0				2.7.9.3	104.17346 kcal/mol	selenophosphate synthetase	selenocysteine biosynthesis I (bacteria)	Selenoamino acid metabolism	Amino Acids Biosynthesis	PA1642	SelD		104	1	atp	+	1	h2o	+	1	seln	>	1	amp	+	1	phi	+	1	selnp
105	0				105	0				1.1.1.95	1.0318604 kcal/mol	D-3-phosphoglycerate dehydrogenase	serine biosynthesis	Serine & Glycine Biosynthesis	Amino Acids Biosynthesis	PA0316	SerA		105	1	pg3	+	1	nad	=	1	php	+	1	h	+	1	nadh
106	0				106	0				2.6.1.52	0.07583618 kcal/mol	phosphoserine aminotransferase	serine biosynthesis	Serine & Glycine Biosynthesis	Amino Acids Biosynthesis	PA3167	SerC		106	1	php	+	1	glu_L	=	1	akg	+	1	pser_L
107	0				107	0				3.1.3.3	9.266998 kcal/mol	phosphoserine phosphatase	serine biosynthesis	Serine & Glycine Biosynthesis	Amino Acids Biosynthesis	PA1757, PA4960	ThrH, SerB	Deleted: + 1 h (reactant)	107	1	h2o	+	1	pser_L	>	1	phi	+	1	ser_L
108	0				108	0				1.1.1.103	-0.25820923 kcal/mol	L-threonine dehydrogenase (w/ AOBUTDs)	L-threonine degradation II	Serine & Glycine Biosynthesis	Amino Acids Biosynthesis	PA4097, PA2119, PA4153, PA2158, PA5421, PA2188	Tdh		108	1	nad	+	1	thr_L	=	1	aobut	+	1	h	+	1	nadh
109	0				109	0				2.5.1.48 - 4.2.99.9 - 2.5.1.-	-14.698212 kcal/mol	O-succinylhomoserine sulfhydrylase	Cysteine and methionine metabolism	Sulfur metabolism ; Glycine, serine and threonine metabolism ; Methionine metabolism ;	Amino Acids Biosynthesis	PA3107	MetZ		109	1	h2s	+	1	suchms	=	1	hcys_L	+	1	succ	+	1	h
110	0				110	0				2.5.1.49	-9.964119 kcal/mol	O-acetylhomoserine aminocarboxypropyltransferase	homocysteine biosynthesis	Sulfur metabolism ; Selenoamino acid metabolism ; Nitrogen metabolism ; Methionine metabolism ; Glycine, serine and threonine metabolism ; Cysteine metabolism ;	Amino Acids Biosynthesis	PA5025	MetY		110	1	achms	+	1	ch4s	=	1	ac	+	1	h	+	1	met_L
111	0				111	0				1.2.1.11	1.7835693 kcal/mol	aspartate-semialdehyde dehydrogenase	lysine biosynthesis I, homoserine biosynthesis	Threonine and Lysine Metabolism	Amino Acids Biosynthesis	PA3116, PA3117	Asd_h, Asd		111	1	pasp4	+	1	h	+	1	nadph	=	1	aspsa	+	1	nadp	+	1	phi
112	0				112	0				2.7.2.4	9.888306 kcal/mol	aspartate kinase	lysine biosynthesis I, homoserine biosynthesis	Threonine and Lysine Metabolism	Amino Acids Biosynthesis	PA0904	LysC	Deleted: + 1 h (reactant)	112	1	asp_L	+	1	atp	>	1	pasp4	+	1	adp
113	0				113	0				4.1.1.20	-3.0900116 kcal/mo	diaminopimelate decarboxylase	lysine biosynthesis I	Threonine and Lysine Metabolism	Amino Acids Biosynthesis	PA5277	LysA		113	1	dap_M	+	1	h	>	1	co2	+	1	lys_L
114	0				114	0				5.1.1.7	0.0 kcal/mol	diaminopimelate epimerase	lysine biosynthesis I	Threonine and Lysine Metabolism	Amino Acids Biosynthesis	PA5278	DapF		114	1	dap_LL	=	1	dap_M
115	0				115	0				1.17.1.8	-0.36236572 kcal/mol	4-hydroxy-tetrahydrodipicolinate reductase	L-lysine biosynthesis	Threonine and Lysine Metabolism	Amino Acids Biosynthesis	PA4759	DapB		115	1	hthdp	+	1	h	+	1	nadph	=	1	nadp	+	1	thdp	+	1	h2o
116	0				116	0				4.3.3.7	-32.025223 kcal/mol	4-hydroxy-tetrahydrodipicolinate synthase	L-lysine biosynthesis	Threonine and Lysine Metabolism	Amino Acids Biosynthesis	PA0223, PA1254, PA4188, PA1010	DapA_h, DapA	Deleted: 1 molecule H2O (product)	116	1	aspsa	+	1	pyr	>	1	hthdp	+	1	h	+	1	h2o
117	0				117	0				1.1.1.3	-7.72937 kcal/mol	homoserine dehydrogenase	homoserine biosynthesis	Threonine and Lysine Metabolism	Amino Acids Biosynthesis	PA3736	Hom	Deleted: 1 H (product)	117	1	aspsa	+	1	h	+	1	nadph	=	1	hom_L	+	1	nadp
118	12.625				118	22.6327				2.7.1.39	-14.815857 kcal/mol	homoserine kinase	threonine biosynthesis from homoserine	Threonine and Lysine Metabolism	Amino Acids Biosynthesis	PA1757, PA5495	ThrH, ThrB		118	1	atp	+	1	hom_L	>	1	adp	+	1	phom	+	1	h
119	0				119	0				3.5.1.18	-2.5029907 kcal/mol	succinyl-diaminopimelate desuccinylase	lysine biosynthesis I	Threonine and Lysine Metabolism	Amino Acids Biosynthesis	PA1162	DapE		119	1	h2o	+	1	sl26da	>	1	dap_LL	+	1	succ
120	0				120	0				2.6.1.17	0.0758667 kcal/mol	succinyldiaminopimelate transaminase	lysine biosynthesis I	Threonine and Lysine Metabolism	Amino Acids Biosynthesis	PA3659, PA0895	DapC, AruC		120	1	glu_L	+	1	sl2a6o	=	1	akg	+	1	sl26da
121	0				121	0				2.3.1.117	24.395203 kcal/mol	tetrahydrodipicolinate succinylase	lysine biosynthesis I	Threonine and Lysine Metabolism	Amino Acids Biosynthesis	PA3666	DapD		121	1	h2o	+	1	succoa	+	1	thdp	>	1	coa	+	1	sl2a6o
122	12.625				122	22.6327				4.2.3.1	6.7470093 kcal/mol	threonine synthase	threonine biosynthesis from homoserine	Threonine and Lysine Metabolism	Amino Acids Biosynthesis	PA3735	ThrC	Deleted: 1 H (product)	122	1	h2o	+	1	phom	>	1	phi	+	1	thr_L
123	0				123	0				1.1.1.38 - 1.1.1.39	-0.3199463 kcal/mol	malate dehydrogenase	gluconeogenesis I	Valine, leucine and isoleucine biosynthesis ;	Amino Acids Biosynthesis	PA3471	NAD-dependent malic enzyme		123	1	mal_D	+	1	nad	=	1	co2	+	1	nadh	+	1	pyr
124	73.5443				124	100				2.6.1.42	0.5541229 kcal/mol	branched-chain amino acid aminotransferase	L-valine Biosynthesis	Valine, leucine and isoleucine degradation ; Valine, leucine and isoleucine biosynthesis ; Pantothenate and CoA biosynthesis ;	Amino Acids Biosynthesis	PA5013	IlvE		124	1	akg	+	1	val_L	=	1	mob	+	1	glu_L
125	1.64				125	1.64				4.2.1.49	5.2630005 kcal/mol	urocanate hydratase	L-histidine Degradation	Amino Acids Degradation	Amino Acids Degradation	PA5100	HutU		125	1	h2o	+	1	urcan	=	1	izp4
126	0				126	0				1.2.1.24	-15.76944 kcal/mol	succinate-semialdehyde dehydrogenase I	4-aminobutyrate degradation	4-Aminobutanoate Degradation	Amino Acids Degradation	PA0265	GabD		126	1	h2o	+	1	nad	+	1	sucsal	>	2	h	+	1	nadh	+	1	succ
127	0				127	0				1.2.1.16	-26.040588 kcal/mol	succinate-semialdehyde dehydrogenase (NAD(P)+)	4-aminobutyrate degradation III	4-Aminobutanoate Degradation	Amino Acids Degradation	PA0265	GabD	Deleted: 1 H (product)	127	1	h2o	+	1	nadp	+	1	sucsal	=	2	h	+	1	nadph	+	1	succ
128	0				128	0				3.5.1.96	-1.254776 kcal/mol	succinylglutamate desuccinylase	arginine degradation II (AST pathway)	Arginine and proline metabolism ;	Amino Acids Degradation	PA0901	AruE		128	1	h2o	+	1	sucglu	>	1	glu_L	+	1	succ
129	1.05				129	1.05				2.6.1.5 - 2.6.1.57	-0.605896 kcal/mol	tyrosine aminotransferase	tyrosine degradation I, 4-hydroxyphenylpyruvate biosynthesis	Aromatic Amino Acids	Amino Acids Degradation	PA0870, PA3139	PhhC, ArAT		129	1	akg	+	1	tyr_L	=	1	hpp	+	1	glu_L
130	0				130	0				4.3.1.17	-10.384121 kcal/mol	L-serine dehydratase	L-serine degradation	L-Amino Acids Degradation	Amino Acids Degradation	PA5379, PA2443, PA2683	SdaB, SdaA		130	1	ser_L	>	1	nh4	+	1	pyr
131	0				131	0				4.1.2.48	1.0 kcal/mol	low specificity l-threonine aldolase	threonine degradation IV, glycine biosynthesis IV	L-threonine Degradation	Amino Acids Degradation	PA5413	ItaA		131	1	thr_L	=	1	acald	+	1	gly
132	0				132	0				1.5.99.6		spermidine dehydrogenase SpdH	Arginine and proline metabolism	Urea cycle and metabolism of amino groups ; Methane metabolism ;	Amino Acids Degradation	PA3713	SpdH		132	1	fad	+	1	h2o	+	1	spmd	=	1	dampp	+	1	abutn4	+	1	fadh2
133	0				133	0				1.14.16.1	-90.71001 kcal/mol	phenylalanine 4-monooxygenase	phenylalanine degradation I (aerobic), tyrosine biosynthesis IV	Aromatic Amino Acids	Amino Acids Degradation - Biosynthesis	PA0872	PhhA		133	1	o2	+	1	phe_L	+	1	thbpt	>	1	hthb4	+	1	tyr_L
134	0				134	8.19233				4.1.3.4	-1.2635498 kcal/mol	hydroxymethylglutaryl-CoA lyase	leucine degradation I	Acyclic isoprenoid and branched-chain amino acids catabolism ;	Amino Acids Degradation	PA2011	LiuE		134	1	hmgcoa	=	1	acac	+	1	accoa
135	0				135	0				1.3.8.4	7.09079 kcal/mol	isovaleryl-CoA dehydrogenase	L-leucine degradation I	Acyclic isoprenoid catabolism	Amino Acids Degradation	PA2015	LiuA		135	1	mb2coa3	+	1	fadh2	=	1	fad	+	1	ivcoa	+	1	h
136	0				136	8.19233				6.4.1.4	-4.3723145 kcal/mol	methylcrotonyl-CoA carboxylase subunit alpha / beta	leucine degradation I	Acyclic isoprenoid catabolism	Amino Acids Degradation	PA2014, PA2012	LiuB AND LiuD		136	1	mb2coa3	+	1	atp	+	1	hco3	>	1	mgcoa	+	1	adp	+	1	h	+	1	phi
137	0				137	8.19233				4.2.1.18	3.0229492 kcal/mol	methylglutaconyl-CoA hydratase	leucine degradation I	Acyclic isoprenoid catabolism	Amino Acids Degradation	PA2013	Gamma-carboxygeranoyl-CoA hydratase		137	1	mgcoa	+	1	h2o	=	1	hmgcoa
138	0				138	0				6.4.1.3	-6.182251 kcal/mol	Propionyl-CoA carboxylase	propanoyl CoA degradation I	Acyclic isoprenoid catabolism	Amino Acids Degradation			Deleted: gene name and protein	138	1	atp	+	1	hco3	+	1	ppcoa	=	1	adp	+	1	h	+	1	mmcoa_S	+	1	phi
139	0				139	0				5.1.99.1	0.0 kcal/mol	methylmalonyl CoA epimerase	pyruvate fermentation to propanoate I, methylaspartate cycle, 3-hydroxypropanoate cycle, propanoyl CoA degradation I, 3-hydroxypropanoate/4-hydroxybutanate cycle, anaerobic energy metabolism (invertebrates, mitochondrial)	Alternate Carbon Metabolism	Amino Acids Degradation				139	1	mmcoa_R	=	1	mmcoa_S
140	0				140	0				1.4.3.19	-3.7371178 kcal/mol	sarcosine oxidase subunit beta : soxB sarcosine oxidase subunit delta : soxD sarcosine oxidase subunit alpha : soxA sarcosine oxidase subunit gamma : soxG	glycine betaine degradation I	Amino acid biosynthesis and metabolism	Amino Acids Degradation	PA3863, PA1489, PA5309, PA3456, PA1567, PA3424, PA1267, PA2195, PA1565, PA0534, PA1918, PA5145, PA4548, PA1028, PA2776	ThiO_h10, ThiO_h4, ThiO_h12, ThiO_h9, ThiO_h6, ThiO_h8, ThiO_h3, HcnC, ThiO_h5, ThiO_h, ThiO_h7, ThiO_h11, YfiT, ThiO_h2, OrdL		140	1	h2o	+	1	o2	+	1	sarcs	>	1	glx	+	1	h2o2	+	1	mea
141	1.64				141	1.64				3.5.2.7	0.016998291 kcal/mol	imidazolonepropionase	histidine degradation I , histidine degradation II	Amino acid biosynthesis and metabolism	Amino Acids Degradation	PA5092	HutI		141	1	izp4	+	1	h2o	>	1	forglu
142	0				142	0				1.2.1.54	-12.481201 kcal/mol	4-guanidinobutyraldehyde dehydrogenase / 4-aminobutyraldehyde dehydrogenase	L-arginine degradation IX (arginine:pyruvate transaminase pathway)/ putrescine degradation V	Amino Acid Degradation	Amino Acids Degradation	PA5312	KauB	Modification according to Biocyc	142	1	gdbtal	+	1	h2o	+	1	nad	>	1	gubut	+	2	h	+	1	nadh
143	0				143	0				2.6.1.19	0.32409668 kcal/mol	4-aminobutyrate aminotransferase	4-aminobutyrate degradation III, GABA shunt, 4-aminobutyrate degradation, 4-aminobutyrate degradation II	Amino Acid Degradation	Amino Acids Degradation	PA0266	GabT		143	1	a4but	+	1	akg	=	1	glu_L	+	1	sucsal
144	0				144	0				1.2.1.19	-12.481171 kcal/mol	4-aminobutyraldehyde dehydrogenase	putrescine degradation I, putrescine degradation V, putrescine degradation IV	Amino Acid Degradation	Amino Acids Degradation	PA0219, PA5312	AldH3, KauB		144	1	abutn4	+	1	h2o	+	1	nad	>	1	a4but	+	2	h	+	1	nadh
145	0				145	3.62				3.5.3.1	-3.572998 kcal/mol	arginase	urea cycle	Amino Acid Degradation	Amino Acids Degradation	PA1421	GbuA		145	1	arg_L	+	1	h2o	=	1	orn_L	+	1	urea
146	0				146	0				3.5.3.17	-3.572998 kcal/mol	guanidinopropionase	putrescine biosynthesis	Arginine metabolism	Amino Acids Degradation	PA0288	GpuA		146	1	gpa	+	1	h2o	=	1	ala_B	+	1	urea
147	0.833				147	0.833				3.5.1.1 - 3.5.1.38	-4.297142 kcal/mol	L-asparaginase	asparagine degradation I	Amino Acid Degradation	Amino Acids Degradation	PA1337, PA2253	AnsB, AnsA		147	1	asn_L	+	1	h2o	>	1	asp_L	+	1	nh4
148	0				148	0				4.3.1.1	3.1917648 kcal/mol	aspartate ammonia-lyase	glutamate degradation II	Amino Acid Degradation	Amino Acids Degradation	PA5429	AspA		148	1	asp_L	>	1	fum	+	1	nh4
149	11.2666				149	0				1.4.3.3	17.497353 kcal/mol	D-amino acid oxidase	D-Amino acid metabolism	Amino Acid Degradation	Amino Acids Degradation	PA0534, PA5145, PA3456, PA4548, PA1565, PA3424, PA1567, PA1267, PA2195, PA3863, PA2776, PA1918, PA1028, PA1489, PA5309	ThiO_h, ThiO_h11, ThiO_h9, YfiT, ThiO_h5, ThiO_h8, ThiO_h6, ThiO_h3, HcnC, ThiO_h10, OrdL, ThiO_h7, ThiO_h2, ThiO_h4, ThiO_h12		149	1	ala_D	+	1	h2o	+	1	o2	>	1	h2o2	+	1	nh4	+	1	pyr
150	0				150	0				1.2.1.88	-13.105316 kcal/mol	bifunctional proline dehydrogenase/pyrroline-5-carboxylate dehydrogenase	proline degradation	Amino Acid Degradation	Amino Acids Degradation	PA0782	PutA		150	1	glu5sa	+	1	h2o	+	1	nad	>	1	glu_L	+	2	h	+	1	nadh
151	0				151	0				3.5.3.12	-11.648888 kcal/mol	agmatine deiminase	putrescine biosynthesis II, arginine degradation IV (arginine decarboxylase/agmatine deiminase pathway)	Arginine and proline metabolism	Amino Acids Degradation	PA0292	AguA		151	1	agm	+	1	h2o	>	1	cbmps	+	1	nh4
152	0				152	0				3.5.3.6	-12.273001 kcal/mol	arginine deiminase	arginine degradation V (arginine deiminase pathway)	Arginine and proline metabolism	Amino Acids Degradation	PA5171	ArcA		152	1	arg_L	+	1	h2o	>	1	citr_L	+	1	nh4
153	0				153	0				3.5.1.53	2.1128807 kcal/mol	N-carbamoylputrescine amidohydrolase	putrescine biosynthesis II, arginine degradation IV (arginine decarboxylase/agmatine deiminase pathway)	Arginine and proline metabolism	Amino Acids Degradation	PA0293	AguB		153	1	cbmps	+	2	h	+	1	h2o	=	1	co2	+	1	nh4	+	1	ptrc
154	0				154	0				3.5.3.7	-3.572998 kcal/mol	guanidinobutyrase	arginine degradation IX (arginine:pyruvate transaminase pathway)	Arginine and proline metabolism	Amino Acids Degradation	PA1421	GbuA		154	1	gubut	+	1	h2o	>	1	a4but	+	1	urea
155	0				155	0				2.6.1.82	-0.71699905 kcal/mol	putrescine aminotransferase	putrescine degradation IV, spermine and spermidine degradation II	arginine catabolism	Amino Acids Degradation	PA2588	YgjG		155	1	abutn4	=	1	pyrr	+	1	h2o
156	100				156	100				2.6.1.29	1.5723495 kcal/mo	putrescine aminotransferase	putrescine degradation I	arginine catabolism	Amino Acids Degradation	PA0299	SpuC		156	1	akg	+	1	ptrc	=	1	abutn4	+	1	glu_L
157	0				157	0				2.6.1.113	-0.29175568 kcal/mol	putrescine--pyruvate aminotransferase	putrescine degradation V	arginine catabolism	Amino Acids Degradation	PA0299	SpuC		157	1	pyr	+	1	ptrc	=	1	abutn4	+	1	ala_L
158	0				158	0				3.7.1.2	-17.907135 kcal/mol	fumarylacetoacetase	tyrosine degradation I	Aromatic Amino Acids	Amino Acids Degradation	PA2008	FahA		158	1	fumacac	+	1	h2o	>	1	acac	+	1	fum	+	1	h
159	0				159	0				1.13.11.5	-83.11824 kcal/mol	homogentisate 1, 2-dioxygenase	tyrosine degradation I	Aromatic Amino Acids	Amino Acids Degradation	PA2009	HmgA		159	1	hgentis	+	1	o2	>	1	mlacac	+	1	h
160	0				160	0				5.2.1.2	0.0 kcal/mol	maleylacetoacetate isomerase	tyrosine degradation I	Aromatic Amino Acids	Amino Acids Degradation	PA2473, PA2007	MaiA		160	1	mlacac	=	1	fumacac
161	0				161	0				2.3.1.174	7.0599365 kcal/mol	beta-ketoadipyl CoA thiolase	phenylacetate degradation I (aerobic)	Aromatic Compounds Degradation	Amino Acids Degradation	PA0228	PcaF		161	1	coa	+	1	oxadpcoa	=	1	accoa	+	1	succoa
162	0				162	0				5.5.1.1	-1.4282227 kcal/mol	muconate cycloisomerase I	catechol degradation to β-ketoadipate	Aromatic Compounds Degradation	Amino Acids Degradation	PA2509	CatB		162	1	h	+	1	muc	=	1	d5o2a
163	0				163	0				5.3.3.4	-8.569984 kcal/mol	muconolactone delta-isomerase	catechol degradation to β-ketoadipate	Aromatic Compounds Degradation	Amino Acids Degradation	PA2508	CatC		163	1	d5o2a	=	1	o45dhf2ac
164	0				164	0				5.5.1.2	-3.032364 kcal/mol	3-carboxy-cis, cis-muconate cycloisomerase	protocatechuate degradation II (ortho-cleavage pathway)	Aromatic Compounds Degradation	Amino Acids Degradation	PA0230	PcaB		164	1	cmuc	+	1	h	=	1	c25dho
165	0				165	0				4.1.1.44	-7.8117676 kcal/mol	gamma-carboxymuconolactone decarboxylase	protocatechuate degradation II (ortho-cleavage pathway)	Aromatic Compounds Degradation	Amino Acids Degradation	PA0232	PcaC		165	1	c25dho	+	1	h	>	1	o45dhf2ac	+	1	co2
166	0				166	0				3.1.1.24	-2.9912567 kcal/mol	beta-ketoadipate enol-lactone hydrolase	protocatechuate degradation II (ortho-cleavage pathway), catechol degradation to β-ketoadipate	Aromatic Compounds Degradation	Amino Acids Degradation	PA0231, PA0480, PA3226	PcaD		166	1	o45dhf2ac	+	1	h2o	>	1	oxadp	+	1	h
167	0				167	0				1.13.11.3	-98.7606 kcal/mol	protocatechuate 3, 4-dioxygenase	protocatechuate degradation II (ortho-cleavage pathway)	Aromatic Compounds Degradation	Amino Acids Degradation	PA0154, PA0153	PcaG, PcaH		167	1	dhbz	+	1	o2	>	1	cmuc	+	2	h
168	0				168	0				1.14.13.2	-91.90051 kcal/mol	4-hydroxybenzoate 3-monooxygenase	Benzoate degradation	Aromatic Compounds Degradation	Amino Acids Degradation	PA0247	PobA		168	1	h4bz	+	1	nadph	+	1	h	+	1	o2	>	1	dhbz	+	1	h2o	+	1	nadp
169	5.34				169	5.34				2.6.1.42	-1.3458862 kcal/mol	branched-chain amino acid aminotransferase	isoleucine biosynthesis I (from threonine), isoleucine degradation I	Branched Chain Amino Acid Biosynthesis	Amino Acids Degradation	PA5013	IlvE		169	1	akg	+	1	ile_L	=	1	mop3	+	1	glu_L
170	82.2957				170	83.4239				6.2.1.16	-8.241699 kcal/mol	acetoacetyl-CoA synthetase	Valine, leucine and isoleucine degradation	Butanoate metabolism	Amino Acids Degradation	PA1997	Acs_h2	Deleted: 1 H (product)	170	1	acac	+	1	atp	+	1	coa	>	1	aacoa	+	1	amp	+	1	ppi
171	0				171	0				1.1.1.30	-3.388214 kcal/mol	3-hydroxybutyrate dehydrogenase	Butanoate metabolism	Butanoate metabolism	Amino Acids Degradation	PA2003	BdhA		171	1	hbut_R	+	1	nad	=	1	acac	+	1	h	+	1	nadh
172	1.64				172	1.64				3.5.1.49	-4.1271286 kcal/mol	formamide amidohydrolase	cyanide detoxification II	Carbon compound catabolism	Amino Acids Degradation	PA3366	AmiE		172	1	frmd	+	1	h2o	>	1	form	+	1	nh4
173	0.0154				173	0				1.5.3.1	-19.853012 kcal/mol	sarcosine oxidase	glycine betaine degradation I	Carbon compound catabolism	Amino Acids Degradation	PA5416, PA5419, PA5417, PA5418	SoxB, SoxG, SoxD, SoxA		173	1	h2o	+	1	o2	+	1	sarcs	>	1	fald	+	1	gly	+	1	h2o2
174	0				174	0				2.8.3.6	-2.040039 kcal/mol	3-oxoadipate CoA-transferase	3-oxoadipate degradation	Carboxylates Degradation	Amino Acids Degradation	PA1999, PA2000	DhcA, DhcB		174	1	oxadp	+	1	succoa	=	1	oxadpcoa	+	1	succ
175	0				175	0				4.3.1.18	-8.334122 kcal/mol	D-serine dehydratase	D-serine degradation	D-Amino Acids Degradation	Amino Acids Degradation	PA3357	DsdA		175	1	ser_D	>	1	nh4	+	1	pyr
176	1.64				176	1.64				3.5.3.8	7.177002 kcal/mol	formimidoylglutamase	histidine degradation I	Energy metabolism	Amino Acids Degradation	PA3175	HutG		176	1	forglu	+	1	h2o	=	1	frmd	+	1	glu_L
177	0				177	0				3.5.3.13	1.6787415 kcal/mol	N-formimino-L-glutamate deiminase	histidine degradation II	Energy metabolism	Amino Acids Degradation	PA5106	HutF		177	1	forglu	+	1	h2o	=	1	Nforglu	+	1	nh4
178	0				178	0				1.1.1.29	1.441803 kcal/mol	glycerate dehydrogenase	serine metabolism	Glycine, serine and threonine metabolism	Amino Acids Degradation	PA4626	HprA		178	1	h	+	1	hpyr	+	1	nadh	=	1	glyc_R	+	1	nad
179	8.67771				179	22.9708				2.1.2.10	0.29180908 kcal/mol	Glycine Cleavage System	aminomethyltransferase	Glycine, serine and threonine metabolism	Amino Acids Degradation	PA5213, PA5215, PA5214, PA2250, PA4829, PA1587, PA2446, PA2445, PA2442	GcvP1+GcvT1+GcvH1, LpdV+Lpd3+LpdG, GcvH2+GcvP2+GcvT2		179	1	gly	+	1	nad	+	1	thf	>	1	co2	+	1	mlthf	+	1	nadh	+	1	nh4
180	0				180	0				2.3.1.9	-5.249817 kcal/mol	acetyl-CoA C-acetyltransferase	L-isoleucine degradation I, 2-methylbutanoate biosynthesis	Isoleucine Catabolism	Amino Acids Degradation	PA1736, PA4785, PA3925, PA2553, PA2001, PA3589	AtoB		180	1	maacoa	+	1	coa	=	1	accoa	+	1	ppcoa
181	0				181	0				1.3.8.5	7.09079 kcal/mol	2-methyl-branched-chain-enoyl-CoA reductase	Isoleucine degradation I	Isoleucine Catabolism	Amino Acids Degradation	PA0746	acyl-CoA dehydrogenase		181	1	mbcoa	+	1	fad	=	1	mb2coa2	+	1	fadh2
182	0				182	0				1.3.99.2 - 1.3.8.1	-82.98 kcal/mol	acyl-CoA dehydrogenase	fatty acid β-oxidation I	Isoleucine Catabolism	Amino Acids Degradation	PA5020 PA2552	CaiA_h2		182	2	mbcoa	+	1	o2	>	2	mb2coa2	+	2	h2o
183	0				183	0				4.2.1.17	1.6029663 kcal/mol	enoyl-CoA hydratase	Isoleucine degradation I	Isoleucine Catabolism	Amino Acids Degradation	PA1629 PA3591 PA1737 PA3014	PaaF, FadJ, FadB		183	1	mb2coa2	+	1	h2o	=	1	hmbcoa
184	0				184	0				1.1.1.178	1.0817261 kcal/mol	3-hydroxy-2-methylbutyryl-CoA dehydrogenase	Isoleucine degradation I	Isoleucine Catabolism	Amino Acids Degradation	PA2554			184	1	hmbcoa	+	1	nad	=	1	maacoa	+	1	h	+	1	nadh
185	0				185	19.0532				4.2.1.59	22.705242 kcal/mol	3-hydroxyacyl-CoA dehydrogenase (2-Methylacetoacetyl-CoA)	palmitate biosynthesis II	Isoleucine Catabolism	Amino Acids Degradation	PA1610, PA3645	FabA, FabZ		185	1	hbACP	=	1	beACP	+	1	h2o
186	0				186	0				5.4.99.2	1.81 kcal/mol	methylmalonyl-CoA mutase	conversion of succinate to propanoate, pyruvate fermentation to propanoate I, methylaspartate cycle, 3-hydroxypropanoate cycle, propanoyl CoA degradation I, 3-hydroxypropanoate/4-hydroxybutanate cycle, anaerobic energy metabolism (invertebrates, mitochondrial)	Isoleucine Catabolism	Amino Acids Degradation				186	1	mmcoa_R	=	1	succoa
187	5.81				187	0				2.6.1.48	0.32411194 kcal/mol	5-aminovalerate aminotransferase	L-lysine degradation X	Lysine Catabolism	Amino Acids Degradation	PA0266	DavT	Deleted: 2 H (product)	187	1	akg	+	1	damval	=	1	glu_L	+	1	glusa
188	0				188	0				1.3.8.1	7.650757 kcal/mol	short-chain acyl-CoA dehydrogenase	pyruvate fermentation to butanol I, pyruvate fermentation to butanoate, L-lysine fermentation to acetate and butanoate, gallate degradation III (anaerobic), acetyl-CoA fermentation to butanoate II, succinate fermentation to butanoate, 4-aminobutanoate degradation V, L-glutamate degradation V (via hydroxyglutarate)	Lysine Catabolism	Amino Acids Degradation	PA2552	ACADS	Deleted: 1 H (product), Changed nad for fad	188	1	btcoa	+	1	fad	=	1	butd2coa	+	1	fadh2
189	5.81				189	0				1.5.1.-	-2.68 kcal/mol	1-piperideine dehydrogenase	L-lysine degradation X	Lysine Catabolism	Amino Acids Degradation				189	2	h2o	+	1	nad	+	1	pprdn	>	1	damval	+	1	nadh	+	1	h
190	0				190	0					12.79 kcal/mol		fatty acid oxidation (Butanoyl-CoA )	Lysine Catabolism	Amino Acids Degradation				190	1	btcoa	+	1	fad	+	1	h2o	+	1	nad	>	1	aacoa	+	1	fadh2	+	3	h	+	1	nadh
191	5.81				191	0				1.2.1.20	-14.977722 kcal/mol	glutarate-semialdehyde dehydrogenase	L-lysine degradation III	Lysine Catabolism	Amino Acids Degradation	PA0265	GabD		191	1	glusa	+	1	h2o	+	1	nadp	>	1	glutar	+	2	h	+	1	nadph
192	5.81				192	0				6.2.1.6	-3.0941162 kcal/mol	glutaryl-coa synthetase		Lysine Catabolism	Amino Acids Degradation				192	1	atp	+	1	coa	+	1	glutar	>	1	adp	+	1	glutcoa	+	1	phi
193	0				193	0				2.3.1.168	0.69 kcal/mol	dihydrolipoyllysine-residue (2-methylpropanoyl)transferase	isoleucine degradation I	Lysine degradation, Citrate cycle (TCA cycle)	Amino Acids Degradation	PA2247, PA2248, PA2249, PA3415, PA4152	BkdB, BkdA		193	1	mbutdhla2	+	1	coa	=	1	mbcoa	+	1	dhlam
194	0				194	8.19233				2.3.1.168	0.17 kcal/mol	2-oxoisovalerate dehydrogenase subunit beta	Valine, leucine and isoleucine degradation	Lysine degradation, Citrate cycle (TCA cycle)	Amino Acids Degradation	PA2248	BkdA2		194	1	mbutdhla3	+	1	coa	=	1	dhlam	+	1	ivcoa
195	0				195	19.84				1.2.1.2	-5.1540833 kcal/mol	formate dehydrogenase	Glyoxylate and dicarboxylate metabolism	Methane metabolism ; Glyoxylate and dicarboxylate metabolism ;	Amino Acids Degradation	PA4812	FdnG		195	1	form	+	1	nad	=	1	co2	+	1	nadh
196	0				196	0				3.5.1.10	17.842873 kcal/mol	formyltetrahydrofolate deformylase	formaldehyde oxidation VII (THF pathway)	One Carbon Metabolism	Amino Acids Degradation	PA5420, PA4314	PurU2, PurU1		196	1	fthf	+	1	h2o	>	1	form	+	1	h	+	1	thf
197	25.8592				197	33.738				3.5.4.9	-35.90825 kcal/mol	bifunctional 5, 10-methylene-tetrahydrofolate dehydrogenase/ 5, 10-methylene-tetrahydrofolate cyclohydrolase	folate transformations III, formaldehyde oxidation VII, tetrahydrofolate salvage from 5, 10-methenyltetrahydrofolate	One Carbon Metabolism	Amino Acids Degradation	PA1796	FolD		197	1	h2o	+	1	methf	=	1	fthf	+	1	h
198	25.8592				198	33.738				1.5.1.5	8.888794 kcal/mo	formaldehyde oxidation VII	formylTHF biosynthesis, folate transformations I, reductive acetyl coenzyme A pathway, formate reduction to 5, 10-methylenetetrahydrofolate	One Carbon Metabolism	Amino Acids Degradation	PA1796	FolD		198	1	mlthf	+	1	nadp	=	1	methf	+	1	nadph
199	0				199	0				1.5.1.20	21.654053 kcal/mol	5, 10-methylenetetrahydrofolate reductase	formylTHF biosynthesis, folate transformations I	One Carbon Metabolism	Amino Acids Degradation	PA0430	MetF		199	1	h	+	1	mlthf	+	1	nadh	=	1	m5thfol	+	1	nad
200	0				200	0				1.2.2.1		nitrate-inducible formate dehydrogenase subunit gamma	nitrate reduction III (dissimilatory)	Oxidative phosphorylation	Amino Acids Degradation	PA4810, PA4811, PA4812	FdnI, FdnH, FdnG		200	1	form	+	3	h	+	1	ubq8	>	1	co2	+	1	ubq8h2	+	2	h_ext
201	0				201	0				1.13.11.27	-109.72 kcal/mol	4-hydroxyphenylpyruvate dioxygenase	L-tyrosine degradation I	Phenylalanine metabolism	Amino Acids Degradation	PA0865	HPD		201	1	hpp	+	1	o2	>	1	co2	+	1	hgentis
202	0				202	8.19233				1.8.1.4	19.404053 kcal/mol	dihydrolipoamide dehydrogenase	2-oxoisovalerate decarboxylation to isobutanoyl-CoA	Pyruvate metabolism ; Glycolysis / Gluconeogenesis ; Glycine, serine and threonine metabolism ; Citrate cycle (TCA cycle) ;	Amino Acids Degradation	PA1587, PA2247, PA2248, PA2250, PA4829	LpdG, LpdV, Lpd3, BdkA2, BdkA1		202	1	dhlam	+	1	nad	=	1	h	+	1	lpam	+	1	nadh
203	17.1815				203	10.7672				2.1.2.1	-2.8670044 kcal/mol	serine hydroxymethyltransferase	formylTHF biosynthesis, folate transformations I, glycine betaine degradation I, folate polyglutamylation, glycine biosynthesis I	Serine & Glycine Biosynthesis	Amino Acids Degradation	PA5415, PA2444, PA4602	GlyA1, GlyA2, GlyA3		203	1	ser_L	+	1	thf	=	1	gly	+	1	h2o	+	1	mlthf
204	0				204	0				1.4.3.22	-23.338886 kcal/mol	diamine oxidase	β-alanine biosynthesis I	Spermidine Metabolism	Amino Acids Degradation				204	1	dampp	+	1	h2o	+	1	o2	>	1	ampa	+	1	h2o2	+	1	nh4	+	1	h
205	8.18293				205	0				1.4.3.3	17.497353 kcal/mol	D-amino acid oxidase	glyphosate degradation II	Thiamine metabolism	Amino Acids Degradation	PA4548	YfiT		205	1	gly	+	1	h2o	+	1	o2	>	1	glx	+	1	h2o2	+	1	nh4
206	5.81				206	0				4.1.1.18	-3.714096 kcal/mol	L-lysine decarboxylase	aminopropylcadaverine biosynthesis, lupanine biosynthesis, desferrioxamine B biosynthesis, desferrioxamine E biosynthesis, bisucaberin biosynthesis, L-lysine degradation I, L-lysine degradation X	Threonine and Lysine Metabolism	Amino Acids Degradation	PA1818, PA4114	CadA, BltD		206	1	h	+	1	lys_L	>	1	dap	+	1	co2
207	5.81				207	0				1.3.8.6	5.87146 kcal/mol	glutaryl-CoA dehydrogenase	crotonate fermentation (to acetate and cyclohexane carboxylate) glutaryl-CoA degradation	Tryptophan metabolism ; Lysine degradation ; Fatty acid metabolism ;	Amino Acids Degradation	PA0447	GcdH		207	1	fad	+	1	glutcoa	+	2	h	>	1	butd2coa	+	1	co2	+	1	fadh2
208	0.0308				208	0				1.2.1.46	-13.095337 kcal/mol	glutathione-independent formaldehyde dehydrogenase	formaldehyde oxidation IV (thiol-independent)	Urea cycle and metabolism of amino groups ; Methane metabolism ;	Amino Acids Degradation	PA5421	FdhA		208	1	fald	+	1	h2o	+	1	nad	=	1	form	+	2	h	+	1	nadh
209	0				209	0						Threonine dehydrogenase		Urea cycle and metabolism of amino groups ; Methane metabolism ;	Amino Acids Degradation	PA4097, PA2119, PA2188, PA5421, PA4153, PA2158	Tdh_h2		209	1	coa	+	1	thr_L	=	1	accoa	+	1	gly	+	1	h2
210	0				210	0				1.1.1.31	2.541809 kcal/mol	3-hydroxyisobutyrate dehydrogenase	valine degradation I	Valine, leucine and isoleucine degradation	Amino Acids Degradation	PA3569, PA3312, PA1576	MmsB		210	1	hmp	+	1	nad	>	1	mop2	+	1	h	+	1	nadh
211	0				211	0				1.2.4.4	-111.767105 kcal/mol	branched-chain alpha-keto acid dehydrogenase subunit E2	2-oxoisovalerate decarboxylation to isobutanoyl-CoA	Valine, leucine and isoleucine degradation	Amino Acids Degradation	PA2247, PA2248, PA4152, PA3415, PA3415, PA3417	BkdA1, BkdA2		211	1	mop3	+	1	h	+	1	lpam	>	1	mbutdhla2	+	1	co2
212	0				212	8.19233				1.2.4.4	-111.767105 kcal/mol	3-methyl-2-oxobutanoate dehydrogenase	2-oxoisovalerate decarboxylation to isobutanoyl-CoA	Valine, leucine and isoleucine degradation	Amino Acids Degradation	PA2247, PA2248, PA4152, PA3415, PA3415, PA3417	BkdA1, BkdA2		212	1	mop4	+	1	h	+	1	lpam	>	1	mbutdhla3	+	1	co2
213	0				213	0				2.8.3.5	4.302368 kcal/mol	3-oxoacid CoA-transferase (Succinyl-CoA: acetoacetate)	Ketone body biosynthesis	Valine, leucine and isoleucine degradation ; Butanoate metabolism ;	Amino Acids Degradation	PA1999, PA2000	DhcA, DhcB		213	1	acac	+	1	succoa	=	1	aacoa	+	1	succ
214	0				214	0				1.2.1.27	-10.641113 kcal/mol	methylmalonate-semialdehyde dehydrogenase	valine degradation I	Valine, leucine and isoleucine degradation ; Propanoate metabolism ;	Amino Acids Degradation	PA0130, PA3570, PA0747	PutA_h, MmsA, PutA_h2		214	1	mop2	+	1	coa	+	1	nad	=	1	co2	+	1	nadh	+	1	ppcoa	+	1	h
215	0				215	0				1.2.1.18	-11.004089 kcal/mol	methylmalonate-semialdehyde dehydrogenase	β-alanine degradation I, β-alanine degradation II	Valine, leucine and isoleucine degradation ; Propanoate metabolism ;	Amino Acids Degradation	PA0130, PA3570, PA0747	MmsA		215	1	coa	+	1	msa	+	1	nad	=	1	accoa	+	1	co2	+	1	nadh
216	0				216	0				2.6.1.6 - 2.6.1.42	0.65411377 kcal/mol	branched-chain amino acid aminotransferase	leucine biosynthesis , leucine degradation I	Valine, leucine and isoleucine degradation ; Valine, leucine and isoleucine biosynthesis ; Pantothenate and CoA biosynthesis ;	Amino Acids Degradation	PA5013	IlvE		216	1	akg	+	1	leu_L	=	1	mop4	+	1	glu_L
217	0				217	0				6.1.1.7	-75.950195 kcal/mol	alanyl-tRNA synthetase	tRNA charging	Aminoacyl-tRNA Charging	Aminoacyl-tRNA biosynthesis	PA0903	AlaS	Deleted: 1 H (product)	217	1	ala_L	+	1	atp	+	1	trnaala	>	1	alatrna	+	1	amp	+	1	ppi
218	0				218	0				6.1.1.12	-66.32739 kcal/mol	aspartyl-tRNA synthetase	tRNA charging	Aminoacyl-tRNA Charging	Aminoacyl-tRNA biosynthesis	PA0963	AspS	Deleted: 1 H	218	1	asp_L	+	1	atp	+	1	trnaasp	>	1	amp	+	1	asptrna	+	1	ppi
219	0				219	0				6.1.1.21	-97.24243 kcal/mol	histidyl-tRNA synthetase	tRNA charging	Aminoacyl-tRNA Charging	Aminoacyl-tRNA biosynthesis	PA3802	HisS	Deleted: 1 H	219	1	atp	+	1	his_L	+	1	trnahis	>	1	amp	+	1	histrna	+	1	ppi
220	0				220	0				6.1.1.10	-117.78479 kcal/mol	methionyl-tRNA synthetase	tRNA charging	Aminoacyl-tRNA Charging	Aminoacyl-tRNA biosynthesis	PA3482	MetG	Deleted: 1 H	220	1	atp	+	1	met_L	+	1	trnamet	=	1	amp	+	1	mettrna	+	1	ppi
221	0				221	0				6.1.1.1	-119.71472 kcal/mol	tyrosyl-tRNA synthetase	tRNA charging	Aminoacyl-tRNA Charging	Aminoacyl-tRNA biosynthesis	PA4138, PA0668	MetG	Deleted: 1 H	221	1	atp	+	1	trnatyr	+	1	tyr_L	>	1	amp	+	1	ppi	+	1	tyrtrna
222	0				222	0				6.1.1.19	-157.62097 kcal/mol	arginyl-tRNA synthetase	tRNA charging	Arginine and proline metabolism ; Aminoacyl-tRNA biosynthesis ;	Aminoacyl-tRNA biosynthesis	PA5051	ArgS	Deleted: 1 H	222	1	arg_L	+	1	atp	+	1	trnaarg	=	1	amp	+	1	argtrna	+	1	ppi
223	0				223	0				6.1.1.15	-97.24243 kcal/mol	prolyl-tRNA synthetase	tRNA charging	Arginine and proline metabolism ; Aminoacyl-tRNA biosynthesis ;	Aminoacyl-tRNA biosynthesis	PA0956	ProS	Deleted: 1 H	223	1	atp	+	1	pro_L	+	1	trnapro	>	1	amp	+	1	ppi	+	1	protrna
224	0				224	0				6.1.1.16	-78.88025 kcal/mol	cysteinyl-tRNA synthetase	tRNA charging	Cysteine metabolism ; Aminoacyl-tRNA biosynthesis ;	Aminoacyl-tRNA biosynthesis	PA1795	CysS	Deleted: 1 H	224	1	atp	+	1	cys_L	+	1	trnacys	>	1	amp	+	1	cystrna	+	1	ppi
225	0				225	0				6.1.1.14	-55.287964 kcal/mol	glycyl-tRNA synthetase subunit beta	tRNA charging	Glycine, serine and threonine metabolism ; Aminoacyl-tRNA biosynthesis ;	Aminoacyl-tRNA biosynthesis	PA0008, PA0009	GlyS+GlyQ	Deleted: 1 H	225	1	atp	+	1	gly	+	1	trnagly	>	1	amp	+	1	glytrna	+	1	ppi
226	0				226	0				6.1.1.11	-78.750244 kcal/mol	seryl-tRNA synthetase	tRNA charging	Glycine, serine and threonine metabolism ; Aminoacyl-tRNA biosynthesis ;	Aminoacyl-tRNA biosynthesis	PA2612	SerS		226	1	atp	+	1	ser_L	+	1	trnaser	>	1	amp	+	1	ppi	+	1	sertrna
227	0				227	0				6.1.1.3	-98.5824 kcal/mol	threonyl-tRNA synthetase	tRNA charging	Glycine, serine and threonine metabolism ; Aminoacyl-tRNA biosynthesis ;	Aminoacyl-tRNA biosynthesis	PA2744	ThrS		227	1	atp	+	1	thr_L	+	1	trnathr	>	1	amp	+	1	ppi	+	1	thrtrna
228	0				228	0				6.1.1.6	-157.62085 kcal/mol	lysyl-tRNA synthetase	tRNA charging	Lysine biosynthesis ; Aminoacyl-tRNA biosynthesis ;	Aminoacyl-tRNA biosynthesis	PA3700	LysS	Deleted: 1 H	228	1	atp	+	1	lys_L	+	1	trnalys	>	1	amp	+	1	lystrna	+	1	ppi
229	0				229	0				6.1.1.20	-119.33472 kcal/mol	phenylalanyl-tRNA synthetase subunit beta	tRNA charging	Phenylalanine, tyrosine and tryptophan biosynthesis ; Aminoacyl-tRNA biosynthesis ;	Aminoacyl-tRNA biosynthesis	PA2740, PA2739	PheS+PheT	Deleted: 1 H	229	1	atp	+	1	phe_L	+	1	trnaphe	>	1	amp	+	1	phetrna	+	1	ppi
230	0				230	0				6.1.1.17	-88.219604 kcal/mol	glutamyl-tRNA synthetase	tRNA charging, tetrapyrrole biosynthesis I (from glutamate)	Tetrapyrrole Biosynthesis	Aminoacyl-tRNA biosynthesis	PA3134	GltX	Deleted: 1 H	230	1	atp	+	1	glu_L	+	1	trnaglu	>	1	amp	+	1	glutrna	+	1	ppi
231	0				231	0				6.1.1.2	-147.51477 kcal/mol	tryptophanyl-tRNA synthetase	tRNA charging	Tryptophan metabolism ; Aminoacyl-tRNA Charging	Aminoacyl-tRNA biosynthesis	PA4439	TrpS	Deleted: 1 H	231	1	atp	+	1	trnatrp	+	1	trp_L	>	1	amp	+	1	ppi	+	1	trptrna
232	0				232	0				6.1.1.5	-140.99683 kcal/mol	isoleucyl-tRNA synthetase	tRNA charging	Valine, leucine and isoleucine biosynthesis ; Aminoacyl-tRNA biosynthesis ;	Aminoacyl-tRNA biosynthesis	PA4560	IleS	Deleted: 1 H	232	1	atp	+	1	ile_L	+	1	trnaile	>	1	amp	+	1	iletrna	+	1	ppi
233	0				233	0				6.1.1.4	-138.99683 kcal/mol	leucyl-tRNA synthetase	tRNA charging	Valine, leucine and isoleucine biosynthesis ; Aminoacyl-tRNA biosynthesis ;	Aminoacyl-tRNA biosynthesis	PA3987	LeuS	Deleted: 1 H	233	1	atp	+	1	leu_L	+	1	trnaleu	>	1	amp	+	1	leutrna	+	1	ppi
234	0				234	0				6.1.1.9	-118.55469 kcal/mol	valyl-tRNA synthetase	tRNA charging	Valine, leucine and isoleucine biosynthesis ; Aminoacyl-tRNA biosynthesis ;	Aminoacyl-tRNA biosynthesis	PA3834	ValS	Deleted: 1 H	234	1	atp	+	1	trnaval	+	1	val_L	>	1	amp	+	1	ppi	+	1	valtrna
235	0				235	0				6.1.1.11	-78.750244 kcal/mol	seryl-tRNA synthetase	L-selenocysteine biosynthesis I (bacteria) L-selenocysteine biosynthesis I (bacteria), tRNA charging	Glycine, serine and threonine metabolism ; Aminoacyl-tRNA biosynthesis ;	Aminoacyl-tRNA biosynthesis	PA2612	SerS		235	1	atp	+	1	ser_L	+	1	trnasec	>	1	amp	+	1	ppi	+	1	sectrna
236	0				236	0				2.5.1.19	5.195862 kcal/mol	3-phosphoshikimate 1-carboxyvinyltransferase	chorismate biosynthesis from 3-dehydroquinate	Chorismate Biosynthesis	Aromatic Compounds Biosynthesis	PA3164	AroA		236	1	pep	+	1	skm5p	=	1	psme	+	1	phi
237	0				237	0				1.1.1.25	-3.1764526 kcal/mol	shikimate 5-dehydrogenase	chorismate biosynthesis from 3-dehydroquinate	Chorismate Biosynthesis	Aromatic Compounds Biosynthesis	PA0025, PA0244	AroE	Deleted: 1 H	237	1	dhsk	+	1	h	+	1	nadph	=	1	nadp	+	1	skm
238	0				238	0				2.7.1.71	-16.064087 kcal/mol	shikimate kinase	chorismate biosynthesis from 3-dehydroquinate	Chorismate Biosynthesis	Aromatic Compounds Biosynthesis	PA5039	AroK		238	1	atp	+	1	skm	=	1	adp	+	1	skm5p
239	0.512				239	0				1.14.12.1	-78.636536 kcal/mol	anthranilate dioxygenase	anthranilate degradation I	2-Aminobenzoate Degradation	Aromatic Compounds Biosynthesis	PA2512, PA2513	antA, antB		239	1	anth	+	1	nadph	+	1	o2	+	3	h	>	1	catechol	+	1	nh4	+	1	nadp	+	1	co2
240	0				240	0				1.14.13.35	-88.18347 kcal/mo	anthranilate 3-monooxygenase	Aminobenzoate degradation	2-Aminobenzoate Degradation	Aromatic Compounds Biosynthesis				240	1	anth	+	1	nadph	+	2	h	+	1	o2	>	1	nh4	+	1	dhb	+	1	nadp
241	0				241	0				1.14.14.9	-118.98932 kcal/mol	4-hydroxyphenylacetate 3-monooxygenase	4-hydroxyphenylacetate degradation	Aromatic Compounds Degradation	Aromatic Compounds Degradation	PA4091, PA4092	HpaA+HpaC		241	1	hphac4	+	1	fadh2	+	1	o2	>	1	dhpha	+	1	h2o	+	1	fad	+	1	h
242	0				242	0				1.2.1.60	-14.353577 kcal/mol	5-carboxymethyl-2-hydroxymuconic-semialdehyde dehydrogenase	4-hydroxyphenylacetate degradation	Aromatic Compounds Degradation	Aromatic Compounds Degradation	PA4123	HpcC		242	1	c5m2hms	+	1	h2o	+	1	nad	=	1	c5m2hm	+	1	h	+	1	nadh
243	0				243	0				1.14.12.10	-64.18179 kcal/mol	benzoate 1, 2-dioxygenase	benzoate degradation I (aerobic)	Aromatic Compounds Degradation	Aromatic Compounds Degradation	PA2517, PA2516, PA2518	XylY+XylZ+XylX		243	1	bz	+	1	h	+	1	nadh	+	1	o2	>	1	bencisdiol	+	1	nad
244	0				244	0				4.1.1.7	-5.015877 kcal/mol	benzoylformate decarboxylase	4-hydroxymandelate degradation , mandelate degradation I	Aromatic Compounds Degradation	Aromatic Compounds Degradation	PA4901	MdlC		244	1	benz	+	1	h	=	1	bzal	+	1	co2
245	0.512				245	0				1.13.11.1	-98.39235 kcal/mol	catechol 1, 2-dioxygenase	catechol degradation to β-ketoadipate	Aromatic Compounds Degradation	Aromatic Compounds Degradation	PA2507	CatA		245	1	catechol	+	1	o2	>	1	muc	+	2	h
246	0				246	0				1.13.11.15	-73.25824 kcal/mol	homoprotocatechuate 2, 3-dioxygenase	4-hydroxyphenylacetate degradation	Aromatic Compounds Degradation	Aromatic Compounds Degradation	PA4124	CatA		246	1	dhpha	+	1	o2	>	1	c5m2hms	+	1	h
247	0				247	0				1.2.1.7	-14.353638 kcal/mol	benzaldehyde dehydrogenase (NADP+)			Aromatic Compounds Degradation	PA5312, PA4899, PA4073			247	1	bzal	+	1	nadp	+	1	h2o	>	1	bz	+	1	nadph	+	2	h
248	0				248	0				1.3.1.25	-18.174072 kcal/mol	1, 6-dihydroxycyclohexa-2, 4-diene-1-carboxylate dehydrogenase	Benzoate Degradation	Aromatic Compounds Degradation	Aromatic Compounds Degradation	PA2515	xylL		248	1	bencisdiol	+	1	nad	=	1	catechol	+	1	co2	+	1	nadh
249	0				249	0				4.1.1.7	-1.0058823 kcal/mol	benzoylformate decarboxylase	4-hydroxymandelate degradation , mandelate degradation I	Aromatic Compounds Degradation	Aromatic Compounds Degradation	PA4901	MdlC		249	1	hpglo	=	1	hbzah	+	1	co2
250	0				250	0							Biomass Reaction 1	Biomass Reaction 1	Biomass Reaction 1				250	0.05	m5thfol	+	0.0042	PA_LPS_A	+	0.0042	PA_LPS_B	+	5e-05	accoa	+	0.488	ala_L	+	0.001	amp	+	0.281	arg_L	+	0.229	asn_L	+	0.229	asp_L	+	45.7318	atp	+
251	0.425877				251	0.370252							Biomass Reaction	Biomass Reaction	Biomass Reaction				251	45.5608	adp	+	45.5603	h	+	45.5628	phi	+	0.7302	ppi	>	1	Biomass
252	0				252	0				5.3.1.28	-0.86001587 kcal/mol	phosphoheptose isomerase	ADP-L-glycero-β-D-manno-heptose biosynthesis	Sugar Nucleotides Biosynthesis	Carbohydrates Biosynthesis	PA4425	GmhA		252	1	s7p	=	1	gmh7p
253	0				253	0				2.4.1.33		mannuronosyl transferase	alginate biosynthesis II	Alginate Biosynthesis	Carbohydrates Biosynthesis	PA3541, PA3542	Alg8, Alg44	Deleted: 1 H	253	1	gdpmanur	=	1	gdp	+	1	mannuronan	+	1	h
254	0				254	0				5.1.3.37	0.0 kcal/mol	alginate-c5-mannuronan-epimerase	alginate biosynthesis II	Alginate Biosynthesis	Carbohydrates Biosynthesis	PA3545	AlgG		254	1	mannuronan	=	1	algn
255	0				255	0				1.1.1.22	-11.811768 kcal/mol	UDP-glucose 6-dehydrogenase	UDP-α-D-glucuronate biosynthesis	colanic acid synthesis	Carbohydrates Biosynthesis	PA3540, PA3559, PA2022	Ugd		255	1	h2o	+	2	nad	+	1	udpg	=	3	h	+	2	nadh	+	1	udpglcur
256	0				256	0				5.1.3.2	0.0 kcal/mol	UDPglucose 4-epimerase	UDP-D-galactose biosynthesis	Sugar Nucleotides Biosynthesis	Carbohydrates Biosynthesis	PA1384	galE		256	1	udpg	=	1	udpgal
257	0				257	0				2.7.1.144 - 2.7.1.11	-17.312317 kcal/mol	Phosphofructokinase	D-galactosamine and N-acetyl-D-galactosamine degradation	Alternate Carbon Metabolism	Carbohydrates Degradation	PA3561	FruK		257	1	atp	+	1	tag6p_D	=	1	adp	+	1	h	+	1	tagdp_D
258	0				258	0				3.1.3.18	4.5451965 kcal/mol	phosphoglycolate phosphatase		Alternate Carbon Metabolism	Carbohydrates Degradation	PA0608, PA3172		Deleted: 1 H	258	1	pglyc	+	1	h2o	>	1	glyclt	+	1	phi
259	0				259	0				3.2.1.21	-4.612976 kcal/mol	beta-glucosidase	taxiphyllin bioactivation	Cellobiose degradatión	Carbohydrates Degradation	PA1726	BglX		259	1	cellb	+	1	h2o	>	2	glc_D
260	0				260	0				1.1.5.2	3.717743 kcal/mol	glucose dehydrogenase	glucose and glucose-1-phosphate degradation	glucose and glucose-1-phosphate degradation	Carbohydrates Degradation	PA2290	Gcd		260	1	glc_D	+	1	ubq8	>	1	g15lac	+	1	ubq8h2
261	0				261	0				1.1.1.125	1.0817871 kcal/mol	2-deoxy-D-gluconate 3-dehydrogenase		Pentose and glucuronate interconversions	Carbohydrates Degradation	PA4079, PA3387, PA4098, PA2892	KduD_h, RhlG, KduD_h2, AtuG		261	1	dglcn	+	1	nad	>	1	ddgc	+	1	h	+	1	nadh
262	0				262	0				1.1.1.119 - 1.1.1.360	-5.9264526 kcal/mol	glucose 1-dehydrogenase (NADP) extracellular	glucose degradation (oxidative)	Pentose Phosphate Pathways	Carbohydrates Degradation	PA2290	Gcd	La enzima no esta relacionada con los genes ni proteinas	262	1	glc_D_ext	+	1	nadp	=	1	g15lac_ext	+	1	h	+	1	nadph
263	0				263	0				2.7.7.12	0.0 kcal/mol	UDPglucose--hexose-1-phosphate uridylyltransferase	D-galactose degradation V	Starch and sucrose metabolism ; Pentose and glucuronate interconversions ; Galactose metabolism ; Nucleotide sugars metabolism ;	Carbohydrates Degradation	PA2023	GtaB_h	La enzima no esta relacionada con los genes ni proteinas	263	1	gal1p	+	1	udpg	=	1	g1p	+	1	udpgal
264	0				264	0				3.1.1.17	-7.14711 kcal/mol	gluconolactonase	glucose degradation (oxidative)	Sugars Degradation	Carbohydrates Degradation	PA4204	PpgL		264	1	g15lac	+	1	h2o	>	1	glcn_D	+	1	h
265	0				265	0				1.1.1.125	1.0817871 kcal/mol	2-deoxy-D-gluconate 3-dehydrogenase	2-deoxy-D-glucose 6-phosphate degradation	Sugar degradation	Carbohydrates Degradation	PA2892 PA4098 PA4079 PA3387			265	1	dglcn	+	1	nad	>	1	h	+	1	nadh	+	1	ddgc
266	0				266	0				3.1.1.17	-6.347122 kcal/mol	gluconolactonase	glucose degradation (oxidative)	Sugars Degradation	Carbohydrates Degradation	PA4204	PpgL		266	1	g14lac	+	1	h2o	>	1	guo	+	1	h
267	54.0915				267	11.8327				1.1.1.60	0.44 kcal/mol	2-hydroxy-3-oxopropionate reductase	glycolate and glyoxylate degradation I	Glycolate Degradation	Carboxylates Degradation	PA1500	GarR		267	1	h3opp	+	1	nadh	+	1	h	=	1	glyc_R	+	1	nad
268	0				268	0				1.1.99.14	-21.019997 kcal/mol	glycolate oxidase	Glycolate Degradation	Glycolate Degradation	Carboxylates Degradation	PA5353, PA5354, PA5355	glcF, glcE, glcD		268	1	glyclt	+	1	ubq8	=	1	glx	+	1	ubq8h2
269	54.0915				269	11.8327				4.1.1.47	-8.025879 kcal/mol	glyoxylate carboligase	glycolate and glyoxylate degradation I	Glyoxylate and dicarboxylate metabolism ;	Carboxylates Degradation	PA1502	Gcl		269	2	glx	+	1	h	=	1	h3opp	+	1	co2
270	0				270	0				6.3.2.10	-7.1358643 kcal/mol	UDP-N-acetylmuramoyl-L-alanyl-D-glutamyl-meso-2, 6-diaminopimeloyl-D-alanyl-D-alanine synthetase	UDP-N-acetylmuramoyl-pentapeptide biosynthesis I (meso-DAP-containing)	Cell Wall Biosynthesis	Cell Wall Biosynthesis / LPS Biosynthesis	PA4416	MurF		270	1	alaala	+	1	atp	+	1	ugmd	>	1	adp	+	1	h	+	1	phi	+	1	ugmda
271	0				271	0				3.5.1.25	-1.3588867 kcal/mol	N-acetylglucosamine-6-phosphate deacetylase	anhydromuropeptides recycling N-acetylglucosamine degradation I	Alternate Carbon Metabolism	Cell Wall Biosynthesis / LPS Biosynthesis	PA3758	NagA		271	1	acgam6p	+	1	h2o	=	1	ac	+	1	gam6p
272	0				272	0				5.3.1.8	1.3800049 kcal/mol	phosphomannose isomerase / guanosine 5'-diphospho-D-mannose pyrophosphorylase	GDP-mannose biosynthesis, D-mannose degradation	Alternate Carbon Metabolism	Cell Wall Biosynthesis / LPS Biosynthesis	PA3551, PA5452	AlgA, WbpW		272	1	man6p	=	1	f6p
273	0				273	0				2.5.1.31	-104.000244 kcal/mol	undecaprenyl-diphosphate synthase	di-trans, poly-cis-undecaprenyl phosphate biosynthesis	Biosynthesis of cofactors, prosthetic groups and carriers ; Cell wall / LPS / capsule ;	Cell Wall Biosynthesis / LPS Biosynthesis	PA3652	UppS		273	1	frdp	+	8	ipdp	=	8	ppi	+	1	udcpdp
274	0				274	0				3.5.1.28	-43.158882 kcal/mol	N-acetylmuramoyl-L-alanine amidase	anhydromuropeptides recycling	Cell Wall Biosynthesis	Cell Wall Biosynthesis / LPS Biosynthesis	PA4947, PA0807, PA4522, PA5485, PA5538	AmiB, AmpDh3, AmpD, AmpDh2, AmiA		274	1	acmama	+	1	h2o	=	1	acmam	+	1	ala_L
275	0				275	0				2.7.1.107	-4.544739 kcal/mol	diacylglycerol kinase		Cell Wall Biosynthesis	Cell Wall Biosynthesis / LPS Biosynthesis	PA3603	DgkA		275	1	dgr	+	1	atp	>	1	dag3p	+	1	adp	+	1	h
276	0				276	0				2.7.8.13	0.0 kcal/mol	phospho-N-acetylmuramoyl-pentapeptide- transferase	peptidoglycan biosynthesis I (meso-diaminopimelate containing)	Cell Wall Biosynthesis	Cell Wall Biosynthesis / LPS Biosynthesis	PA4415	MraY		276	1	udcpp	+	1	ugmda	>	1	uagmda	+	1	ump
277	0				277	0				6.3.2.13	-7.135742 kcal/mol	UDP-N-acetylmuramoyl-L-alanyl-D-glutamate—2, 6-diaminopimelate ligase	UDP-N-acetylmuramoyl-pentapeptide biosynthesis I	Cell Wall Biosynthesis	Cell Wall Biosynthesis / LPS Biosynthesis	PA4417	MurE		277	1	dap_M	+	1	atp	+	1	uamag	>	1	adp	+	1	h	+	1	phi	+	1	ugmd
278	0				278	0				2.7.7.22	3.432373 kcal/mol	mannose-1-phosphate guanylyltransferase (GDP)		Cell Wall Biosynthesis O-antigen	Cell Wall Biosynthesis / LPS Biosynthesis	PA2232, PA3551, PA5452	PslB, AlgA, WbpW	Deleted: 1 H	278	1	gdp	+	1	man1p	=	1	gdpman	+	1	phi
279	0				279	0				6.3.2.4	-7.1358643 kcal/mol	D-alanine--D-alanine ligase	UDP-N-acetylmuramoyl-pentapeptide biosynthesis I (meso-DAP-containing)	Cell Wall Biosynthesis	Cell Wall Biosynthesis / LPS Biosynthesis	PA4410, PA4201	DdlB+DdlA	Deleted: 1 H	279	2	ala_D	+	1	atp	>	1	adp	+	1	alaala	+	1	h	+	1	phi
280	0				280	0				2.3.1.157	-6.538269 kcal/mol	bifunctional glucosamine-1-phosphate acetyltransferase/N-acetylglucosamine-1-phosphate uridyltransferase	anhydromuropeptides recycling, UDP-N-acetyl-D-glucosamine biosynthesis I	Cell Wall Biosynthesis	Cell Wall Biosynthesis / LPS Biosynthesis	PA5552	GlmU		280	1	accoa	+	1	gam1p	=	1	acgam1p	+	1	coa
281	0				281	0				2.6.1.16	-3.4358826 kcal/mol	glucosamine--fructose-6-phosphate aminotransferase	UDP-N-acetyl-D-glucosamine biosynthesis I	Cell Wall Biosynthesis	Cell Wall Biosynthesis / LPS Biosynthesis	PA5549	GlmS		281	1	f6p	+	1	gln_L	=	1	gam6p	+	1	glu_L
282	0				282	0				5.1.1.3	-2.569992 kcal/mol	glutamate racemase	UDP-N-acetylmuramoyl-pentapeptide biosynthesis I (meso-DAP-containing)	Cell Wall Biosynthesis	Cell Wall Biosynthesis / LPS Biosynthesis	PA4662	MurI		282	1	glu_L	=	1	glu_D
283	0				283	0				5.4.2.10	0.0 kcal/mol	phosphoglucosamine mutase	UDP-N-acetyl-D-glucosamine biosynthesis I	Cell Wall Biosynthesis	Cell Wall Biosynthesis / LPS Biosynthesis	PA4749	GlmM		283	1	gam6p	=	1	gam1p
284	0				284	0				2.4.1.129 - 2.4.99.28	4.400757 kcal/mol	monofunctional biosynthetic peptidoglycan transglycosylase	peptidoglycan biosynthesis I	Cell Wall Biosynthesis	Cell Wall Biosynthesis / LPS Biosynthesis	PA0378	monofunctional biosynthetic peptidoglycan transglycosylase		284	1	uaagmda	+	1	duam26	>	1	peptido_EC	+	1	udcpdp
285	0				285	0				2.5.1.7	5.8199463 kcal/mol	UDP-N-acetylglucosamine 1-carboxyvinyltransferase	UDP-N-acetylmuramoyl-pentapeptide biosynthesis I (	Cell Wall Biosynthesis	Cell Wall Biosynthesis / LPS Biosynthesis	PA4450	MurA	Deleted: 1 H	285	1	pep	+	1	uacgam	=	1	phi	+	1	uaccg
286	0				286	0				2.7.7.23	-103.30328 kcal/mol	UDP-N-acetylglucosamine diphosphorylase	UDP-N-acetyl-D-glucosamine biosynthesis I	Cell Wall Biosynthesis	Cell Wall Biosynthesis / LPS Biosynthesis	PA5552	GlmU		286	1	acgam1p	+	1	utp	=	1	ppi	+	1	uacgam
287	0				287	0				2.4.1.227	6.8976135 kcal/mol	undecaprenyldiphospho-muramoylpentapeptide β-N-acetylglucosaminyltransferase	Peptidoglycan Biosynthesis	Cell Wall Biosynthesis	Cell Wall Biosynthesis / LPS Biosynthesis	PA4412	MurG		287	1	uacgam	+	1	uagmda	=	1	uaagmda	+	1	udp
288	0				288	0				6.3.2.9	-6.4384766 kcal/mol	UDP-N-acetylmuramoyl-L-alanyl-D-glutamate synthetase	UDP-N-acetylmuramoyl-pentapeptide biosynthesis I	Cell Wall Biosynthesis	Cell Wall Biosynthesis / LPS Biosynthesis	PA4414	MurD		288	1	atp	+	1	glu_D	+	1	uama	>	1	adp	+	1	h	+	1	phi	+	1	uamag
289	0				289	0				6.3.2.8	-6.385742 kcal/mol	UDP-N-acetylmuramoyl-L-alanine synthetase	UDP-N-acetylmuramoyl-pentapeptide biosynthesis I	Cell Wall Biosynthesis	Cell Wall Biosynthesis / LPS Biosynthesis	PA4411	MurC		289	1	ala_L	+	1	atp	+	1	uamr	>	1	adp	+	1	h	+	1	phi	+	1	uama
290	0				290	0				1.3.1.98	11.403564 kcal/mol	UDP-N-acetylenolpyruvoylglucosamine reductase	UDP-N-acetylmuramoyl-pentapeptide biosynthesis I	Cell Wall Biosynthesis	Cell Wall Biosynthesis / LPS Biosynthesis	PA2977	MurB		290	1	h	+	1	nadph	+	1	uaccg	=	1	nadp	+	1	uamr
291	0				291	0				3.6.1.27	-6.8130035 kcal/mol	undecaprenyl pyrophosphate phosphatase	Peptidoglycan Biosynthesis	Cell Wall Biosynthesis	Cell Wall Biosynthesis / LPS Biosynthesis	PA1959	BacA	Deleted: 1 H	291	1	h2o	+	1	udcpdp	=	1	phi	+	1	udcpp
292	0				292	0				2.7.1.66	-14.815979 kcal/mol	undecaprenol phosphotransferase		Cell Wall Biosynthesis	Cell Wall Biosynthesis / LPS Biosynthesis	PA1959	BacA		292	1	atp	+	1	udcp	>	1	adp	+	1	udcpp	+	1	h
293	0				293	0				2.7.7.24	-103.30353 kcal/mol	glucose-1-phosphate thymidylyltransferase	dTDP-L-rhamnose biosynthesis I	Cell Wall Biosynthesis - O-antigen	Cell Wall Biosynthesis / LPS Biosynthesis	PA5163	RmlA		293	1	dttp	+	1	g1p	=	1	dtdpglc	+	1	ppi
294	0				294	0				4.2.1.47	-13.897034 kcal/mol	GDP-mannose 4, 6-dehydratase		Cell Wall Biosynthesis - O-antigen	Cell Wall Biosynthesis / LPS Biosynthesis	PA5453	Gmd		294	1	gdpman	=	1	gdpddm	+	1	h2o
295	0				295	0				1.1.1.187 - 1.1.1.281	-10.649292 kcal/mol	GDP-4-keto-6-deoxy-D-mannose reductase	GDP-D-rhamnose biosynthesis	Cell Wall Biosynthesis - O-antigen	Cell Wall Biosynthesis / LPS Biosynthesis	PA5454	Rmd	Deleted: 2 H	295	1	gdpddm	+	1	h	+	1	nadph	=	1	gdpdr	+	1	nadp
296	0				296	0				5.1.3.13	0.0 kcal/mo	dTDP-4-dehydrorhamnose 3, 5-epimerase	dTDP-L-rhamnose biosynthesis I	Cell Wall Biosynthesis - O-antigen	Cell Wall Biosynthesis / LPS Biosynthesis	PA5164	RmlC		296	1	dtdpddg	=	1	dtdpddm
297	0				297	0				6.3.2.10	-7.1358643 kcal/mol	UDP-N-acetyl-α-D-muramoyl-L-alanyl-γ-D-glutamyl-L-lysyl-D-alanyl-D-alanine synthetase	UDP-N-acetylmuramoyl-pentapeptide biosynthesis I (meso-DAP-containing)	Cell Wall Biosynthesis	Cell Wall Biosynthesis / LPS Biosynthesis	PA4416	MurF		297	1	alaala	+	1	atp	+	1	ugml	>	1	adp	+	1	h	+	1	phi	+	1	ugmlda
298	0				298	0				4.2.1.46	-13.897034 kcal/mol	dTDP-D-glucose 4, 6-dehydratase	dTDP-L-rhamnose biosynthesis I	Cell Wall Biosynthesis - O-antigen	Cell Wall Biosynthesis / LPS Biosynthesis	PA5161	RmlB		298	1	dtdpglc	>	1	dtdpddg	+	1	h2o
299	0				299	0						D-glutamate transport in via proton symport	Transport, L-glutamate	Glutamate metabolism	Cell Wall Biosynthesis / LPS Biosynthesis	PA3176	GltS		299	1	glu_D_ext	+	1	h_ext	>	1	glu_D	+	1	h
300	0				300	0				5.1.3.20	0.0 kcal/mol	ADP-L-glycero-D-manno-heptose-6-epimerase	ADP-L-glycero-β-D-manno-heptose biosynthesis	Lipopolysaccharide Biosynthesis	Cell Wall Biosynthesis / LPS Biosynthesis	PA3337	RfaD		300	1	adphep_D	=	1	adphep_L
301	0				301	0				2.7.7.38	-121.23169 kcal/mol	3-deoxy-manno-octulosonate cytidylyltransferase	CMP-KDO biosynthesis I, CMP-KDO biosynthesis II (from D-arabinose 5-phosphate)	Lipopolysaccharide Biosynthesis	Cell Wall Biosynthesis / LPS Biosynthesis	PA2979	KdsB		301	1	ctp	+	1	kdo	>	1	ckdo	+	1	ppi
302	0				302	0				2.4.1.-		glycosyltransferase	Fuc2NAc-PP-undecap synthesis	Lipopolysaccharide Biosynthesis	Cell Wall Biosynthesis / LPS Biosynthesis	PA3145	WbpL		302	1	uacfuc	+	1	udcpp	>	1	udcppf	+	1	ump
303	0				303	0				2.7.8.33	0.0 kcal/mol	undecaprenyl-phosphate α-N-acetylglucosaminyl transferase	teichoic acid (poly-glycerol) biosynthesis, enterobacterial common antigen biosynthesis, Escherichia coli serotype O86 O-antigen biosynthesis, β-D-galactosaminyl-(1→3)-N-acetyl-α-D-galactosamine biosynthesis	Lipopolysaccharide Biosynthesis	Cell Wall Biosynthesis / LPS Biosynthesis	PA3145	WbpL		303	1	uacgam	+	1	udcpp	>	1	glcnacppund	+	1	ump
304	0				304	0				2.7.7.70	-54.05243 kcal/mol	bifunctional heptose 7-phosphate kinase/heptose 1-phosphate adenyltransferase	ADP-L-glycero-β-D-manno-heptose biosynthesis	Lipopolysaccharide Biosynthesis	Cell Wall Biosynthesis / LPS Biosynthesis	PA4996	RfaE		304	1	atp	+	1	gmh1p	+	1	h	=	1	adphep_D	+	1	ppi
305	0				305	0				2.7.1.167	-17.312317 kcal/mol	bifunctional heptose 7-phosphate kinase/heptose 1-phosphate adenyltransferase	ADP-L-glycero-β-D-manno-heptose biosynthesis	Lipopolysaccharide Biosynthesis	Cell Wall Biosynthesis / LPS Biosynthesis	PA4996	RfaE		305	1	atp	+	1	gmh7p	=	1	adp	+	1	gmh17bp	+	1	h
306	0				306	0				3.1.3.82	9.713501 kcal/mol	D, D-heptose 1, 7-bisphosphate phosphatase	ADP-L-glycero-β-D-manno-heptose biosynthesis	Lipopolysaccharide Biosynthesis	Cell Wall Biosynthesis / LPS Biosynthesis	PA0006	GmhB		306	1	gmh17bp	+	1	h2o	>	1	gmh1p	+	1	phi
307	0				307	0				3.1.3.45	8.46521 kcal/mol	3-deoxy-manno-octulosonate-8-phosphatase	CMP-3-deoxy-D-manno-octulosonate biosynthesis	Lipopolysaccharide Biosynthesis	Cell Wall Biosynthesis / LPS Biosynthesis	PA4458	KdsC		307	1	h2o	+	1	kdo8p	>	1	kdo	+	1	phi
308	0				308	0				2.5.1.55	-7.153015 kcal/mol	2-dehydro-3-deoxyphosphooctonate aldolase	CMP-3-deoxy-D-manno-octulosonate biosynthesis	Lipopolysaccharide Biosynthesis	Cell Wall Biosynthesis / LPS Biosynthesis	PA3636	KdsA		308	1	ara5p	+	1	h2o	+	1	pep	=	1	kdo8p	+	1	phi
309	0				309	0						Man(2NAc3NAc)A-(beta1, 3)-Fuc2NAc-PP-undecap synthesis		Lipopolysaccharide Biosynthesis	Cell Wall Biosynthesis / LPS Biosynthesis	PA3147	WbpJ		309	1	uacman2NAcA	+	1	udcppf	>	1	udcppfm	+	1	ump
310	0				310	0						Man(2NAc3N)(3, -CH3C=NH)A-(beta1, 4)-Man(2NAc3NAc)A-(beta1, 3)-Fuc2NAc-PP-undecap synthesis		Lipopolysaccharide Biosynthesis	Cell Wall Biosynthesis / LPS Biosynthesis	PA3149	WbpH		310	1	uacman2NAc3NAcA	+	1	udcppfm	>	1	udcppfmm	+	1	ump
311	0				311	0				2.4.99.23	52.63629 kcal/mol	heptosyltransferase I	Lipid A-core biosynthesis	Lipopolysaccharide Biosynthesis	Cell Wall Biosynthesis / LPS Biosynthesis	PA5011	WaaC	According with KEGG	311	1	PA_KDO2lipidA	+	1	adphep_L	>	1	PA_core1_lipidA	+	1	adp	+	1	h
312	0				312	0				2.4.99.24	52.63629 kcal/mol	heptosyltransferase II	Lipid A-core biosynthesis	Lipopolysaccharide Biosynthesis	Cell Wall Biosynthesis / LPS Biosynthesis	PA5012	WaaF		312	1	PA_core1_lipidA	+	1	adphep_L	>	1	PA_core2_lipidA	+	1	adp	+	1	h
313	0				313	0				2.4.1.44	6.8980103 kcal/mol	alpha 1, 3-glucosyltransferase	Lipid A-core biosynthesis	Lipopolysaccharide Biosynthesis	Cell Wall Biosynthesis / LPS Biosynthesis	PA5010	WaaG		313	1	PA_core2_lipidA	+	1	udpgal	>	1	PA_core3_lipidA	+	1	udp	+	1	h
314	0				314	0				2.4.1.73	6.897217 kcal/mol	lipopolysaccharide glucosyltransferase II	Lipid A-core biosynthesis	Lipopolysaccharide Biosynthesis	Cell Wall Biosynthesis / LPS Biosynthesis	PA5010	WaaG		314	1	PA_core3_lipidA	+	3	udpg	>	1	PA_core4_lipidA	+	3	udp	+	3	h
315	0				315	0						L-rhamnotransferase	Lipid A-core biosynthesis	Lipopolysaccharide Biosynthesis	Cell Wall Biosynthesis / LPS Biosynthesis				315	1	PA_core4_lipidA	+	2	dtdp6dm	>	1	PA_core5_lipidA	+	2	dtdp	+	2	h
316	0				316	0				2.4.1.58	6.897583 kcal/mol	lipopolysaccharide glucosyltransferase I	Lipid A-core biosynthesis	Lipopolysaccharide Biosynthesis	Cell Wall Biosynthesis / LPS Biosynthesis	PA5010	WaaG		316	1	PA_core5_lipidA	+	1	udpg	>	1	PA_core6_lipidA	+	1	udp	+	1	h
317	0				317	0				2.7.1.235	-22.305237 kcal/mol	lipopolysaccharide core heptose(I) kinase	Lipid A-core biosynthesis	Lipopolysaccharide Biosynthesis	Cell Wall Biosynthesis / LPS Biosynthesis	PA5009, PA5008	WaaP+WapP		317	1	PA_core6_lipidA	+	1	atp	>	1	PA_core7_lipidA	+	1	adp	+	1	h
318	0				318	0						Pseudomonas aeruginosa LPS lumped L-ala and CONH2 addition reaction	Lipid A-core biosynthesis	Lipopolysaccharide Biosynthesis	Cell Wall Biosynthesis / LPS Biosynthesis				318	1	PA_core7_lipidA	+	1	ala_L	+	1	cbp	>	1	PA_core_lipidA	+	1	h2o	+	1	phi
319	0				319	0				2.3.1.241	222.35483 kcal/mol	lipid A biosynthesis lauroyl acyltransferase	Lipid A-core biosynthesis	Lipopolysaccharide Biosynthesis	Cell Wall Biosynthesis / LPS Biosynthesis	PA3242, PA0011	HtrB2, HtrB		319	1	kdo2lipid4	+	1	ddcaACP	>	1	ACP	+	1	PA_lipidA
320	0				320	0				2.4.1.182	6.8976593 kcal/mol	lipid-A-disaccharide synthase	lipid IVA biosynthesis	Lipopolysaccharide Biosynthesis	Cell Wall Biosynthesis / LPS Biosynthesis	PA3643	LpxB		320	1	PA_lipidX	+	1	PA_u23ga	>	1	PA_lipidAds	+	1	udp	+	1	h
321	0				321	0						Pseudomonas aeruginosa LPS B band synthesis	lipid IVA biosynthesis	Lipopolysaccharide Biosynthesis	Cell Wall Biosynthesis / LPS Biosynthesis				321	1	PA_core_lipidA	+	1	rha4glcnacppund	>	1	PA_LPS_A	+	1	udcpdp
322	0				322	0						Pseudomonas aeruginosa LPS B band synthesis	lipid IVA biosynthesis	Lipopolysaccharide Biosynthesis	Cell Wall Biosynthesis / LPS Biosynthesis	PA3154, PA3160, PA3153	Wzy, Wzz. Wzx		322	1	PA_core_lipidA	+	1	udcppfmm	>	1	PA_LPS_B	+	1	udcpdp
323	0				323	0				2.4.99.12	5.64946 kcal/mol	3-deoxy-D-manno-octulosonic-acid transferase	KDO transfer to lipid IVA I	Lipopolysaccharide Biosynthesis	Cell Wall Biosynthesis / LPS Biosynthesis	PA4988	KdtA		323	1	PA_lipidA	+	1	ckdo	>	1	PA_KDOlipidA	+	1	cmp	+	1	h
324	0				324	0				2.4.99.13	5.025177 kcal/mol	3-deoxy-D-manno-octulosonic acid transferase	KDO transfer to lipid IVA I	Lipopolysaccharide Biosynthesis	Cell Wall Biosynthesis / LPS Biosynthesis	PA4988	KdtA		324	1	PA_KDOlipidA	+	1	ckdo	>	1	PA_KDO2lipidA	+	1	cmp	+	1	h
325	0				325	0				2.7.1.130	-17.31247 kcal/mol	tetraacyldisaccharide 4'-kinase	lipid IVA biosynthesis	Lipopolysaccharide Biosynthesis	Cell Wall Biosynthesis / LPS Biosynthesis	PA2981	LpxK		325	1	PA_lipidAds	+	1	atp	>	1	PA_lipidA	+	1	adp	+	1	h
326	0				326	0				2.3.1.191	260.51083 kcal/mol	UDP-3-O-[3-hydroxymyristoyl] glucosamine N-acyltransferase	lipid IVA biosynthesis	Lipopolysaccharide Biosynthesis	Cell Wall Biosynthesis / LPS Biosynthesis	PA3646	LpxD		326	1	htdACP	+	1	PA_u3hga	>	1	ACP	+	1	PA_u23ga	+	1	h
327	0				327	0				2.3.1.129	263.4391 kcal/mol	UDP-N-acetylglucosamine acyltransferase	lipid IVA biosynthesis	Lipopolysaccharide Biosynthesis	Cell Wall Biosynthesis / LPS Biosynthesis	PA3644	LpxA		327	1	htdACP	+	1	uacgam	=	1	ACP	+	1	PA_u3aga
328	0				328	0				3.5.1.108	-1.3588257 kcal/mol	UDP-3-O-[3-hydroxymyristoyl] N-acetylglucosamine deacetylase	lipid IVA biosynthesis	Lipopolysaccharide Biosynthesis	Cell Wall Biosynthesis / LPS Biosynthesis	PA4406	LpxC		328	1	PA_u3aga	+	1	h2o	>	1	PA_u3hga	+	1	ac
329	0				329	0				3.6.1.54	-10.245331 kcal/mol	UDP-2, 3-diacylglucosamine hydrolase	lipid IVA biosynthesis	Lipopolysaccharide Biosynthesis	Cell Wall Biosynthesis / LPS Biosynthesis	PA1792	LpxH		329	1	PA_u23ga	+	1	h2o	>	1	PA_lipidX	+	2	h	+	1	ump
330	0				330	0				2.4.1.-		glycosyltransferase WbpZ	Rha-(a1, 3)-GlcNac-pyrophosphorylundecaprenol synthesis	Lipopolysaccharide Biosynthesis	Cell Wall Biosynthesis / LPS Biosynthesis	PA5447	WbpZ		330	1	gdpdr	+	1	glcnacppund	>	1	rha1glcnacppund	+	1	ump
331	0				331	0				2.4.1.-		glycosyltransferase WbpY	Rha-(a1, 3)-Rha-(a1, 3)-Rha-(a1, 3)-GlcNac-pyrophosphorylundecaprenol synthesis	Lipopolysaccharide Biosynthesis	Cell Wall Biosynthesis / LPS Biosynthesis	PA5448	WbpY		331	2	gdpdr	+	1	rha1glcnacppund	>	2	gmp	+	1	rha3glcnacppund
332	0				332	0				2.4.1.-		glycosyltransferase WbpX	A-band O-antigen synthesis	Lipopolysaccharide Biosynthesis	Cell Wall Biosynthesis / LPS Biosynthesis	PA5449	WbpX		332	1	gdpdr	+	1	rha3glcnacppund	>	1	gmp	+	1	rha4glcnacppund
333	0				333	0				1.1.1.133	-1.6263428 kcal/mol	dTDP-4-dehydrorhamnose reductase	dTDP-L-rhamnose biosynthesis I	Lipopolysaccharide Biosynthesis	Cell Wall Biosynthesis / LPS Biosynthesis	PA5162	RmlD		333	1	dtdpddm	+	1	h	+	1	nadph	=	1	dtdp6dm	+	1	nadp
334	0				334	0						UDP-N-acetyl-mannosamine (2NAc3N) acid (CH3C=NH) addase		Lipopolysaccharide Biosynthesis	Cell Wall Biosynthesis / LPS Biosynthesis				334	1	uacman2NAc3NA	>	1	uacman2NAcA
335	0				335	0				1.1.1.136		UDP-N-acetylglucosamine 6-dehydrogenase		Lipopolysaccharide Biosynthesis	Cell Wall Biosynthesis / LPS Biosynthesis	PA3159	WbpA		335	1	uacman3N	>	1	uacman2NAc3NA	+	1	h
336	0				336	0				1.1.1.136	-11.811768 kcal/mol	UDP-N-acetylglucosamine 6-dehydrogenase	UDP-2, 3-diacetamido-2, 3-dideoxy-α-D-mannuronate biosynthesis	Lipopolysaccharide Biosynthesis	Cell Wall Biosynthesis / LPS Biosynthesis	PA3159	WbpA		336	1	uacgam	+	2	nad	+	1	h2o	>	1	uaadg	+	3	h	+	2	nadh
337	0				337	0						UDP-N-acetyl-mannosamine aminase		Lipopolysaccharide Biosynthesis	Cell Wall Biosynthesis / LPS Biosynthesis	PA3155	WbpE		337	1	nh4	+	1	uacmam	>	1	uacman3N
338	0				338	0				2.6.1.98	-3.8441162 kcal/mol	UDP-2-acetamido-2-deoxy-ribo-hexuluronate aminotransferase	UDP-2, 3-diacetamido-2, 3-dideoxy-α-D-mannuronate biosynthesis	Lipopolysaccharide Biosynthesis	Cell Wall Biosynthesis / LPS Biosynthesis	PA3155	WbpE		338	1	UDPGlcNAc3NA	+	1	akg	>	1	glu_L	+	1	UDPGlcNAcA
339	0				339	0						UDP-N-acetyl-mannosamine (2NAc3N) acid acetylase		Lipopolysaccharide Biosynthesis	Cell Wall Biosynthesis / LPS Biosynthesis	PA3157	WbpC		339	1	acACP	+	1	uacman2NAc3NA	>	1	ACP	+	1	uacman2NAc3NAcA
340	0				340	0				2.3.1.201	-7.1621094 kcal/mol	UDP-2-acetamido-3-amino-2, 3-dideoxy-glucuronate N-acetyltransferase	UDP-2, 3-diacetamido-2, 3-dideoxy-α-D-mannuronate biosynthesis	Lipopolysaccharide Biosynthesis	Cell Wall Biosynthesis / LPS Biosynthesis	PA3156	WbpD		340	1	accoa	+	1	UDPGlcNAc3NA	>	1	coa	+	1	h	+	1	UDPGlcNAc3NAcA
341	0				341	0				5.1.3.14	0.0 kcal/mol	UDP-N-acetylglucosamine 2-epimerase (	UDP-N-acetyl-α-D-mannosaminouronate biosynthesis	Lipopolysaccharide Biosynthesis	Cell Wall Biosynthesis / LPS Biosynthesis	PA3148	WbpI		341	1	uacgam	=	1	uacmam
342	0				342	0				5.1.3.7	0.0 kcal/mol	UDP-N-acetylglucosamine 4-epimerase	UDP-N-acetyl-D-galactosamine biosynthesis I, UDP-N-acetyl-D-galactosamine biosynthesis II	Lipopolysaccharide Biosynthesis	Cell Wall Biosynthesis / LPS Biosynthesis	PA3141	WbpM		342	1	uacgam	=	1	uacgala
343	0				343	0				5.4.2.8	0.0 kcal/mol	phosphomannomutase	GDP-mannose biosynthesis	Sugar Nucleotides Biosynthesis	Cell Wall Biosynthesis / LPS Biosynthesis	PA5322	AlgC		343	1	man6p	=	1	man1p
344	0				344	0				TC-2.A.3.1		D-alanine transport in/out via proton symport	Transport, Alanine	Transport, Extracellular	Cell Wall Biosynthesis / LPS Biosynthesis	PA0789	CycA_h		344	1	ala_D_ext	+	1	h_ext	=	1	ala_D	+	1	h
345	0				345	0				5.3.1.13	-1.46 kcal/mol	D-arabinose 5-phosphate isomerase	CMP-3-deoxy-D-manno-octulosonate biosynthesis, CMP-8-amino-3, 8-dideoxy-D-manno-octulosonate biosynthesis	Alternate Carbon Metabolism	Central Metabolism	PA4457	KdsD_h		345	1	ru5p_D	=	1	ara5p
346	0				346	0				2.7.1.56	-12.222412 kcal/mol	1-phosphofructokinase	fructose degradation	Alternate Carbon Metabolism	Central Metabolism	PA3561	FruK		346	1	atp	+	1	f1p	>	1	adp	+	1	fdp	+	1	h
347	0				347	0				2.7.1.12	-15.02417 kcal/mol	gluconokinase	D-gluconate degradation	Alternate Carbon Metabolism	Central Metabolism	PA2321	IdnK		347	1	atp	+	1	glcn_D	=	1	p6glucn	+	1	adp	+	1	h
348	0				348	0				1.1.1.67	1.6018066 kcal/mol	mannitol-1-phosphate 5-dehydrogenase	mannitol degradation I, mannitol cycle	Alternate Carbon Metabolism	Central Metabolism	PA2342	MtlD		348	1	mnl1p	+	1	nad	=	1	f6p	+	1	h	+	1	nadh
349	0				349	0				2.7.1.15	-19.855774 kcal/mo	ribokinase	Pentose phosphate pathway	Alternate Carbon Metabolism	Central Metabolism	PA1950	RbsK		349	1	atp	+	1	rib_D	>	1	adp	+	1	r5p	+	1	h
350	0				350	0				2.7.1.17	-14.815857 kcal/mol	xylulokinase	xylose degradation I, D-arabitol degradation	Alternate Carbon Metabolism	Central Metabolism	PA2343	XYLB		350	1	atp	+	1	xylu_D	=	1	adp	+	1	xu5p_D	+	1	h
351	0				351	0				2.3.3.9	-9.251221 kcal/mol	malate synthase G	glyoxylate cycle	Anaplerotic reactions	Central Metabolism	PA0482	GlcB		351	1	accoa	+	1	glx	+	1	h2o	>	1	coa	+	1	h	+	1	mal_L
352	31.002				352	19.0427				1.1.1.38 - 1.1.1.39	-0.3199463 kcal/mol	malate dehydrogenase	gluconeogenesis I	Anaplerotic reactions	Central Metabolism	PA3471	SfcA_2		352	1	mal_L	+	1	nad	>	1	co2	+	1	nadh	+	1	pyr
353	0				353	0				1.1.1.40	-1.5682373 kcal/mol	malic enzyme	gluconeogenesis I	Anaplerotic reactions	Central Metabolism	PA5046	SfcA_1		353	1	mal_L	+	1	nadp	>	1	co2	+	1	nadph	+	1	pyr
354	45.9085				354	88.1673				4.1.1.49	-7.015869 kcal/mol	phosphoenolpyruvate carboxykinase	gluconeogenesis I	Anaplerotic reactions, Carbohydrates Biosynthesis	Central Metabolism	PA5192	PckA	Deleted: 1 H	354	1	atp	+	1	oaa	=	1	adp	+	1	co2	+	1	pep
355	0				355	0				4.1.1.31	-0.8641052 kcal/mol	phosphoenolpyruvate carboxylase	mixed acid fermentation, TCA cycle VI (obligate autotrophs), respiration (anaerobic), CO2 fixation into oxaloacetate (anapleurotic)	Anaplerotic reactions, TCA cycle	Central Metabolism	PA3687	Ppc	Deleted: 1 H2O (reactant) and 2 H (Product)	355	1	hco3	+	1	pep	>	1	oaa	+	1	phi
356	0				356	0				5.4.99.16	0.0 kcal/mol	maltose alpha-D-glucosyltransferase; putative trehalose synthase	trehalose biosynthesis IV	Carbohydrates Biosynthesis	Central Metabolism	PA2152	TreS		356	1	malt	=	1	tre
357	47.4742				357	62.3275				4.2.1.12	-8.167023 kcal/mol	phosphogluconate dehydratase	Entner-Doudoroff pathway I	Carbohydrates Degradation	Central Metabolism	PA3194	Edd		357	1	p6glucn	>	1	ddg6p	+	1	h2o
358	0				358	0				3.1.1.17	-7.14711 kcal/mol	Gluconolactonase	glucose degradation (oxidative)	Carbohydrates Degradation	Central Metabolism	PA4204	PpgL		358	1	g15lac_ext	+	1	h2o	>	1	glcn_D_ext	+	1	h
359	0				359	0				3.2.1.28	-3.112976 kcal/mol	α, α-trehalase	trehalose degradation VI	Carbohydrates Degradation	Central Metabolism	PA2416	TreA		359	1	h2o	+	1	tre	>	2	glc_D
360	95.7073				360	32.0883				2.7.1.13	-16.064148 kcal/mol	2-ketogluconate kinase	glucose degradation (oxidative)	Carbon compound catabolism ;	Central Metabolism	PA2261	KguK		360	1	d2hglcn	+	1	atp	=	1	p62dglcn	+	1	adp	+	1	h
361	81.103				361	76.937				4.2.1.3	0.22000122 kcal/mol	aconitate hydratase	glyoxylate cycle mixed acid fermentation respiration (anaerobic) superpathway of glycolysis, pyruvate dehydrogenase, TCA, and glyoxylate bypass superpathway of glyoxylate bypass and TCA TCA cycle I (prokaryotic) TCA cycle III (helicobacter) TCA cycle V (2-oxoglutarate:ferredoxin oxidoreductase) TCA cycle VI (obligate autotrophs)	Citrate Cycle (TCA)	Central Metabolism	PA1787, PA1562, PA0794	AcnB, AcnA		361	1	cit	=	1	icit
362	0				362	0				1.2.4.2 - 1.8.1.4 - 2.3.1.61	-11.366394 kcal/mol	2-oxoglutarate dehydrogenase E1	TCA cycle I (prokaryotic)	Citrate Cycle (TCA)	Central Metabolism	PA1585, PA4829, PA1586	SucA+Lpd3+SucB		362	1	akg	+	1	coa	+	1	nad	=	1	co2	+	1	nadh	+	1	succoa
363	0				363	0				2.3.3.1 - 2.3.3.16	-10.515259 kcal/mol	type II citrate synthase	mixed acid fermentation, TCA cycle VI (obligate autotrophs), TCA cycle V (2-oxoglutarate:ferredoxin oxidoreductase), TCA cycle I (prokaryotic), glyoxylate cycle, respiration (anaerobic), TCA cycle III (helicobacter)	Citrate Cycle (TCA)	Central Metabolism	PA1580, PA0795	GltA, PrpC		363	1	accoa	+	1	h2o	+	1	oaa	>	1	cit	+	1	coa	+	1	h
364	19.4013				364	16.869				4.2.1.2	0.6130066 kcal/mol	fumarase	mixed acid fermentation, TCA cycle VI (obligate autotrophs), TCA cycle V (2-oxoglutarate:ferredoxin oxidoreductase), TCA cycle I (prokaryotic), respiration (anaerobic)	Citrate Cycle (TCA)	Central Metabolism	PA0854, PA4333, PA4470	FumC2, FumProbable, FumC1		364	1	fum	+	1	h2o	=	1	mal_L
365	0				365	53.2717				1.1.1.42	0.3758545 kcal/mol	isocitrate dehydrogenase	mixed acid fermentation, TCA cycle VI (obligate autotrophs), TCA cycle V (2-oxoglutarate:ferredoxin oxidoreductase), TCA cycle I (prokaryotic), respiration (anaerobic), TCA cycle III (helicobacter)	Citrate Cycle (TCA)	Central Metabolism	PA2623, PA2624	Icd, Idh		365	1	icit	+	1	nadp	=	1	akg	+	1	co2	+	1	nadph
366	88.3992				366	97.8263				1.1.5.4	-14.942261 kcal/mol	malate:quinone oxidoreductase	TCA cycle I (prokaryotic)	Citrate Cycle (TCA)	Central Metabolism	PA4640, PA3452	MqoB, MqoA		366	1	mal_L	+	1	ubq8	>	1	oaa	+	1	ubq8h2
367	0				367	0				2.7.1.4	-12.545898 kcal/mol	fructokinase	sucrose degradation II (sucrose synthase)	Fructose and mannose metabolism	Central Metabolism	PA2344	MtlZ		367	1	atp	+	1	fru	>	1	adp	+	1	f6p	+	1	h
368	0				368	0				1.1.1.67	1.0817871 kcal/mol	mannitol dehydrogenase	mannitol cycle	Fructose and mannose metabolism	Central Metabolism	PA2342	MtlD		368	1	mnl	+	1	nad	=	1	fru	+	1	h	+	1	nadh
369	100				369	0				3.1.1.31	-7.355438 kcal/mol	6-phosphogluconolactonase	glycolysis and Entner-Doudoroff	Glucose metabolism and Pentose Phosphate phatway	Central Metabolism	PA3182, PA4204	Pgl, PpgL		369	1	p6g15lac	+	1	h2o	>	1	p6glucn	+	1	h
370	1.27				370	0				2.7.7.27	-54.05249 kcal/mol	glucose-1-phosphate adenylyltransferase	glycogen biosynthesis I (from ADP-D-Glucose)	Glycogen biosynthesis	Central Metabolism				370	1	atp	+	1	g1p	+	1	h	>	1	adpglc	+	1	ppi
371	0				371	0				4.2.1.11	-0.18701172 kcal/mol	phosphopyruvate hydratase	gluconeogenesis I, respiration (anaerobic), glycolysis I (from glucose-6P), gluconeogenesis II (Methanobacterium thermoautotrophicum), glycolysis III (from glucose)	Glycolysis/Gluconeogenesis	Central Metabolism	PA3635	Eno		371	1	g2p	=	1	h2o	+	1	pep
372	0				372	0				4.1.2.13	8.226501 kcal/mol	fructose-1, 6-bisphosphate aldolase	gluconeogenesis I, glycolysis I (from glucose-6P), gluconeogenesis II (Methanobacterium thermoautotrophicum), glycolysis III (from glucose), sucrose biosynthesis I (from photosynthesis)	Glycolysis/Gluconeogenesis	Central Metabolism	PA0555	Fba		372	1	fdp	=	1	dhap	+	1	g3p
373	80.5987				373	64.931				3.1.3.11	6.8935547 kcal/mol	fructose-1, 6-bisphosphatase	gluconeogenesis I, glycolysis I (from glucose-6P), sucrose biosynthesis I (from photosynthesis)	Glycolysis/Gluconeogenesis	Central Metabolism	PA5110	Fbp		373	1	fdp	+	1	h2o	>	1	f6p	+	1	phi
374	100				374	100				5.1.3.15	0.0 kcal/mol	D-glucose-6-phosphate 1-epimerase	UDP-glucose biosynthesis, glucose and glucose-1-phosphate degradation, glycogen biosynthesis I (from ADP-D-Glucose)	Glycolysis/Gluconeogenesis	Central Metabolism	PA5422	hprotein		374	1	g6p	=	1	g6p_B
375	0				375	0				5.3.1.9	1.3800049 kcal/mol	glucose-6-phosphate isomerase	gluconeogenesis I, GDP-mannose biosynthesis, glycolysis I (from glucose-6P), gluconeogenesis II (Methanobacterium thermoautotrophicum), glycolysis III (from glucose), UDP-N-acetyl-D-glucosamine biosynthesis I, sucrose biosynthesis I (from photosynthesis)	Glycolysis/Gluconeogenesis	Central Metabolism	PA4732	Pgi		375	1	g6p_B	=	1	f6p_B
376	0				376	0				1.2.1.12	-15.19458 kcal/mo	glyceraldehyde-3-phosphate dehydrogenase	gluconeogenesis I, glycolysis I (from glucose-6P), glycolysis III (from glucose), sucrose biosynthesis I (from photosynthesis)	Glycolysis/Gluconeogenesis	Central Metabolism	PA3195, PA3001	GapA		376	1	g3p	+	1	nad	+	1	phi	=	1	dpg	+	1	nadh	+	1	h
377	0				377	0				1.2.1.9	-16.5318 kcal/mol	glyceraldehyde-3-phosphate dehydrogenase	gluconeogenesis I glycolysis I (from glucose-6P) glycolysis III (from glucose) sucrose biosynthesis I (from photosynthesis)	Glycolysis/Gluconeogenesis	Central Metabolism	PA3001, PA2323	GapA_p2, GapN		377	1	g3p	+	1	h2o	+	1	nadp	>	1	pg3	+	2	h	+	1	nadph
378	1.27				378	0				2.4.1.1		glycogen phosphorylase	glycogen degradation II, glycogen degradation I	Glycolysis/Gluconeogenesis	Central Metabolism	PA2144	GlgP		378	1	glycogen	+	1	phi	>	1	g1p
379	1.27				379	0				2.4.1.21	107.97638 kcal/mol	glycogen synthase	glycogen biosynthesis I (from ADP-D-Glucose)	Glycolysis/Gluconeogenesis	Central Metabolism	PA2165	GlgA		379	1	adpglc	+	1	man	=	1	glycogen	+	1	adp	+	1	h
380	0				380	0				2.7.1.2	-14.815857 kcal/mol	glucokinase	trehalose degradation II (trehalase) glycogen degradation I glucose and glucose-1-phosphate degradation glycolysis III (from glucose)	Glycolysis/Gluconeogenesis	Central Metabolism	PA3193	Glk		380	1	atp	+	1	glc_D	=	1	adp	+	1	g6p_B
381	100				381	100				2.7.1.2	-14.815857 kcal/mol	glucokinase	trehalose degradation II (trehalase) glycogen degradation I glucose and glucose-1-phosphate degradation glycolysis III (from glucose)	Glycolysis/Gluconeogenesis	Central Metabolism	PA3193	Glk		381	1	atp	+	1	glc_D	=	1	adp	+	1	g6p
382	0				382	0				1.1.1.37	4.461792 kcal/mol	L-malate dehydrogenase	mixed acid fermentation, TCA cycle VI (obligate autotrophs), TCA cycle V (2-oxoglutarate:ferredoxin oxidoreductase), gluconeogenesis I, TCA cycle I (prokaryotic), glyoxylate cycle, respiration (anaerobic)	Glycolysis/Gluconeogenesis	Central Metabolism	PA1252	Mdh		382	1	mal_L	+	1	nad	=	1	h	+	1	nadh	+	1	oaa
383	100				383	100				1.2.4.1 - 1.8.1.4 - 2.3.1.12 - 1.2.1.51	-9.98407 kcal/mol	pyruvate dehydrogenase	superpathway of glycolysis, pyruvate dehydrogenase, TCA, and glyoxylate bypass	Glycolysis/Gluconeogenesis	Central Metabolism	PA5297, PA3416, PA3417, PA5015	PoxB, AceE		383	1	coa	+	1	nad	+	1	pyr	=	1	accoa	+	1	co2	+	1	nadh
384	0				384	0				5.3.1.9	1.3800049 kcal/mol	glucose-6-phosphate isomerase	gluconeogenesis I, glycolysis III (from glucose)	Glycolysis/Gluconeogenesis	Central Metabolism	PA4732	Pgi		384	1	g6p	=	1	f6p
385	0				385	0				2.7.2.3	-7.51001 kcal/mol	phosphoglycerate kinase	gluconeogenesis I, glycolysis I (from glucose-6P), glycolysis III (from glucose)	Glycolysis/Gluconeogenesis	Central Metabolism	PA0552	Pgk	DELETED 1 H	385	1	dpg	+	1	adp	=	1	pg3	+	1	atp
386	0				386	0				5.4.2.12	-1.3200073 kcal/mol	phosphoglyceromutase	gluconeogenesis I, glycolysis I (from glucose-6P)	Glycolysis/Gluconeogenesis	Central Metabolism	PA5131	Pgm		386	1	pg3	=	1	g2p
387	0				387	0				5.4.2.2 - 5.4.2.5	0.0 kcal/mol	phosphoglucomutase	UDP-glucose biosynthesis, glycogen degradation II, sucrose degradation II (sucrose synthase), glycogen degradation I, glucose and glucose-1-phosphate degradation, glycogen biosynthesis I (from ADP-D-Glucose)	Glycolysis/Gluconeogenesis	Central Metabolism	PA5322	AlgC		387	1	g1p	=	1	g6p
388	0				388	0				2.7.9.2	-9.577148 kcal/mol	phosphoenolpyruvate synthase	gluconeogenesis I, glycolysis I	Glycolysis/Gluconeogenesis	Central Metabolism	PA1770	PpsA		388	1	atp	+	1	h2o	+	1	pyr	=	1	amp	+	2	h	+	1	pep	+	1	phi
389	0				389	0				2.7.1.40	-2.234192 kcal/mol	pyruvate kinase	mixed acid fermentation, respiration (anaerobic), glycolysis I (from glucose-6P), glycolysis III (from glucose)	Glycolysis/Gluconeogenesis	Central Metabolism	PA4329, PA1498	PykA, PykF		389	1	adp	+	1	pep	=	1	atp	+	1	pyr
390	0				390	0				5.3.1.1	-1.8299866 kcal/mol	triose-phosphate isomerase	gluconeogenesis I, glycolysis I	Glycolysis/Gluconeogenesis	Central Metabolism	PA4748	TpiA		390	1	dhap	=	1	g3p
391	100				391	23.6653				4.1.3.1	3.2682343 kcal/mol	isocitrate lyase	TCA cycle V (2-oxoglutarate:ferredoxin oxidoreductase), glyoxylate cycle	Oxidative phosphorylation	Central Metabolism	PA2634	Icl_h. aceA		391	1	icit	=	1	glx	+	1	succ
392	95.7073				392	32.0883				1.1.1.43	-6.729309 kcal/mol	Phosphogluconate 2-dehydrogenase	glucose degradation (oxidative)	Pentose phosphate pathway	Central Metabolism	PA2263, PA2265	KguD		392	1	p62dglcn	+	1	h	+	1	nadph	=	1	p6glucn	+	1	nadp
393	47.4742				393	62.3275				4.1.2.14	5.22818 kcal/mol	keto-hydroxyglutarate-aldolase/keto-deoxy- phosphogluconate aldolase	Entner-Doudoroff pathway I	Pentose Phosphate Pathways	Central Metabolism	PA3181, PA3131	Eda, EdaB		393	1	ddg6p	=	1	g3p	+	1	pyr
394	100				394	0				1.1.1.49	-5.9264526 kcal/mol	glucose-6-phosphate 1-dehydrogenase	superpathway of glycolysis and Entner-Doudoroff	Pentose Phosphate Pathways	Central Metabolism	PA5439, PA3183	Zwf_p, Zwf		394	1	g6p	+	1	nadp	=	1	p6g15lac	+	1	h	+	1	nadph
395	52.5258				395	0				1.1.1.44	-1.3841553 kcal/mol	6-phosphogluconate dehydrogenase	Pentose Phosphate Pathways	Pentose Phosphate Pathways	Central Metabolism				395	1	p6glucn	+	1	nadp	=	1	co2	+	1	nadph	+	1	ru5p_D	+	1	h
396	19.4013				396	0				5.1.3.1	0.0 kcal/mol	ribulose-phosphate 3-epimerase	pentose phosphate pathway (non-oxidative branch)	Pentose Phosphate Pathways	Central Metabolism	PA0607	Rpe		396	1	ru5p_D	=	1	xu5p_D
397	0				397	0				5.3.1.6	-6.130005 kcal/mol	ribose-5-phosphate isomerase	pentose phosphate pathway (non-oxidative branch)	Pentose Phosphate Pathways	Central Metabolism	PA0330	RpiA		397	1	r5p	=	1	ru5p_D
398	9.70064				398	0				2.2.1.2	-2.920044 kcal/mol	transaldolase B	pentose phosphate pathway (non-oxidative branch)	Pentose Phosphate Pathways	Central Metabolism	PA2796	TalB		398	1	g3p	+	1	s7p	=	1	e4p	+	1	f6p
399	9.70064				399	0				2.2.1.1	1.2300415 kcal/mol	transketolase	pentose phosphate pathway (non-oxidative branch)	Pentose Phosphate Pathways	Central Metabolism	PA0548	TktA		399	1	r5p	+	1	xu5p_D	=	1	g3p	+	1	s7p
400	9.70064				400	0				2.2.1.1	3.959961 kcal/mol	transketolase	pentose phosphate pathway (non-oxidative branch)	Pentose Phosphate Pathways	Central Metabolism	PA0548	TktA		400	1	e4p	+	1	xu5p_D	=	1	f6p	+	1	g3p
401	0				401	0				6.4.1.1	-1.3699341 kcal/mol	pyruvate carboxylase, acetyl-CoA carboxylase	gluconeogenesis II	Pyruvate metabolism ; Citrate cycle (TCA cycle) ;	Central Metabolism	PA1400, PA5435, PA5436	PycA		401	1	atp	+	1	hco3	+	1	pyr	>	1	adp	+	1	h	+	1	oaa	+	1	phi
402	0.773049				402	83.552				4.2.1.1	1.4471283 kcal/mol	carbonate dehydratase	cyanate degradation, gluconeogenesis II (Methanobacterium thermoautotrophicum), CO2 fixation into oxaloacetate (anapleurotic)	spontaneous CO2 Fixation	Central Metabolism	PA2053, PA4676, PA0102	CynT		402	1	co2	+	1	h2o	=	1	h	+	1	hco3
403	0				403	0				1.3.5.1	-5.0422516 kcal/mol	succinate dehydrogenase	TCA cycle I (prokaryotic)	TCA cycle	Central Metabolism	PA1582, PA1584, PA1581, PA1583	SdhD, SdhB, SdhC, SdhA	DELETED 1.3.99.1	403	1	ubq9	+	1	fum	=	1	ubq8	+	1	succ
404	0				404	0				6.2.1.5	-1.0540771 kcal/mol	succinyl-CoA synthetase	TCA cycle I (prokaryotic)	TCA cycle	Central Metabolism	PA1588, PA1589	SucC, SucD		404	1	atp	+	1	coa	+	1	succ	=	1	adp	+	1	phi	+	1	succoa
405	30.2994				405	0				1.1.1.40/4.1.1.3	-4.7817535 kcal/mol	malate dehydrogenase	gluconeogenesis I	Transport and binding proteins	Central Metabolism	PA3471, PA4872		DELETED PA5435	405	1	oaa	+	1	h	>	1	co2	+	1	pyr
406	0				406	0				4.2.1.56	2.362976 kcal/mol	itaconyl-CoA hydratase	C5-Branched dibasic acid metabolism	Carbohydrate metabolism	Central Metabolism	PA0878			406	1	itaoylcoa	+	1	h2o	=	1	cimlylcoa
407	0				407	0				2.8.3.22/2.8.3.20	-2.039917 kcal/mol	SmtAB	C5-Branched dibasic acid metabolism	Carbohydrate metabolism	Central Metabolism	PA0882			407	1	succoa	+	1	itcte	=	1	succ	+	1	itaoylcoa
408	0				408	0				4.1.3.25		(S)-citramalyl-CoA lyase	C5-Branched dibasic acid metabolism	Carbohydrate metabolism	Central Metabolism	PA0883			408	1	cimlylcoa	=	1	pyr	+	1	accoa
409	0				409	0				3.5.1.90	-0.46295166 kcal/mol	adenosylcobinamide hydrolase	adenosylcobalamin salvage from cobinamide II	Cobalamin biosynthesis	Cofactors, Prosthetic Groups, Electron Carriers Biosynthesis	PA1276, PA1275	CobC, CobD		409	1	adcoba	+	1	h2o	=	1	ap2ol	+	1	adcobhex
410	0				410	0				6.3.5.10	-8.61084 kcal/mol	cobyric acid synthase	adenosylcobalamin biosynthesis from cobyrinate a, c-diamide I, adenosylcobalamin biosynthesis from cobyrinate a, c-diamide II	Cobalamin biosynthesis	Cofactors, Prosthetic Groups, Electron Carriers Biosynthesis	PA1277	CobQ		410	1	adcobdam	+	4	atp	+	4	gln_L	+	4	h2o	>	1	adcobhex	+	4	adp	+	4	glu_L	+	4	h	+	4	phi
411	0				411	0				6.6.1.2	8.025238 kcal/mol	cobaltochelatase subunit	cob(II)yrinate a, c-diamide biosynthesis II (late cobalt incorporation)	Cobalamin biosynthesis	Cofactors, Prosthetic Groups, Electron Carriers Biosynthesis	PA1923, PA2944	CobN_h, CobN		411	1	atp	+	1	cobalt2	+	1	hgbam	+	1	h2o	>	1	adp	+	1	co2dam	+	3	h	+	1	phi
412	0				412	0				6.3.5.9	-0.56066895 kcal/mol	cobyrinic acid a, c-diamide synthase	cob(II)yrinate a, c-diamide biosynthesis II (late cobalt incorporation)	Cobalamin biosynthesis	Cofactors, Prosthetic Groups, Electron Carriers Biosynthesis	PA1273	CobB		412	2	atp	+	2	gln_L	+	2	h2o	+	1	hgbyr	>	2	adp	+	2	glu_L	+	2	h	+	1	hgbam	+	2	phi
413	0				413	0				2.4.2.21	-12.164108 kcal/mol	nicotinate-nucleotide--dimethylbenzimidazole phosphoribosyltransferase	adenosylcobalamin biosynthesis from cobyrinate a, c-diamide I, adenosylcobalamin biosynthesis from cobyrinate a, c-diamide II, adenosylcobalamin salvage from cobinamide I	Cobalamin biosynthesis	Cofactors, Prosthetic Groups, Electron Carriers Biosynthesis	PA1279	CobU		413	1	dmbzid	+	1	nicrnt	=	1	par56dmbzm	+	1	h	+	1	nac
414	0				414	0				2.1.1.133	-43.350037 kcal/mol	precorrin-3 methylase	cob(II)yrinate a, c-diamide biosynthesis II (late cobalt incorporation)	Cobalamin biosynthesis	Cofactors, Prosthetic Groups, Electron Carriers Biosynthesis	PA2948	CobM	DELETED PA2903, CobJ,	414	1	amet	+	1	pre4	>	1	ahcys	+	1	h	+	1	pre5
415	0				415	0				2.1.1.131	-66.33313 kcal/mol	precorrin-3 methylase	cob(II)yrinate a, c-diamide biosynthesis II (late cobalt incorporation)	Cobalamin biosynthesis	Cofactors, Prosthetic Groups, Electron Carriers Biosynthesis	PA2903	CobJ	DELETED CobM, PA2948	415	1	amet	+	1	pre3b	>	1	ahcys	+	2	h	+	1	pre4
416	0				416	0				2.1.1.130	-19.76001 kcal/mol	precorrin-2 C(20)-methyltransferase	cob(II)yrinate a, c-diamide biosynthesis II (late cobalt incorporation)	Cobalamin biosynthesis	Cofactors, Prosthetic Groups, Electron Carriers Biosynthesis	PA2904	CobI		416	1	amet	+	1	shcl	>	1	ahcys	+	1	pre3a
417	0				417	0				1.3.1.54	-17.866577 kcal/mol	cobalt-precorrin-6x reductase	cob(II)yrinate a, c-diamide biosynthesis II (late cobalt incorporation)	Cobalamin biosynthesis	Cofactors, Prosthetic Groups, Electron Carriers Biosynthesis	PA2909			417	1	h	+	1	nadph	+	1	pre6a	=	1	nadp	+	1	pre6b
418	0				418	0				2.1.1.132	-36.037132 kcal/mol	precorrin-6B C5, 15-methyltransferase		Cobalamin biosynthesis	Cofactors, Prosthetic Groups, Electron Carriers Biosynthesis	PA2907	CobL		418	2	amet	+	1	pre6b	=	2	ahcys	+	1	co2	+	1	h	+	1	pre8
419	0				419	0				5.4.99.61	49.188824 kcal/mol	precorrin-8X methylmutase	cob(II)yrinate a, c-diamide biosynthesis II (late cobalt incorporation)	Cobalamin biosynthesis	Cofactors, Prosthetic Groups, Electron Carriers Biosynthesis	PA2905	CobH	DELETED - 5.4.1.2	419	1	h	+	1	pre8	>	1	hgbyr
420	0				420	0				2.7.8.7	-220.07654 kcal/mol	holo-[acyl carrier protein] synthase	acyl carrier protein activation, acyl carrier protein metabolism	Coenzyme A Biosynthesis	Cofactors, Prosthetic Groups, Electron Carriers Biosynthesis	PA1165	PcpS		420	1	apoACP	+	1	coa	=	1	ACP	+	1	pap	+	1	h
421	0				421	0				2.5.1.17	58.97298 kcal/mol	cob(I)yrinic acid a, c-diamide adenosyltransferase	adenosylcobalamin salvage from cobinamide I	Porphyrin and chlorophyll metabolism ; Cobalamin biosynthesis ;	Cofactors, Prosthetic Groups, Electron Carriers Biosynthesis	PA1272	CobO		421	1	atp	+	1	cbi	=	1	adcoba	+	1	pppi
422	0				422	0				2.7.1.33	-16.064148 kcal/mol	pantothenate kinase	phosphopantothenate biosynthesis I	Vitamins Biosynthesis	Cofactors, Prosthetic Groups, Electron Carriers Biosynthesis	PA4279	CoaX		422	1	atp	+	1	pnto_R	=	1	ppan4	+	1	adp
423	0				423	0				2.5.1.17	1219.5876 kcal/mol	cob(II)yrinic acid a, c-diamide reductase	adenosylcobalamin biosynthesis from cobyrinate a, c-diamide I	Adenosylcobalamin Biosynthesis from Cobyrinate Diamide	Cofactors, Prosthetic Groups, Electron Carriers Biosynthesis	PA1272, PA4399, PA1272	CobO, MMAB	DELETED 1.16.8.1	423	1	atp	+	1	co1dam	>	1	adcobdam	+	1	pppi
424	0				424	0				6.2.1.26	-14.584106 kcal/mol	o-succinylbenzoate-CoA ligase	1, 4-dihydroxy-2-naphthoate biosynthesis	Quinol and Quinone Biosynthesis	Cofactors, Prosthetic Groups, Electron Carriers Biosynthesis	PA3299, PA3860, PA3924, PA1215, PA4198, PA1617, PA2557, PA3300	FadD1, MenE, FadD2		424	1	atp	+	1	coa	+	1	sucbz	>	1	amp	+	1	ppi	+	1	sbzcoa
425	0				425	0				1.14.13.83	-105.73871 kcal/mol	precorrin-3B synthase	cob(II)yrinate a, c-diamide biosynthesis II (late cobalt incorporation)	Biosynthesis of cofactors	Cofactors, Prosthetic Groups, Electron Carriers Biosynthesis	PA2906	CobG	DELETED PA1838, PA4130	425	1	h	+	1	nadh	+	1	o2	+	1	pre3a	=	1	h2o	+	1	nad	+	1	pre3b
426	0				426	0				4.2.3.12	7.4294434 kcal/mol	6-pyruvoyl tetrahydrobiopterin synthase	6-pyruvoyl tetrahydrobiopterin biosynthesis	Biosynthesis of cofactors, prosthetic groups and carriers ;	Cofactors, Prosthetic Groups, Electron Carriers Biosynthesis	PA2666	PtpS	DELETED 1 H	426	1	ahdt	>	1	py5678thp	+	1	pppi
427	0				427	0				6.3.2.17	38.100403 kcal/mol	folylpolyglutamate synthetase	folate polyglutamylation	Biosynthesis of cofactors, prosthetic groups and carriers ;	Cofactors, Prosthetic Groups, Electron Carriers Biosynthesis	PA3111	FolC	DELETED 1 H	427	1	atp	+	1	glu_L	+	1	thf	>	1	adp	+	1	phi	+	1	thfglu
428	0				428	0				2.6.1.62	2.4599915 kcal/mol	adenosylmethionine-8-amino-7-oxononanoate aminotransferase	biotin biosynthesis from 8-amino-7-oxononanoate I	Biotin Biosynthesis	Cofactors, Prosthetic Groups, Electron Carriers Biosynthesis	PA0420	FolC		428	1	a87onn	+	1	amet	=	1	amob	+	1	dann
429	0				429	0				2.3.1.47	96.59836 kcal/mol	8-amino-7-oxononanoate synthase	8-amino-7-oxononanoate biosynthesis III	Biotin Biosynthesis	Cofactors, Prosthetic Groups, Electron Carriers Biosynthesis	PA0501	BioF		429	1	ala_L	+	1	h	+	1	pmcoa	=	1	a87onn	+	1	co2	+	1	coa
430	0				430	0				6.3.4.15	-45.352448 kcal/mol	biotin--protein ligase	biotin-carboxyl carrier protein assembly	Biotin Biosynthesis	Cofactors, Prosthetic Groups, Electron Carriers Biosynthesis	PA4280	BirA	PA4848, AccC	430	1	atp	+	1	btn	+	1	h	>	1	btamp	+	1	ppi
431	0				431	0				2.8.1.6	-31.01831 kcal/mol	biotin synthase	biotin biosynthesis from 8-amino-7-oxononanoate I	Biotin Biosynthesis	Cofactors, Prosthetic Groups, Electron Carriers Biosynthesis	PA0500	BioB		431	1	dtbt	+	1	ssc	+	2	amet	+	2	rfdxn	>	2	met_L	+	2	ofdxn	+	2	d5oxa	+	1	btn	+	1	unsc
432	0				432	0				6.3.3.3	-26.029968 kcal/mol	dithiobiotin synthetase	biotin biosynthesis from 8-amino-7-oxononanoate I	Biotin Biosynthesis	Cofactors, Prosthetic Groups, Electron Carriers Biosynthesis	PA0504	BioD		432	1	atp	+	1	co2	+	1	dann	>	1	adp	+	1	dtbt	+	3	h	+	1	phi
433	0				433	0				2.1.1.152	-32.347183 kcal/mol	S-adenosyl-L-methionine:precorrin-5 C1-methyltransferase	cob(II)yrinate a, c-diamide biosynthesis II	cob(II)yrinate a, c-diamide biosynthesis	Cofactors, Prosthetic Groups, Electron Carriers Biosynthesis	PA2904	CobI		433	1	pre5	+	1	amet	+	1	h2o	=	1	pre6a	+	1	ahcys	+	1	ac	+	2	h
434	0				434	0				4.1.1.11	-1.1158752 kcal/mol	aspartate alpha-decarboxylase	β-alanine biosynthesis III	Coenzyme A Biosynthesis	Cofactors, Prosthetic Groups, Electron Carriers Biosynthesis	PA4731	PanD		434	1	asp_L	+	1	h	=	1	ala_B	+	1	co2
435	0				435	0				2.7.1.24	-17.312256 kcal/mol	dephospho-CoA kinase	coenzyme A biosynthesis	Coenzyme A Biosynthesis	Cofactors, Prosthetic Groups, Electron Carriers Biosynthesis	PA4529	CoaE		435	1	atp	+	1	dpcoa	=	1	adp	+	1	coa	+	1	h
436	0				436	0				1.1.1.169	2.293518 kcal/mol	2-dehydropantoate 2-reductase	phosphopantothenate biosynthesis I	Coenzyme A Biosynthesis	Cofactors, Prosthetic Groups, Electron Carriers Biosynthesis	PA4397, PA1752	PanE		436	1	dhp	+	1	h	+	1	nadph	=	1	nadp	+	1	pant_R
437	0				437	0				2.1.2.11	-1.472992 kcal/mol	3-methyl-2-oxobutanoate hydroxymethyltransferase	phosphopantothenate biosynthesis I	Coenzyme A Biosynthesis	Cofactors, Prosthetic Groups, Electron Carriers Biosynthesis	PA4729, PA1598	PanB		437	1	mob	+	1	h2o	+	1	mlthf	=	1	dhp	+	1	thf
438	0				438	0				4.1.1.36	-1.2176819 kcal/mol	bifunctional phosphopantothenoylcysteine decarboxylase/phosphopantothenate synthase	coenzyme A biosynthesis	coenzyme A biosynthesis	Cofactors, Prosthetic Groups, Electron Carriers Biosynthesis	PA5320	CoaC		438	1	ppcys4	+	1	h	=	1	co2	+	1	pan4p
439	0				439	0				6.3.2.5	-115.26581 kcal/mol	bifunctional phosphopantothenoylcysteine decarboxylase/phosphopantothenate synthase	coenzyme A biosynthesis	coenzyme A biosynthesis	Cofactors, Prosthetic Groups, Electron Carriers Biosynthesis	PA5320	CoaC		439	1	ppan4	+	1	ctp	+	1	cys_L	>	1	ppcys4	+	1	cmp	+	1	ppi	+	1	h
440	0				440	0				2.7.7.3	-54.05249 kcal/mol	phosphopantetheine adenylyltransferase	coenzyme A biosynthesis	coenzyme A biosynthesis	Cofactors, Prosthetic Groups, Electron Carriers Biosynthesis	PA0363	CoaD		440	1	atp	+	1	pan4p	+	1	h	=	1	dpcoa	+	1	ppi
441	0				441	0				2.2.1.7	-10.71582 kcal/mol	1-deoxy-D-xylulose-5-phosphate synthase	pyridoxal 5'-phosphate biosynthesis I, methylerythritol phosphate pathway, thiazole biosynthesis I (E. coli), thiazole biosynthesis II (Bacillus)	Cofactor and Prosthetic Group Biosynthesis	Cofactors, Prosthetic Groups, Electron Carriers Biosynthesis	PA4044	Dxs		441	1	g3p	+	1	h	+	1	pyr	=	1	co2	+	1	dxyl5p
442	0				442	0				2.7.6.5	-8.936523 kcal/mol	GTP pyrophosphokinase	ppGpp biosynthesis	Cofactor and Prosthetic Group Biosynthesis	Cofactors, Prosthetic Groups, Electron Carriers Biosynthesis	PA0934	RelA		442	1	atp	+	1	gtp	=	1	amp	+	1	gdptp
443	0				443	0				4.6.1.12	224.86646 kcal/mol	2-C-methyl-D-erythritol 2, 4-cyclodiphosphate synthase	methylerythritol phosphate pathway	Cofactor and Prosthetic Group Biosynthesis	Cofactors, Prosthetic Groups, Electron Carriers Biosynthesis	PA3627	YgbB		443	1	p4c2me	=	1	mecdp	+	1	cmp
444	0				444	56.3309				2.7.7.60	-103.30347 kcal/mol	2-C-methyl-D-erythritol 4-phosphate cytidylyltransferase	methylerythritol phosphate pathway	Cofactor and Prosthetic Group Biosynthesis	Cofactors, Prosthetic Groups, Electron Carriers Biosynthesis	PA3633	YgbP		444	1	me4p	+	1	ctp	=	1	c2me	+	1	ppi
445	0				445	0				6.2.1.71	-53.796204 kcal/mol	2, 3-dihydroxybenzoate-AMP ligase	vibriobactin biosynthesis, enterobactin biosynthesis	Enterochelin Biosynthesis	Cofactors, Prosthetic Groups, Electron Carriers Biosynthesis	PA4228	PchD	Changed: 2.7.7.58	445	1	dhb	+	1	atp	+	1	h	=	1	dhba	+	1	ppi
446	0				446	0				6.3.2.14	-110.992676 kcal/mol	enterobactin synthase	superpathway of chorismate metabolism, enterobactin biosynthesis	Enterochelin Biosynthesis	Cofactors, Prosthetic Groups, Electron Carriers Biosynthesis	PA1165	PcpS		446	3	dhba	+	3	ser_L	+	6	atp	>	6	amp	+	1	enter	+	3	h	+	6	ppi
447	0				447	0				3.6.1.-	7.2170105 kcal/mol	alkaline phosphatase (Dihydroneopterin)	6-hydroxymethyl-dihydropterin diphosphate biosynthesis I	Folate Biosynthesis	Cofactors, Prosthetic Groups, Electron Carriers Biosynthesis	PA3296	PhoA		447	1	ahdt	+	1	h2o	>	1	dhnpt	+	1	phi
448	0				448	0				4.1.3.38	-30.924133 kcal/mol	aminodeoxychorismate lyase	4-aminobenzoate biosynthesis	Folate Metabolism	Cofactors, Prosthetic Groups, Electron Carriers Biosynthesis	PA2964	PabC		448	1	adcho	=	1	abz4	+	1	h	+	1	pyr
449	0				449	0				2.6.1.85	-2.0558853 kcal/mol	para-aminobenzoate synthase component I	4-aminobenzoate biosynthesis	Folate Metabolism	Cofactors, Prosthetic Groups, Electron Carriers Biosynthesis	PA1758	PabB		449	1	chor	+	1	gln_L	=	1	adcho	+	1	glu_L
450	0				450	0				1.5.1.3	5.5057983 kcal/mol	dihydrofolate reductase	tetrahydrofolate biosynthesis formylTHF biosynthesis,	Folate Metabolism	Cofactors, Prosthetic Groups, Electron Carriers Biosynthesis	PA0350	FolA		450	1	dhf	+	1	h	+	1	nadph	=	1	nadp	+	1	thf
451	0				451	0				6.3.2.12	-7.76001 kcal/mol	folylpolyglutamate synthetase	formylTHF biosynthesis, tetrahydrofolate biosynthesis	Folate Metabolism	Cofactors, Prosthetic Groups, Electron Carriers Biosynthesis	PA3111	FolC		451	1	atp	+	1	dhpt	+	1	glu_L	>	1	adp	+	1	dhf	+	1	h	+	1	phi
452	0				452	0				4.1.2.25	2.56 kcal/mol	dihydroneopterin aldolase	6-hydroxymethyl-dihydropterin diphosphate biosynthesis I	Folate Metabolism	Cofactors, Prosthetic Groups, Electron Carriers Biosynthesis	PA0582	FolB		452	1	dhnpt	>	1	ahhmp	+	1	gcald
453	0				453	0				2.5.1.15	-10.470032 kcal/mol	dihydropteroate synthase	tetrahydrofolate biosynthesis	Folate Metabolism	Cofactors, Prosthetic Groups, Electron Carriers Biosynthesis	PA4750	FolP		453	1	ahhmd	+	1	abz4	=	1	dhpt	+	1	ppi
454	0				454	0				3.5.4.16	-12.088196 kcal/mol	GTP cyclohydrolase	6-hydroxymethyl-dihydropterin diphosphate biosynthesis I	Folate Metabolism	Cofactors, Prosthetic Groups, Electron Carriers Biosynthesis	PA1674, PA3438	FolE2, FolE1		454	1	gtp	+	1	h2o	=	1	ahdt	+	1	form	+	1	h
455	0				455	0				2.7.6.3	-15.345917 kcal/mol	2-amino-4-hydroxy-6- hydroxymethyldihydropteridine pyrophosphokinase	6-hydroxymethyl-dihydropterin diphosphate biosynthesis I	Folate Metabolism	Cofactors, Prosthetic Groups, Electron Carriers Biosynthesis	PA0583, PA4728	FolK_h, FolK		455	1	ahhmp	+	1	atp	=	1	ahhmd	+	1	amp
456	0				456	0				6.3.2.2	-9.315857 kcal/mol	glutamate--cysteine ligase	glutathione biosynthesis	Glutathione Biosynthesis	Cofactors, Prosthetic Groups, Electron Carriers Biosynthesis	PA5203, PA2181	GshA		456	1	atp	+	1	cys_L	+	1	glu_L	>	1	adp	+	1	glucys	+	1	h	+	1	phi
457	0				457	0				1.8.1.7	-1.640625 kcal/mol	glutathione reductase	glutathione redox reactions I, glutathione redox reactions II	Glutathione Biosynthesis	Cofactors, Prosthetic Groups, Electron Carriers Biosynthesis	PA2025	Gor	DELETED 1 H	457	1	gthox	+	1	h	+	1	nadph	=	2	gthrd	+	1	nadp
458	0				458	0				6.3.2.3	-6.265869 kcal/mol	glutathione synthetase	glutathione biosynthesis	Glutathione Biosynthesis	Cofactors, Prosthetic Groups, Electron Carriers Biosynthesis	PA0407	GshB		458	1	atp	+	1	glucys	+	1	gly	=	1	adp	+	1	gthrd	+	1	h	+	1	phi
459	0				459	0				2.5.1.1	-13.0 kcal/mol	geranyl diphosphate synthase	geranyl diphosphate biosynthesis bisabolene biosynthesis (engineered) trans, trans-farnesyl diphosphate biosynthesis	Isoprenoid Biosynthesis	Cofactors, Prosthetic Groups, Electron Carriers Biosynthesis	PA4043	IspA		459	1	dmpp	+	1	ipdp	=	1	grdp	+	1	ppi
460	0				460	0				2.5.1.10	-13.0 kcal/mol	geranyltranstransferase	trans, trans-farnesyl diphosphate biosynthesis	Isoprenoid Biosynthesis	Cofactors, Prosthetic Groups, Electron Carriers Biosynthesis	PA4043	IspA		460	1	grdp	+	1	ipdp	>	1	frdp	+	1	ppi
461	0				461	0				2.5.1.90	-64.999756 kcal/mol	octaprenyl-diphosphate synthase	octaprenyl diphosphate biosynthesis	Isoprenoid Biosynthesis	Cofactors, Prosthetic Groups, Electron Carriers Biosynthesis	PA4569	IspB		461	1	frdp	+	5	ipdp	=	1	octdp	+	5	ppi
462	0				462	0				1.4.3.16	"-53.19825 kcal/mol	L-aspartate oxidase	NAD biosynthesis I (from aspartate)	NAD Biosynthesis	Cofactors, Prosthetic Groups, Electron Carriers Biosynthesis	PA0761	NadB		462	1	asp_L	+	1	o2	>	1	h	+	1	h2o2	+	1	iasp
463	0				463	0				2.7.1.23	-16.064026 kcal/mol	inorganic polyphosphate/ATP-NAD kinase	NAD phosphorylation and dephosphorylation II	NAD Biosynthesis	Cofactors, Prosthetic Groups, Electron Carriers Biosynthesis	PA3088	NadFGp		463	1	atp	+	1	nad	=	1	adp	+	1	nadp
464	0				464	0				6.3.1.5	-13.127563 kcal/mol	NAD synthetase	NAD biosynthesis I (from aspartate)	NAD Biosynthesis	Cofactors, Prosthetic Groups, Electron Carriers Biosynthesis	PA4920	NadE		464	1	atp	+	1	dnad	+	1	nh4	=	1	amp	+	1	nad	+	1	ppi	+	1	h
465	0				465	0				6.3.4.21 - 2.4.2.11	5.300049 kcal/mol	nicotinate phosphoribosyltransferase	NAD salvage pathway I	NAD Biosynthesis	Cofactors, Prosthetic Groups, Electron Carriers Biosynthesis	PA4376, PA4919	PncB2, PncB1		465	1	nac	+	1	prpp	+	1	atp	+	1	h2o	>	1	nicrnt	+	1	ppi	+	1	adp	+	1	phi
466	0				466	0				2.7.7.18	-54.05255 kcal/mol	nicotinic acid mononucleotide adenylyltransferase	NAD biosynthesis I (from aspartate), NAD salvage pathway I, NAD biosynthesis from 2-amino-3-carboxymuconate semialdehyde	NAD Biosynthesis	Cofactors, Prosthetic Groups, Electron Carriers Biosynthesis	PA4006	NadD		466	1	atp	+	1	nmn	=	1	nad	+	1	ppi
467	0				467	0				2.7.7.18	-54.05255 kcal/mol	nicotinic acid mononucleotide adenylyltransferase	NAD biosynthesis I (from aspartate), NAD salvage pathway I, NAD biosynthesis from 2-amino-3-carboxymuconate semialdehyde	NAD Biosynthesis	Cofactors, Prosthetic Groups, Electron Carriers Biosynthesis	PA4006	NadD		467	1	atp	+	1	nicrnt	=	1	dnad	+	1	ppi
468	0				468	0				2.4.2.19	-15.51709 kcal/mol	nicotinate-nucleotide pyrophosphorylase	NAD biosynthesis I (from aspartate), NAD biosynthesis from 2-amino-3-carboxymuconate semialdehyde	NAD Biosynthesis	Cofactors, Prosthetic Groups, Electron Carriers Biosynthesis	PA4524	NadC		468	2	h	+	1	prpp	+	1	quln	=	1	co2	+	1	nicrnt	+	1	ppi
469	0				469	0				3.6.1.22	34.963654 kcal/mol	NADH pyrophosphatase	NAD salvage pathway I	NAD Biosynthesis	Cofactors, Prosthetic Groups, Electron Carriers Biosynthesis	PA1823			469	1	nad	+	1	h2o	>	1	nmn	+	1	amp	+	1	h
470	0				470	0				2.5.1.72	-24.013977 kcal/mol	quinolinate synthetase	NAD biosynthesis I (from aspartate)	NAD Metabolism	Cofactors, Prosthetic Groups, Electron Carriers Biosynthesis	PA1004	NadA		470	1	dhap	+	1	iasp	=	2	h2o	+	1	phi	+	1	quln
471	44.2211				471	55.3066				6.3.5.1	-13.954651 kcal/mol	NAD synthase	NAD biosynthesis I (from aspartate), NAD salvage pathway I, NAD biosynthesis from 2-amino-3-carboxymuconate semialdehyde	Nicotinate and nicotinamide metabolism ; Glutamate metabolism ;	Cofactors, Prosthetic Groups, Electron Carriers Biosynthesis	PA4920	NadE		471	1	atp	+	1	dnad	+	1	gln_L	+	1	h2o	>	1	amp	+	1	glu_L	+	1	nad	+	1	ppi	+	1	h
472	0				472	0				1.3.3.4	-148.76 kcal/mol	protoporphyrinogen oxidase	Heme Biosynthesis	Porphyrin Compounds Biosynthesis	Cofactors, Prosthetic Groups, Electron Carriers Biosynthesis	PA5257, PA4664	HemY, HemK		472	3	o2	+	1	pppg9	>	3	h2o2	+	1	ppp9
473	0				473	0				1.3.1.76	-30.371155 kcal/mol	siroheme synthase	siroheme biosynthesis	Porphyrin Compounds Biosynthesis	Cofactors, Prosthetic Groups, Electron Carriers Biosynthesis	PA2611	CysG		473	1	nad	+	1	shcl	=	1	h	+	1	nadh	+	1	srch
474	0				474	0				4.99.1.4	40.434166 kcal/mol	sirohydrochlorin ferrochetalase (siroheme synthase)	siroheme biosynthesis	Porphyrin Compounds Biosynthesis	Cofactors, Prosthetic Groups, Electron Carriers Biosynthesis	PA2611	CysG		474	1	fe2	+	1	srch	=	2	h	+	1	sheme
475	0				475	0				4.2.3.1	6.7470093 kcal/mol	4-Hydroxy-L-threonine synthase	threonine biosynthesis from homoserine	Pyridoxine Metabolism	Cofactors, Prosthetic Groups, Electron Carriers Biosynthesis	PA3735	ThrC		475	1	h2o	+	1	phthr	>	1	hthr4	+	1	phi	+	1	h
476	100				476	93.27				2.6.1.54	-4.419983 kcal/mol	pyridoxamine-phosphate transaminase	GDP-L-colitose biosynthesis	Pyridoxine Metabolism	Cofactors, Prosthetic Groups, Electron Carriers Biosynthesis	PA5415, PA2444	GlyA1, GlyA2		476	1	glu_L	+	1	pydx5p	=	1	akg	+	1	pyam5p
477	0				477	0				2.6.1.54	2.9641113 kcal/mol	alanine transaminase		Pyridoxine Metabolism	Cofactors, Prosthetic Groups, Electron Carriers Biosynthesis	PA4602, PA5415, PA2444	GlyA3, GlyA1, GlyA2		477	1	ala_L	+	1	pydx5p	=	1	pyam5p	+	1	pyr
478	0				478	0				1.2.1.72	-14.353577 kcal/mol	D-erythrose 4-phosphate dehydrogenase	pyridoxal 5'-phosphate biosynthesis I	Pyridoxine Metabolism	Cofactors, Prosthetic Groups, Electron Carriers Biosynthesis	PA0551	Epd		478	1	e4p	+	1	h2o	+	1	nad	=	1	per4	+	2	h	+	1	nadh
479	0				479	0				2.6.1.52	-0.07589722 kcal/mol	phosphoserine aminotransferase	pyridoxal 5'-phosphate biosynthesis I	Pyridoxine Metabolism	Cofactors, Prosthetic Groups, Electron Carriers Biosynthesis	PA3167	SerC		479	1	glu_L	+	1	ohpb	=	1	akg	+	1	phthr
480	0				480	0				3.1.3.74	7.2170105 kcal/mol	Pyridoxine 5-phosphate phosphatase	pyridoxal 5'-phosphate salvage II	Pyridoxine Metabolism	Cofactors, Prosthetic Groups, Electron Carriers Biosynthesis	PA3296	PhoA		480	1	h2o	+	1	pdx5p	=	1	phi	+	1	pydxn	+	1	h
481	0				481	0				1.1.1.290	3.541809 kcal/mol	erythronate-4-phosphate dehydrogenase	pyridoxal 5'-phosphate biosynthesis I	Pyridoxine Metabolism	Cofactors, Prosthetic Groups, Electron Carriers Biosynthesis	PA1375	PdxB		481	1	per4	+	1	nad	=	1	h	+	1	nadh	+	1	ohpb
482	0				482	0				1.4.3.5	-27.99002 kcal/mol	pyridoxamine 5'-phosphate oxidase	pyridoxal 5'-phosphate biosynthesis I, pyridoxal 5'-phosphate salvage I	Pyridoxine Metabolism. Vitamins Biosynthesis	Cofactors, Prosthetic Groups, Electron Carriers Biosynthesis	PA1049, PA1905, PA4216	PdxH, PhzG2, PhzG1		482	1	o2	+	1	pdx5p	>	1	h2o2	+	1	pydx5p
483	0				483	0				1.4.3.5	-26.761246 kcal/mol	pyridoxamine 5'-phosphate oxidase	pyridoxal 5'-phosphate salvage I	Pyridoxine Metabolism. Vitamins Biosynthesis	Cofactors, Prosthetic Groups, Electron Carriers Biosynthesis	PA1049, PA1905, PA4216	PdxH, PhzG2, PhzG1		483	1	h2o	+	1	o2	+	1	pyam5p	>	1	h2o2	+	1	nh4	+	1	pydx5p
484	0				484	0				2.7.1.35	-13.567627 kcal/mol	pyridoxamine kinase	pyridoxal 5'-phosphate salvage I	Pyridoxine Metabolism. Vitamins Biosynthesis	Cofactors, Prosthetic Groups, Electron Carriers Biosynthesis	PA5516	PydxY		484	1	atp	+	1	pydam	=	1	adp	+	1	pyam5p	+	1	h
485	0				485	0				2.7.1.35	-14.815857 kcal/mol	pyridoxamine kinase	pyridoxal 5'-phosphate salvage I	Pyridoxine Metabolism. Vitamins Biosynthesis	Cofactors, Prosthetic Groups, Electron Carriers Biosynthesis	PA5516	PydxY		485	1	atp	+	1	pydx	=	1	adp	+	1	pydx5p	+	1	h
486	0				486	0				2.7.1.35	-14.815857 kcal/mol	pyridoxamine kinase	pyridoxal 5'-phosphate salvage I	Pyridoxine Metabolism. Vitamins Biosynthesis	Cofactors, Prosthetic Groups, Electron Carriers Biosynthesis	PA5516	PydxY		486	1	atp	+	1	pydxn	=	1	adp	+	1	pdx5p
487	0				487	0				1.4.3.5	-27.99002 kcal/mol	pyridoxamine 5'-phosphate oxidase	pyridoxal 5'-phosphate biosynthesis I, pyridoxal 5'-phosphate salvage I	Pyridoxine Metabolism. Vitamins Biosynthesis	Cofactors, Prosthetic Groups, Electron Carriers Biosynthesis	PA1049, PA1905, PA4216	PdxH, PhzG2, PhzG1		487	1	o2	+	1	pydxn	>	1	h2o2	+	1	pydx
488	0				488	0				1.4.3.5	-26.761246 kcal/mol	pyridoxamine 5'-phosphate oxidase	pyridoxal 5'-phosphate salvage I	Pyridoxine Metabolism. Vitamins Biosynthesis	Cofactors, Prosthetic Groups, Electron Carriers Biosynthesis	PA1049, PA1905, PA4216	PdxH, PhzG2, PhzG1		488	1	h2o	+	1	o2	+	1	pydam	>	1	h2o2	+	1	pydx	+	1	nh4
489	0				489	0				4.4.1.5	10.27 kcal/mol	lactoylglutathione lyase	methylglyoxal degradation I	Pyruvate metabolism ;	Cofactors, Prosthetic Groups, Electron Carriers Biosynthesis	PA3524, PA0710, PA5111	GloA1, GloA2, GloA3		489	1	gthrd	+	1	mthgxl	=	1	lgt_S
490	0				490	0				3.3.2.1	-11.808899 kcal/mol	holo-EntB dimer	2, 3-dihydroxybenzoate biosynthesis	Quinone Biosynthesis	Cofactors, Prosthetic Groups, Electron Carriers Biosynthesis	PA1902, PA4213	PhzD2, PhzD1		490	1	h2o	+	1	ichor	=	1	ddhb	+	1	pyr
491	0				491	0				2.1.1.163	-20.640015 kcal/mol	S-adenosylmethionine:2-demethylmenaquinol methyltransferase	menaquinol-8 biosynthesis	Quinone Biosynthesis, Menaquinone	Cofactors, Prosthetic Groups, Electron Carriers Biosynthesis	PA5063	UbiE	DELETED: PA1772, MenG	491	1	dmmq8	+	1	amet	>	1	ahcys	+	1	h	+	1	mqn8
492	0				492	0				5.4.4.2	0.0 kcal/mol	salicylate biosynthesis isochorismate synthase	salicylate biosynthesis I	Quinone Biosynthesis, Menaquinone	Cofactors, Prosthetic Groups, Electron Carriers Biosynthesis	PA4231	PchA		492	1	chor	=	1	ichor
493	0				493	0				4.1.3.36	-9.126465 kcal/mol	1, 4-dihydroxy-2-naphthoyl-CoA synthase	1, 4-dihydroxy-2-naphthoate biosynthesis	Quinone Biosynthesis, Menaquinone	Cofactors, Prosthetic Groups, Electron Carriers Biosynthesis	PA2013	MenB	DELETED: 1 coa	493	1	sbzcoa	+	1	h	=	1	dhna	+	1	h2o
494	4.98				494	4.98				4.1.3.40	-28.43589 kcal/mol	chorismate lyase	4-hydroxybenzoate biosynthesis II (microbes)	Quinone Biosynthesis, Ubiquinone	Cofactors, Prosthetic Groups, Electron Carriers Biosynthesis	PA5357	UbiC		494	1	chor	=	1	h4bz	+	1	pyr
495	0				495	0				2.1.1.64	-4.3600006 kcal/mol	3-demethylubiquinone-9 3-methyltransferase		Quinone Biosynthesis, Ubiquinone	Cofactors, Prosthetic Groups, Electron Carriers Biosynthesis	PA5063, PA3171	UbiE, UbiG		495	1	omhmbl	+	1	amet	=	1	ahcys	+	1	h	+	1	ubq8h2
496	0				496	0				2.5.1.39	-16.909973 kcal/mol	4-hydroxybenzoate octaprenyltransferase	ubiquinol-8 biosynthesis (prokaryotic)	Quinone Biosynthesis, Ubiquinone	Cofactors, Prosthetic Groups, Electron Carriers Biosynthesis	PA5358	UbiA		496	1	h4bz	+	1	octdp	>	1	ophb	+	1	ppi
497	0				497	0				2.1.1.222	-4.359993 kcal/mol	bifunctional 3-demethylubiquinone-8 3-O-methyltransferase and 2-octaprenyl-6-hydroxyphenol methylase	ubiquinol-8 biosynthesis (prokaryotic)	Quinone Biosynthesis, Ubiquinone	Cofactors, Prosthetic Groups, Electron Carriers Biosynthesis	PA3171	UbiG		497	1	ohph	+	1	amet	>	1	omph	+	1	ahcys	+	1	h
498	0				498	0				2.1.1.163	-20.640015 kcal/mol	S-adenosylmethionine:2-demethylmenaquinol methyltransferase	menaquinol-7 biosynthesis	Quinone Biosynthesis, Ubiquinone	Cofactors, Prosthetic Groups, Electron Carriers Biosynthesis	PA5063	UbiE		498	1	dmq8	+	1	amet	>	1	mq8	+	1	ahcys	+	1	h
499	0				499	0				1.14.-.-		2-octaprenyl-3-methyl-6-methoxy-1, 4-benzoquinone hydroxylase	ubiquinol-8 biosynthesis (eukaryotic), ubiquinol-8 biosynthesis (prokaryotic)	Quinone Biosynthesis, Ubiquinone	Cofactors, Prosthetic Groups, Electron Carriers Biosynthesis	PA5221	UbiF_h		499	1	ommbl	+	0.5	o2	>	1	omhmbl
500	0				500	0				1.14.13.-	-91.90054 kcal/mol	2-octaprenyl-6-methoxyphenol hydroxylase	ubiquinol-8 biosynthesis (eukaryotic), ubiquinol-8 biosynthesis (prokaryotic)	Quinone Biosynthesis, Ubiquinone	Cofactors, Prosthetic Groups, Electron Carriers Biosynthesis	PA5221	UbiH		500	1	mmocp6	+	1	o2	>	1	ombzl	+	1	h2o
501	0				501	0				4.1.1.98	0.52423096 kcal/mol	3-octaprenyl-4-hydroxybenzoate carboxy-lyase	ubiquinol-8 biosynthesis (prokaryotic)	Quinone Biosynthesis, Ubiquinone	Cofactors, Prosthetic Groups, Electron Carriers Biosynthesis	PA5237	UbiD		501	1	ophb	+	1	h	=	1	oph	+	1	co2
502	0				502	0				4.1.1.98	-91.900604kcal/mol	2-Octaprenylphenol hydroxylase		Quinone Biosynthesis, Ubiquinone	Cofactors, Prosthetic Groups, Electron Carriers Biosynthesis	PA5236, PA5065	UbiB2, UbiB		502	1	oph	+	0.5	o2	>	1	ohph
503	0				503	0				1.8.4.2	-21.166412 kcal/mol	glutathione reductase	glutathione redox reactions II	Reductants Biosynthesis	Cofactors, Prosthetic Groups, Electron Carriers Biosynthesis	PA2025	gor		503	2	gthrd	+	1	gtdss	>	1	gthox	+	1	gtd
504	0				504	0				1.1.1.193	-0.786499 kcal/mol	5-amino-6-(5-phosphoribosylamino)uracil reductase	flavin biosynthesis I	Riboflavin Metabolism	Cofactors, Prosthetic Groups, Electron Carriers Biosynthesis	PA4056	RibD		504	1	a65pru	+	2	h	+	1	nadph	=	1	a65prbau	+	1	nadp
505	0				505	0				3.5.4.26	-4.123001 kcal/mol	riboflavin-specific deaminase/reductase	flavin biosynthesis I (bacteria and plants)	Riboflavin Metabolism	Cofactors, Prosthetic Groups, Electron Carriers Biosynthesis	PA4056	RibD		505	1	dhpp	+	1	h	+	1	h2o	=	1	a65pru	+	1	nh4
506	0				506	0				2.7.7.2	-54.05255 kcal/mol	bifunctional riboflavin kinase/FMN adenylyltransferase	flavin biosynthesis I (bacteria and plants)	Riboflavin Metabolism	Cofactors, Prosthetic Groups, Electron Carriers Biosynthesis	PA4561	RibF		506	1	atp	+	1	fmn	=	1	fad	+	1	ppi
507	0				507	0				3.5.4.25	-96.9801 kcal/mol	GTP cyclohydrolase	flavin biosynthesis I (bacteria and plants)	Riboflavin Metabolism	Cofactors, Prosthetic Groups, Electron Carriers Biosynthesis	PA4054, PA4047	RibB, RibA		507	1	gtp	+	3	h2o	=	1	dhpp	+	1	form	+	2	h	+	1	ppi
508	0				508	0				3.1.3.104	7.2170105 kcal/mol	pyrimidine phosphatase	flavin biosynthesis I	Riboflavin Metabolism, Vitamins Biosynthesis	Cofactors, Prosthetic Groups, Electron Carriers Biosynthesis	PA5281			508	1	a65prbau	+	1	h2o	=	1	dr5au	+	1	phi
509	0				509	0				2.5.1.78 - 2.5.1.9	-64.068146 kcal/mol	6, 7-dimethyl-8-ribityllumazine synthase	flavin biosynthesis I	Riboflavin Metabolism. Vitamins Biosynthesis	Cofactors, Prosthetic Groups, Electron Carriers Biosynthesis	PA4053	RibE		509	1	dr5au	+	1	db4p	=	1	dmlz	+	2	h2o	+	1	phi	+	1	h
510	0				510	0				2.5.1.9	46.87413 kcal/mol	riboflavin synthase subunit alpha	flavin biosynthesis I	Riboflavin Metabolism. Vitamins Biosynthesis	Cofactors, Prosthetic Groups, Electron Carriers Biosynthesis	PA4055	RibC		510	2	dmlz	+	1	h	=	1	dr5au	+	1	ribflv
511	0				511	0				2.7.1.26	-16.064087 kcal/mol	bifunctional riboflavin kinase/FMN adenylyltransferase	flavin biosynthesis I	Riboflavin Metabolism. Vitamins Biosynthesis	Cofactors, Prosthetic Groups, Electron Carriers Biosynthesis	PA4561	RibF		511	1	atp	+	1	ribflv	>	1	adp	+	1	fmn
512	0				512	0				4.1.99.12	-21.394104 kcal/mol	bifunctional 3, 4-dihydroxy-2-butanone 4-phosphate synthase/GTP cyclohydrolase II-like protein	flavin biosynthesis I	Riboflavin Metabolism. Vitamins Biosynthesis	Cofactors, Prosthetic Groups, Electron Carriers Biosynthesis	PA4054	RibB		512	1	r5p	=	1	db4p	+	1	form	+	1	h
513	0				513	0				1.3.3.3	-88.96517 kcal/mol	coproporphyrinogen III oxidase	chlorophyllide a biosynthesis II (anaerobic), chlorophyllide a biosynthesis III (aerobic, light independent), chlorophyllide a biosynthesis I (aerobic, light-dependent), superpathway of heme biosynthesis from uroporphyrinogen-III, heme biosynthesis from uroporphyrinogen-III I (aerobic)	Tetrapyrrole Biosynthesis	Cofactors, Prosthetic Groups, Electron Carriers Biosynthesis	PA0024	HemF		513	1	cpppg3	+	2	h	+	1	o2	>	2	co2	+	2	h2o	+	1	pppg9
514	0				514	0				4.98.1.1-4.99.1.1	58.434082 kcal/mol	ferrochelatase	heme biosynthesis from uroporphyrinogen-III II (anaerobic), superpathway of heme biosynthesis from uroporphyrinogen-III, heme biosynthesis from uroporphyrinogen-III I (aerobic)	Tetrapyrrole Biosynthesis	Cofactors, Prosthetic Groups, Electron Carriers Biosynthesis	PA4655	HemH		514	1	fe2	+	1	ppp9	=	2	h	+	1	pheme
515	0				515	0				5.4.3.8	-1.46 kcal/mol	glutamate-1-semialdehyde aminotransferase	tetrapyrrole biosynthesis I (from glutamate)	Tetrapyrrole Biosynthesis	Cofactors, Prosthetic Groups, Electron Carriers Biosynthesis	PA5523, PA4088, PA3977	HemL_h, HemL		515	1	glu1sa	=	1	a4opa
516	0				516	0				1.2.1.70	83.484375 kcal/mol	glutamyl-tRNA reductase	tetrapyrrole biosynthesis I	Tetrapyrrole Biosynthesis	Cofactors, Prosthetic Groups, Electron Carriers Biosynthesis	PA4666	HemA		516	1	glutrna	+	1	nadph	+	1	h	=	1	glu1sa	+	1	nadp	+	1	trnaglu
517	0				517	0				2.5.1.-	-11.892975 kcal/mol	protoheme IX farnesyltransferase	heme a biosynthesis	Tetrapyrrole Biosynthesis	Cofactors, Prosthetic Groups, Electron Carriers Biosynthesis	PA1321, PA0113	CyoE		517	1	frdp	+	1	h2o	+	1	pheme	>	1	hemeO	+	1	ppi
518	0				518	0				2.5.1.61	-49.56479 kcal/mol	porphobilinogen deaminase	tetrapyrrole biosynthesis I (from glutamate) ; tetrapyrrole biosynthesis II (from glycine)	Tetrapyrrole Biosynthesis	Cofactors, Prosthetic Groups, Electron Carriers Biosynthesis	PA5260	HemC		518	1	h2o	+	4	ppbng	=	1	hmbil	+	4	nh4
519	0				519	0				4.2.1.24	-33.708138 kcal/mol	delta-aminolevulinic acid dehydratase	tetrapyrrole biosynthesis I (from glutamate), tetrapyrrole biosynthesis II (from glycine)	Tetrapyrrole Biosynthesis	Cofactors, Prosthetic Groups, Electron Carriers Biosynthesis	PA5243	HemB		519	2	a4opa	=	1	h	+	2	h2o	+	1	ppbng
520	0				520	0				2.1.1.107	-12.957092 kcal/mol	uroporphyrinogen methyltransferase	tetrapyrrole biosynthesis I	Tetrapyrrole Biosynthesis	Cofactors, Prosthetic Groups, Electron Carriers Biosynthesis	PA2611, PA5258, PA1778, PA0510	CysG, HemX, CobA, NirE		520	2	amet	+	1	uppg3	=	2	ahcys	+	1	h	+	1	shcl
521	0				521	0				4.2.1.75	-13.166992 kcal/mol	uroporphyrinogen-III synthase	tetrapyrrole biosynthesis I	Tetrapyrrole Biosynthesis	Cofactors, Prosthetic Groups, Electron Carriers Biosynthesis	PA5259	HemD		521	1	hmbil	>	1	h2o	+	1	uppg3
522	0				522	0				4.1.1.37	-3.3729553 kcal/mol	uroporphyrinogen decarboxylase (uroporphyrinogen III)	Heme Biosynthesis	Tetrapyrrole Biosynthesis	Cofactors, Prosthetic Groups, Electron Carriers Biosynthesis	PA5034	HemE		522	4	h	+	1	uppg3	=	4	co2	+	1	cpppg3
523	0				523	0				4.1.99.17		phosphomethylpyrimidine synthase		Thiamine Metabolism	Cofactors, Prosthetic Groups, Electron Carriers Biosynthesis	PA4973	ThiC		523	1	air	+	1	amet	>	1	form	+	1	co	+	1	met_L	+	1	d5oxa	+	1	ahmmp	+	3	h
524	0				524	0				2.7.1.49	-14.815887 kcal/mol	hydroxymethylpyrimidine kinase (ATP)	hydroxymethylpyrimidine salvage	Thiamine Metabolism	Cofactors, Prosthetic Groups, Electron Carriers Biosynthesis	PA3975	ThiD		524	1	ahmmp	+	1	atp	>	1	ampm	+	1	adp	+	1	h
525	0				525	0				2.7.1.89	-13.567627 kcal/mol	thiamine kinase	thiamin salvage I	Thiamine Metabolism	Cofactors, Prosthetic Groups, Electron Carriers Biosynthesis	PA1950	RbsK		525	1	atp	+	1	thm	=	1	adp	+	1	thmmp	+	1	h
526	0				526	0				2.7.4.16	-0.16168213 kcal/mol	thiamine monophosphate kinase	thiamin salvage II	Thiamine Metabolism	Cofactors, Prosthetic Groups, Electron Carriers Biosynthesis	PA4051	ThiL		526	1	atp	+	1	thmmp	=	1	adp	+	1	thmpp
527	0				527	0				2.5.1.3	9.77832 kcal/mol	thiamine-phosphate pyrophosphorylase	thiamin salvage II	Thiamine Metabolism	Cofactors, Prosthetic Groups, Electron Carriers Biosynthesis	PA3976	ThiE	Deleted: PA4400, ThiE2	527	1	mahmp	+	1	mpetz4	+	1	h	>	1	ppi	+	1	thmmp
528	0				528	0				2.7.4.7	-0.78582764 kcal/mol	phosphomethylpyrimidine kinase	hydroxymethylpyrimidine salvage, 4-amino-2-methyl-5-diphosphomethylpyrimidine biosynthesis	Thiamine Metabolism, Vitamins Biosynthesis	Cofactors, Prosthetic Groups, Electron Carriers Biosynthesis	PA3975	ThiD		528	1	ampm	+	1	atp	=	1	mahmp	+	1	adp
529	0				529	0				2.7.1.50	-14.815918 kcal/mol	hydroxyethylthiazole kinase	thiamin salvage II	Thiamine Biosynthesis. Vitamins Biosynthesis	Cofactors, Prosthetic Groups, Electron Carriers Biosynthesis				529	1	mhetz	+	1	atp	=	1	mpetz4	+	1	adp
530	0				530	0						Glycoaldehydye reversible transport	Transport, Glycoaldehydye	Transport, Extracellular	Cofactors, Prosthetic Groups, Electron Carriers Biosynthesis				530	1	gcald_ext	=	1	gcald
531	0				531	0						Thiamine transport in via proton symport	Transport, thiamine	Transport, Extracellular	Cofactors, Prosthetic Groups, Electron Carriers Biosynthesis	PA5099, PA2073, PA1419, PA0438, PA0443, PA0476	Ncs1_h4, Ncs1_h3, Ncs1_h2, CodB, Fui1_h, Ncs1_h		531	1	h_ext	+	1	thm_ext	>	1	h	+	1	thm
532	0.0154				532	0				2.1.1.64	-4.3600082 kcal/mol	3-demethylubiquinone-9 3-methyltransferase	ubiquinol-9 biosynthesis (prokaryotic)	Ubiquinone biosynthesis ;	Cofactors, Prosthetic Groups, Electron Carriers Biosynthesis	PA3171	UbiG		532	1	dmubq9	+	1	amet	=	1	ahcys	+	1	ubq9
533	0				533	0				1.1.1.262	0.76000977 kcal/mol	4-hydroxythreonine-4-phosphate dehydrogenase	pyridoxal 5'-phosphate biosynthesis I	Vitamin B6 Biosynthesis	Cofactors, Prosthetic Groups, Electron Carriers Biosynthesis	PA0593, PA2212	PdxA	DELETED 1 H	533	1	nad	+	1	phthr	>	1	amopbut_L	+	1	co2	+	1	nadh
534	0				534	0				1.1.1.262	-1.8417969 kcal/mol	4-hydroxythreonine-4-phosphate dehydrogenase	pyridoxal 5'-phosphate biosynthesis I	Vitamin B6 Biosynthesis. Vitamins Biosynthesis	Cofactors, Prosthetic Groups, Electron Carriers Biosynthesis	PA0593, PA2212	PdxA		534	1	amopbut_L	>	1	ahap	+	1	co2
535	0				535	0				2.6.99.2	-45.902252 kcal/mol	pyridoxine 5′-phosphate synthase	pyridoxal 5'-phosphate biosynthesis I	Vitamin B6 Biosynthesis. Vitamins Biosynthesis	Cofactors, Prosthetic Groups, Electron Carriers Biosynthesis	PA0773	PdxJ	DELETED 1H	535	1	ahap	+	1	dxyl5p	>	1	pdx5p	+	1	phi	+	1	h	+	2	h2o
536	0				536	0				6.3.2.1	-18.625854 kcal/mol	pantoate--beta-alanine ligase	phosphopantothenate biosynthesis I	Vitamins Biosynthesis	Cofactors, Prosthetic Groups, Electron Carriers Biosynthesis	PA4730	PanC		536	1	ala_B	+	1	atp	+	1	pant_R	>	1	amp	+	1	pnto_R	+	1	ppi	+	1	h
537	0				537	0				3.5.2.6	-13.558247 kcal/mol	beta-lactamase		Adaptation, Protection ;	Energy Metabolism	PA4110, PA5514	AmpC		537	1	h2o	+	1	pencil	>	1	h	+	1	pencilca
538	0				538	0				3.6.1.1	4.1469727 kcal/mol	inorganic pyrophosphatase		Anaplerotic reactions	Energy Metabolism	PA4031	Ppa		538	1	h2o	+	1	ppi	>	1	h	+	2	phi
539	0				539	0				1.6.5.2	-9.132874 kcal/mol	NAD(P)H quinone oxidoreductase		Biosynthesis of steroids	Energy Metabolism	PA4975, PA2680, PA0853 PA0949, PA1224 PA1225	MdaB_h, WrbA		539	1	h	+	1	nadph	+	1	ubq8	>	1	nadp	+	1	ubq8h2
540	0				540	0				1.7.2.5	8.969482 kcal/mol	nitric-oxide reductase subunit C/B	nitrate reduction I (denitrification)	Denitrification	Energy Metabolism	PA0524, PA0523	NorB, NorC		540	2	h	+	1	no3	+	1	ubq8h2	>	1	h2o	+	1	no2	+	1	ubq8	+	2	h_ext
541	0				541	0				1.7.1.1	-97.134766 kcal/mol	nitrate reductase catalytic subunit	nitrate reduction V (assimilatory) nitrate reduction I (denitrification) nitrate reduction VII (denitrification) nitrate reduction III (dissimilatory) nitrate reduction IV (dissimilatory)	Dentrification	Energy Metabolism	PA1174, PA3873, PA3875, PA3872, PA3874	NapA, NarJ+NarG+NarI+NarH	DELETED 1.7.99.4	541	1	no3	+	1	ubq8h2	>	1	h2o	+	1	no2	+	1	ubq8
542	54.0915				542	11.8327				2.7.1.31	-15.654114 kcal/mol	glycerate 3-kinase	glycolate and glyoxylate degradation I	Energy metabolism	Energy Metabolism	PA1052	YhaD		542	1	atp	+	1	glyc_R	=	1	pg3	+	1	adp	+	1	h
543	0				543	0				7.1.1.1	1.248291 kcal/mol	NAD(P) transhydrogenase	NAD phosphorylation and dephosphorylation II	NAD Metabolism	Energy Metabolism	PA0196, PA0195	PntB+PntAA	DELETED 1.6.1.2	543	2	h_ext	+	1	nadh	+	1	nadp	=	2	h	+	1	nad	+	1	nadph
544	100				544	100				7.1.1.2	-1.248291 kcal/mol	NAD(P)+ transhydrogenase	NAD phosphorylation and dephosphorylation II	NAD Metabolism	Energy Metabolism	PA0195, PA0195.1, PA0196, PA2991	PntAA, PntAB, PntB, Sth	DELETED 1.6.1.3	544	1	nadh	+	1	nadp	=	1	nad	+	1	nadph
545	0				545	0				1.7.2.4	34.26947 kcal/mol	nitrous-oxide reductase	nitrate reduction I (denitrification), nitrate reduction VII (denitrification)	Nitrogen metabolism	Energy Metabolism	PA3392	NosZ		545	1	n2o	+	2	ubq8h2	+	2	h	>	1	h2o	+	1	n2	+	2	ubq8
546	0				546	0				1.13.12.16		2-nitropropane dioxygenase	alkylnitronates degradation	Nitrogen metabolism	Energy Metabolism	PA1024	Npd_h	1.13.11.32, acetone	546	1	eyno	+	1	o2	=	1	acald	+	1	no2
547	33.3333				547	33.3333				1.7.1.4	-4.578247 kcal/mol	assimilatory nitrite reductase		Nitrogen metabolism	Energy Metabolism	PA1781, PA1780	NirB+NirD		547	4	h	+	3	nadph	+	1	no2	=	2	h2o	+	3	nadp	+	1	nh4
548	0				548	0				4.2.1.104	-10.121765 kcal/mol	cyanate hydratase	cyanate degradation	Nitrogen metabolism	Energy Metabolism	PA2052	CynS		548	1	cynt	+	3	h	+	1	hco3	>	2	co2	+	1	nh4
549	0				549	0				1.7.2.2		nitrite reductase	nitrate reduction IV (dissimilatory)	Nitrogen metabolism	Energy Metabolism	PA0514, PA0511, PA0516, PA0519	NirL+NirJ+NirF+NirS		549	6	focytc	+	8	h	+	1	no2	=	6	ficytc	+	2	h2o	+	1	nh4
550	0				550	0				7.1.2.2	-7.598938 kcal/mol	ATP synthase (four protons for one ATP)	adenosine ribonucleotides de novo biosynthesis	Oxidative phosphorylation	Energy Metabolism	PA1697, PA1104, PA5553, PA5555, PA5557, PA5558, PA5559, PA5554, PA5561, PA5560, PA5556	FliI_h, FliI, AtpC+AtpG+AtpH+AtpF+AtpE+AtpD+AtpI+AtpB+AtpA	DELETED: 3.6.1.34 -3.6.3.14	550	1	adp	+	4	h_ext	+	1	phi	=	1	atp	+	3	h	+	1	h2o
551	0				551	0				1.11.1.5	-59.817528 kcal/mol	cytochrome C551 peroxidase	aerobic respiration (cytochrome c)	Oxidative phosphorylation	Energy Metabolism	PA4587	CcpR		551	2	focytc	+	2	h	+	1	h2o2	>	2	ficytc	+	2	h2o
552	0				552	0				7.1.1.9		cytochrome C oxidase subunit	aerobic respiration (cytochrome c)	Oxidative phosphorylation	Energy Metabolism	PA0108, PA4133, PA1553, PA1552, PA1555, PA0108, PA1553, PA1554, PA0108, PA1552, PA1557, PA1556, PA1555, PA0108, PA1856, PA1556, PA0108, PA1552, PA1553, PA1557, PA1555, PA0108, PA1554, PA1556, PA0108, PA1856, PA1552, PA1556, PA0108, PA1552, PA1554, PA1556, PA1555, PA0108, PA4133, PA1553, PA1555, PA0108, PA1557, PA1556, PA1555, PA0108, PA1553, PA1557, PA0108, PA1552, PA1553, PA1554, PA1555, PA0108,…	CollI+CcoN+FixO2+FixP, FixP_h+CollI+FixO2+FixN2, CollI+FixP+FixN+FixO, FixP_h+CollI+CcoN_h+FixO, CollI+FixP+FixO2+FixN, FixP_h+CollI+FixN2+FixO, CollI+CcoN_h+FixP+FixO, CollI+FixP+FixN2+FixO, FixP_h+CollI+CcoN+FixO2, FixP_h+CollI+FixN+FixO, FixP_h+CollI+FixO2+FixN, CollI+FixP+FixO2+FixN2, FixP_h+CollI+CcoN_h+FixO2, CollI+CcoN+FixP+FixO, CollI+CcoN_h+FixO2+FixP, FixP_h+CollI+CcoN+FixO		552	4	focytc	+	1	o2	+	8	h	>	4	ficytc	+	2	h2o	+	4	h
553	0				553	0				7.1.1.8		quinol—cytochrome-c reductase	aerobic respiration (cytochrome c)	Oxidative phosphorylation	Energy Metabolism	PA4429, PA4431, PA4430	PetC+PetA+PetB		553	2	ficytc	+	2	h	+	1	ubq8h2	=	2	focytc	+	4	h_ext	+	1	ubq8
554	0				554	0						cytochrome oxidase bo3 (ubiquinol-8: 2.5 protons)	Transport, cytochrome oxidase	Oxidative phosphorylation	Energy Metabolism	PA1317, PA1320, PA1318, PA1321, PA1319	CyoA+CyoD+CyoB+CyoE+CyoC		554	2.5	h	+	0.5	o2	+	1	ubq8h2	>	2.5	h_ext	+	1	h2o	+	1	ubq8
555	0				555	0							Oxidative phosphorylation	Oxidative phosphorylation	Energy Metabolism				555	1	fadh2	+	1	ubq8	>	1	fad	+	1	ubq8h2
556	0				556	0				1.8.1.9	19.525757 kcal/mol	thioredoxin reductase (NADPH)	thioredoxin pathway	Oxidative phosphorylation	Energy Metabolism	PA0849, PA2616	TrxB2, TrxB1		556	1	h	+	1	nadph	+	1	trdox	=	1	nadp	+	1	trdrd
557	0				557	0				1.6.5.9	8.395935 kcal/mol	NADH dehydrogenase	aerobic respiration (cytochrome c) NADH to cytochrome bo oxidase electron transfer	Oxidative phosphorylation ;	Energy Metabolism	PA2640, PA2639, PA2638, PA2637, PA2641, PA2649, PA2648, PA2642, PA2643, PA2646, PA2644, PA2645, PA2647	NuoE+NuoD+NuoB+NuoA+NuoF+NuoN+NuoM+NuoG+NuoH+NuoK+NuoI+NuoJ+NuoL		557	1	h	+	1	nadh	+	1	ubq8	>	1	nad	+	1	ubq8h2
558	0				558	0				1.15.1.1	140.82825 kcal/mol	superoxide dismutase	superoxide radicals degradation	Reactive Oxygen Species Degradation	Energy Metabolism	PA4468, PA4366	SodM, SodB		558	2	h	+	2	o2sup	=	1	h2o2	+	1	o2
559	0				559	0						NH4OH dissociation		spontaneous	Energy Metabolism				559	1	h	+	1	nh4oh	=	1	h2o	+	1	nh4
560	0				560	0				2.8.1.1	-30.83236 kcal/mol	thiosulfate sulfurtransferase	thiosulfate disproportionation III	Sulfur Compounds Metabolism	Energy Metabolism	PA4956, PA2603, PA0589, PA1292	RhdA		560	1	cyan	+	1	tsul	=	1	h	+	1	so3	+	1	tcynt
561	0				561	0				1.20.4.1	5.903488 kcal/mol	arsenate reductase	arsenate detoxification II (glutaredoxin)	Transport of small molecules ; Adaptation, Protection ;	Energy Metabolism	PA0950	ArsC_h		561	1	arsna	+	1	gtd	+	1	h	=	1	arsni	+	1	gtdss	+	1	h2o
562	0				562	0				3.6.1.15	-7.598877 kcal/mol	ATPase		Transport, Extracellular	Energy Metabolism	PA0657	TadA	DELETED 3.6.1.3,	562	1	atp	+	1	h2o	>	1	adp	+	1	h	+	1	phi
563	12.6374				563	0				1.11.1.6 - 1.11.1.21	-45.454002 kcal/mol	catalase	superoxide radicals degradation	Tryptophan metabolism ; Methane metabolism ;	Energy Metabolism	PA4613, PA2147, PA4236	KatB, KatE, KatA		563	2	h2o2	=	2	h2o	+	1	o2
564	0				564	0				4.2.1.104 / R524-RXN	-13.945877 kcal/mol	Cyanase	Cyanate degradation	Nitrogen metabolism	Energy Metabolism	PA2052	cynS		564	1	cynt	+	1	hco3	+	1	h	=	1	carbmt	+	1	co2
565	0				565	0				1.3.1.34	33.135742 kcal/mol	2, 4-dienoyl-CoA reductase (C10)		Fatty acid and phospholipid metabolism ;	Fatty Acid and Lipid Biosynthesis	PA4814, PA3092	FadH2, FadH1		565	1	h	+	1	nadph	+	1	ttda10CoA	=	1	nadp	+	1	tda10CoA
566	0				566	0				1.3.1.34	33.135742 kcal/mol	2, 4-dienoyl-CoA reductase (C8)		Fatty acid and phospholipid metabolism ;	Fatty Acid and Lipid Biosynthesis	PA4814, PA3092	FadH2, FadH1		566	1	h	+	1	nadph	+	1	ttda8CoA	=	1	nadp	+	1	tda8CoA
567	0				567	0				4.2.1.17	22.705261 kcal/mol	enoyl-CoA hydratase	fatty acid β-oxidation I, unsaturated, even numbered fatty acid β-oxidation	Fatty acid biosynthesis	Fatty Acid and Lipid Biosynthesis	PA1737, PA3014	FadB, FaoA		567	1	h2o	+	1	t2ecoa	=	1	hacoa
568	0.385525				568	0				1.1.1.100 - 2.3.1.85 - 2.3.1.86	20.375793 kcal/mol	3-ketoacyl-ACP reductase	palmitate biosynthesis II (bacteria and plants)	Fatty acid biosynthesis	Fatty Acid and Lipid Biosynthesis	PA1827, PA3106, PA4148, PA4786, PA5524, PA4162, PA3106, PA2967	FabGp, FabG		568	1	oxddACP	+	2	h	+	1	nadph	=	1	hddACP3	+	1	nadp
569	0				569	19.0532				1.1.1.100 - 2.3.1.85 - 2.3.1.86	20.375732 kcal/mol	3-ketoacyl-ACP reductase	palmitate biosynthesis II (bacteria and plants)	Fatty acid biosynthesis	Fatty Acid and Lipid Biosynthesis	PA1827, PA3106, PA4148, PA4786, PA5524, PA4162, PA3106, PA2967	FabGp, FabG		569	1	oxhACP	+	2	h	+	1	nadph	=	1	hhACP	+	1	nadp
570	0				570	19.0532				1.1.1.100 - 2.3.1.85 - 2.3.1.86	20.375793 kcal/mol	(3R)-3-Hydroxyoctanoyl-[acyl-carrier-protein]:NADP+ oxidoreductase	palmitate biosynthesis II (bacteria and plants)	Fatty acid biosynthesis	Fatty Acid and Lipid Biosynthesis	PA1827, PA3106, PA4148, PA4786, PA5524, PA4162, PA3106, PA2967	FabGp, FabG		570	1	oxocACP	+	2	h	+	1	nadph	=	1	hocACP	+	1	nadp
571	0				571	0				2.3.1.41 - 2.3.1.85 - 2.3.1.86	-9.277008 kcal/mol	β-ketoacyl-[acyl-carrier-protein] synthase I	palmitoleate biosynthesis I -Para PA5174 palmitate biosynthesis II (bacteria and plants) stearate biosynthesis II (bacteria and plants) fatty acid elongation -- saturated	Fatty acid biosynthesis (path 1)	Fatty Acid and Lipid Biosynthesis	PA1609, PA2965, PA5174	FabB, FabF1, FabBp		571	1	acACP	+	1	h	+	1	malACP	>	1	ACP	+	1	actACP	+	1	co2
572	0				572	0				1.3.1.9	34.414032 kcal/mol	NADH-dependent enoyl-ACP reductase	triclosan resistance, fatty acid elongation -- saturated	Fatty acid biosynthesis (path 1)	Fatty Acid and Lipid Biosynthesis	PA1806	FabI		572	1	beACP	+	1	h	+	1	nadh	=	1	butACP	+	1	nad
573	0				573	49.1411				1.3.1.9	34.414032 kcal/mol	NADH-dependent enoyl-ACP reductase	triclosan resistance, fatty acid elongation -- saturated	Fatty acid biosynthesis (path 1)	Fatty Acid and Lipid Biosynthesis	PA1806	FabI		573	1	tddACP	+	1	h	+	1	nadh	=	1	ddcaACP	+	1	nad
574	0				574	0				1.3.1.9	34.414032 kcal/mol	NADH-dependent enoyl-ACP reductase	palmitate biosynthesis II	Fatty acid biosynthesis (path 1)	Fatty Acid and Lipid Biosynthesis	PA1806	FabI		574	1	tdeACP2	+	1	h	+	1	nadh	=	1	decACP	+	1	nad
575	0				575	19.0532				1.1.1.100 - 2.3.1.85 - 2.3.1.86	-20.375732 kcal/mol	3-ketoacyl-ACP reductase	palmitate biosynthesis II (bacteria and plants)	Fatty acid biosynthesis (path 1)	Fatty Acid and Lipid Biosynthesis	PA3645, PA1610	FabZ, FabA		575	1	actACP	+	2	h	+	1	nadph	=	1	hbACP	+	1	nadp
576	0.385525				576	18.2				2.3.1.85 - 2.3.1.86 - 4.2.1.59	22.705246 kcal/mol	3-hydroxydecanoyl-ACP dehydratase	cis-dodecenoyl biosynthesis, palmitate biosynthesis II (bacteria and plants)	Fatty acid biosynthesis (path 1)	Fatty Acid and Lipid Biosynthesis	PA1610, PA3645	FabA, FabZ		576	1	hdeACP3R	=	1	tdeACP2	+	1	h2o
577	0				577	0				1.3.1.9	34.414032 kcal/mol	NADH-dependent enoyl-ACP reductase	palmitate biosynthesis II (bacteria and plants)	Fatty acid biosynthesis (path 1)	Fatty Acid and Lipid Biosynthesis	PA1806	FabI		577	1	theACP	+	1	h	+	1	nadh	=	1	hexACP	+	1	nad
578	0				578	19.0532				2.3.1.85 - 2.3.1.86 - 4.2.1.59	22.705246 kcal/mol	(3R)-3-Hydroxybutanoyl-[acyl-carrier-protein] hydro-lyase	palmitate biosynthesis II (bacteria and plants)	Fatty acid biosynthesis (path 1)	Fatty Acid and Lipid Biosynthesis	PA3645, PA1610	FabZ, FabA		578	1	hhACP	>	1	theACP	+	1	h2o
579	0				579	19.0532				2.3.1.180	-28.029236 kcal/mol	3-oxoacyl-ACP synthase	fatty acid biosynthesis initiation I	Fatty acid biosynthesis (path 1)	Fatty Acid and Lipid Biosynthesis	PA3333	FabH2		579	1	accoa	+	1	h	+	1	malACP	=	1	actACP	+	1	co2	+	1	coa
580	0.385525				580	0				1.3.1.9	34.414032 kcal/mo	NADH-dependent enoyl-ACP reductase	palmitate biosynthesis II (bacteria and plants)	Fatty acid biosynthesis (path 1)	Fatty Acid and Lipid Biosynthesis	PA1806	FabI		580	1	h	+	1	nadh	+	1	tetdeACP	=	1	myrsACP	+	1	nad
581	0				581	19.0532				2.3.1.41	-6.862854 kcal/mol	beta-ketoacyl synthase	palmitate biosynthesis II (bacteria and plants)	Fatty acid biosynthesis (path 1)	Fatty Acid and Lipid Biosynthesis	PA1609, PA2965, PA1373, PA0098, PA5175, PA2967	FabB, FabF1, Fab2, FabG		581	1	butACP	+	1	h	+	1	malACP	=	1	oxhACP	+	1	ACP	+	1	co2
582	0				582	19.0532				2.3.1.41	-9.277008 kcal/mol	beta-ketoacyl synthase	palmitate biosynthesis II (bacteria and plants)	Fatty acid biosynthesis (path 1)	Fatty Acid and Lipid Biosynthesis	PA1610	FabB		582	1	h	+	1	hexACP	+	1	malACP	=	1	oxocACP	+	1	ACP	+	1	co2
583	0				583	19.0532				2.3.1.41	-9.276993 kcal/mol	beta-ketoacyl synthase	palmitate biosynthesis II (bacteria and plants)	Fatty acid biosynthesis (path 1)	Fatty Acid and Lipid Biosynthesis	PA1611	FabB		583	1	h	+	1	malACP	+	1	octACP	>	1	oxdeACP	+	1	ACP	+	1	co2
584	0.385525				584	18.2				2.3.1.41	-9.277008 kcal/mol	beta-ketoacyl synthase	palmitate biosynthesis II (bacteria and plants)	Fatty acid biosynthesis (path 1)	Fatty Acid and Lipid Biosynthesis	PA1612	FabB		584	1	decACP	+	1	h	+	1	malACP	>	1	oxddACP	+	1	ACP	+	1	co2
585	0.385525				585	0				2.3.1.41 - 2.3.1.85 - 2.3.1.86	-9.277 kcal/mol	beta-ketoacyl synthase	palmitate biosynthesis II (bacteria and plants)	Fatty acid biosynthesis (path 1)	Fatty Acid and Lipid Biosynthesis	PA1613	FabB		585	1	ddcaACP	+	1	h	+	1	malACP	>	1	oxtdACP	+	1	ACP	+	1	co2
586	0				586	0						S-2-hydroxylauroyl-ACP synthase		Fatty Acid Synthesis	Fatty Acid and Lipid Biosynthesis	PA4512, PA0936	LpxO1, LpxO2		586	1	ddcaACP	+	0.5	o2	>	1	hddACP2
587	0				587	0						S-2-hydroxymyristoyl-ACP synthase		Fatty Acid Synthesis	Fatty Acid and Lipid Biosynthesis	PA4512, PA0936	LpxO1, LpxO2		587	1	myrsACP	+	0.5	o2	>	1	hmyrsACP
588	0				588	19.0532				2.3.1.86 - 4.2.1.59	22.705242 kcal/mo	((3R)-3-Hydroxybutanoyl-[acyl-carrier-protein] hydro-lyase	palmitate biosynthesis II (bacteria and plants)	Fatty acyl elongation	Fatty Acid and Lipid Biosynthesis	PA3645, PA1610	FabZ, FabA		588	1	hocACP	=	1	toceACP	+	1	h2o
589	0.385525				589	0				2.3.1.85 - 2.3.1.86 - 4.2.1.59	22.705242 kcal/mol	(3R)-3-Hydroxypalmitoyl-[acyl-carrier-protein] hydro-lyase	palmitoleate biosynthesis I	Fatty acyl elongation	Fatty Acid and Lipid Biosynthesis	PA1610, PA3645	FabA, FabZ		589	1	htdACP	=	1	h2o	+	1	tetdeACP
590	0				590	0				3.1.2.14	303.82648 kcal/mol	acyl-ACP-hydrolase	Palmitate Biosynthesis	Palmitate Biosynthesis	Fatty Acid and Lipid Biosynthesis				590	1	palmACP	+	1	h2o	>	1	hdca	+	1	ACP	+	1	h
591	0				591	0				4.1.1.65	-12.736969 kcal/mol	phosphatidylserine decarboxylase	phosphatidylethanolamine biosynthesis I	Phospholipid Biosynthesis	Fatty Acid and Lipid Biosynthesis	PA4957	PsD		591	1	ps_PA	+	1	h	>	1	co2	+	1	pe_PA
592	0				592	0				2.3.1.15	-3.6100159 kcal/mol	glycerol-3-phosphate acyltransferase	Glycerolipid metabolism	Fatty acid biosynthesis	Fatty Acid and Lipid Biosynthesis	PA3673, PA0581	PlsB, PlsY		592	1	glyc3p	+	1	hdeACP	=	1	ACP	+	1	hdecoylg3p
593	0				593	0				2.3.1.15	-3.6100159 kcal/mol	glycerol-3-phosphate acyltransferase	Glycerolipid metabolism	Fatty acid biosynthesis	Fatty Acid and Lipid Biosynthesis	PA3673, PA0581	PlsB, PlsY		593	1	glyc3p	+	1	odecoylACP	=	1	ACP	+	1	odecoylg3p
594	0				594	0				2.3.1.15	-3.6100159 kcal/mol	anteisoheptadecanoyl-glycerol-3-phosphate O-acyltransferase	Glycerolipid metabolism	Fatty acid biosynthesis	Fatty Acid and Lipid Biosynthesis	PA3673, PA0581	PlsB, PlsY		594	1	glyc3p	+	1	fa12coa	=	1	coa	+	1	ais17oylg3p
595	0				595	0				2.3.1.15	-3.6100159 kcal/mol	anteisopentadecanoyl-glycerol-3-phosphate O-acyltransferase	Glycerolipid metabolism	Fatty acid biosynthesis	Fatty Acid and Lipid Biosynthesis	PA3673, PA0581	PlsB, PlsY		595	1	glyc3p	+	1	fa4coa	=	1	coa	+	1	ais15oylg3p
596	0				596	0				2.3.1.15	-3.6100159 kcal/mol	glycerol-3-phosphate acyltransferase (C120)	Glycerolipid metabolism	Fatty acid biosynthesis	Fatty Acid and Lipid Biosynthesis	PA3673, PA0581	PlsB, PlsY		596	1	glyc3p	+	1	ddcaACP	=	1	ACP	+	1	dodecoylg3p
597	0.385525				597	19.0532				2.3.1.15	-3.6100159 kcal/mol	glycerol-3-phosphate acyltransferase (C140)	Glycerolipid metabolism	Fatty acid biosynthesis	Fatty Acid and Lipid Biosynthesis	PA3673, PA0581	PlsB, PlsY		597	1	glyc3p	+	1	myrsACP	=	1	ACP	+	1	tetdecoylg3p
598	0				598	0				2.3.1.15	-3.6100159 kcal/mol	glycerol-3-phosphate acyltransferase (C141)	Glycerolipid metabolism	Fatty acid biosynthesis	Fatty Acid and Lipid Biosynthesis	PA3673, PA0581	PlsB, PlsY		598	1	glyc3p	+	1	tetdeACP	=	1	ACP	+	1	tetdecenoylg3p
599	-2.88658e-15				599	-1.06581e-14				2.3.1.15	-3.6100159 kcal/mol	glycerol-3-phosphate acyltransferase (C160)	Glycerolipid metabolism	Fatty acid biosynthesis	Fatty Acid and Lipid Biosynthesis	PA3673, PA0581	PlsB, PlsY		599	1	glyc3p	+	1	pmtcoa	=	1	ACP	+	1	hexdecoylg3p
600	0				600	0				2.3.1.15	-3.6100159 kcal/mol	glycerol-3-phosphate acyltransferase (C180)	Glycerolipid metabolism	Fatty acid biosynthesis	Fatty Acid and Lipid Biosynthesis	PA3673, PA0581	PlsB, PlsY		600	1	glyc3p	+	1	ocdACP	=	1	ACP	+	1	octdecoylg3p
601	0				601	0				2.3.1.15	-3.6100159 kcal/mol	isoheptadecanoyl-glycerol-3-phosphate O-acyltransferase	Glycerolipid metabolism	Fatty acid biosynthesis	Fatty Acid and Lipid Biosynthesis	PA3673, PA0581	PlsB, PlsY		601	1	glyc3p	+	1	fa11coa	=	1	coa	+	1	is17oylg3p
602	0				602	0				2.3.1.15	-3.6100159 kcal/mol	isohexadecanoyl-glycerol-3-phosphate O-acyltransferase	Glycerolipid metabolism	Fatty acid biosynthesis	Fatty Acid and Lipid Biosynthesis	PA3673, PA0581	PlsB, PlsY		602	1	glyc3p	+	1	fa6coa	=	1	coa	+	1	is16oylg3p
603	0				603	0				2.3.1.15	-3.6100159 kcal/mol	isopentadecanoyl-glycerol-3-phosphate O-acyltransferase	Glycerolipid metabolism	Fatty acid biosynthesis	Fatty Acid and Lipid Biosynthesis	PA3673, PA0581	PlsB, PlsY		603	1	glyc3p	+	1	fa3coa	=	1	coa	+	1	is15oylg3p
604	0				604	0				2.3.1.15	-3.6100159 kcal/mol	isotetradecanoyl-glycerol-3-phosphate O-acyltransferase	Glycerolipid metabolism	Fatty acid biosynthesis	Fatty Acid and Lipid Biosynthesis	PA3673, PA0581	PlsB, PlsY		604	1	glyc3p	+	1	fa1coa	=	1	coa	+	1	is14oylg3p
605	0				605	0				2.3.1.15	-3.6100159 kcal/mol	myristoyl-glycerol-3-phosphate O-acyltransferase	Glycerolipid metabolism	Fatty acid biosynthesis	Fatty Acid and Lipid Biosynthesis	PA3673, PA0581	PlsB, PlsY		605	1	glyc3p	+	1	tdcoa	=	1	coa	+	1	tetdecoylg3p
606	0				606	0				2.3.1.15	-3.6100159 kcal/mol	palmitoyl-glycerol-3-phosphate O-acyltransferase	Glycerolipid metabolism	Fatty acid biosynthesis	Fatty Acid and Lipid Biosynthesis	PA3673, PA0581	PlsB, PlsY		606	1	glyc3p	+	1	pmtcoa	=	1	coa	+	1	hexdecoylg3p
607	0				607	0				2.3.1.15	-3.6100159 kcal/mol	stearoyl-glycerol-3-phosphate O-acyltransferase	Glycerolipid metabolism	Fatty acid biosynthesis	Fatty Acid and Lipid Biosynthesis	PA3673, PA0581	PlsB, PlsY		607	1	glyc3p	+	1	strcoa	=	1	coa	+	1	octdecoylg3p
608	0				608	0				1.1.1.1	23.084045 kcal/mol	alcohol dehydrogenase	mixed acid fermentation ethanol degradation I ethanol degradation II valine degradation II	Alternate Carbon Metabolism	Fatty Acid and Lipid Biosynthesis	PA3629	AdhC		608	1	glyald	+	1	h	+	1	nadh	=	1	glyc	+	1	nad
609	0				609	0				1.1.1.94	-6.1193237 kcal/mol	NAD(P)H-dependent glycerol-3-phosphate dehydrogenase	CDP-diacylglycerol biosynthesis I, CDP-diacylglycerol biosynthesis II	Alternate Carbon Metabolism	Fatty Acid and Lipid Biosynthesis	PA1614	GpsA		609	1	dhap	+	1	h	+	1	nadph	=	1	glyc3p	+	1	nadp
610	0				610	0				2.7.1.30	-12.095886 kcal/mol	glycerol kinase	glycerol degradation I	Alternate Carbon Metabolism	Fatty Acid and Lipid Biosynthesis	PA3582, PA3579, PA1487	GlpK, GlpK_h		610	1	atp	+	1	glyc	=	1	adp	+	1	glyc3p
611	0				611	0				4.3.1.7	-7.850006 kcal/mol	ethanolamine ammonia-lyase large subunit	ethanolamine utilization	Cell Wall Biosynthesis	Fatty Acid and Lipid Biosynthesis	PA4025, PA4024	EutC+EutB		611	1	etha	=	1	acald	+	1	nh4
612	0				612	19.0532				1.1.1.100 - 2.3.1.85 - 2.3.1.86	20.375793 kcal/mol	3-ketoacyl-ACP reductase	palmitate biosynthesis II (bacteria and plants)	Fatty acid and phospholipid metabolism ;	Fatty Acid and Lipid Biosynthesis	PA2967, PA3387, PA1827, PA3106, PA4148, PA4786, PA5524, PA4162, PA3106	FabG, RhlG, FabGp	DELETED 1H	612	1	oxdeACP	+	1	h	+	1	nadph	=	1	hdeACP	+	1	nadp
613	0.385525				613	0				1.1.1.100 - 2.3.1.85 - 2.3.1.86	20.375732 kcal/mol	3R)-3-Hydroxytetradecanoyl-[acyl-carrier-protein]:NADP+ oxidoreductase	palmitoleate biosynthesis I	Fatty acid and phospholipid metabolism ;	Fatty Acid and Lipid Biosynthesis	PA2967	FabG	DELETED 1H	613	1	oxtdACP	+	1	h	+	1	nadph	=	1	htdACP	+	1	nadp
614	12.2818				614	0				2.3.1.9	7.0600586 kcal/mol	acetyl-CoA C-acetyltransferase	glutaryl-CoA degradation	Fatty Acid Metabolism	Fatty Acid and Lipid Biosynthesis	PA1736, PA4785, PA3925, PA2553, PA2001, PA3589	AtoB		614	2	accoa	=	1	aacoa	+	1	coa
615	100				615	100				1.3.1.9	34.414062 kcal/mol	NADH-dependent enoyl-ACP reductase	palmitate biosynthesis II (bacteria and plants)	Fatty acid metabolism	Fatty Acid and Lipid Biosynthesis	PA1806, PA2950	FabI		615	1	h	+	1	hdeACP	+	1	nadh	=	1	nad	+	1	palmACP
616	0				616	0				2.3.1.85 - 2.3.1.86 - 4.2.1.59	22.705242 kcal/mol	(3R)-3-Hydroxypalmitoyl-[acyl-carrier-protein] hydro-lyase	palmitate biosynthesis II (bacteria and plants)	Fatty acid metabolism	Fatty Acid and Lipid Biosynthesis	PA3645, PA1610	FabZ, FabA		616	1	hpaACP	=	1	h2o	+	1	hdeACP
617	0				617	0				1.1.1.100 - 2.3.1.85 - 2.3.1.86	20.375732 kcal/mol	3-ketoacyl-ACP reductase	palmitate biosynthesis II (bacteria and plants)	Fatty acid metabolism	Fatty Acid and Lipid Biosynthesis	PA2967	FabG		617	1	oxhdACP	+	2	h	+	1	nadph	=	1	hpaACP	+	1	nadp
618	0				618	0				2.3.1.86 - 4.2.1.59	22.705242 kcal/mo	(3R)-3-Hydroxyoctadecanoyl-[acyl-carrier-protein] hydro-lyase	palmitate biosynthesis II (bacteria and plants)	Fatty acid metabolism	Fatty Acid and Lipid Biosynthesis	PA1610, PA3645	FabA, FabZ		618	1	hocdacp	=	1	tocdACP	+	1	h2o
619	0				619	0				1.1.1.100 - 2.3.1.86	20.375732 kcal/mol	(3R)-3-Hydroxyoctadecanoyl-[acyl-carrier-protein]:NADP+ oxidoreductase	palmitate biosynthesis II (bacteria and plants)	Fatty acid metabolism	Fatty Acid and Lipid Biosynthesis	PA2967	FabG	DELETED 1H	619	1	oxocdacp	+	1	h	+	1	nadph	=	1	hocdacp	+	1	nadp
620	0				620	0				2.3.1.41	-9.276993 kcal/mol	beta-ketoacyl synthase	palmitate biosynthesis II (bacteria and plants)	Fatty acid metabolism ;	Fatty Acid and Lipid Biosynthesis	PA1609	FabB		620	1	h	+	1	malACP	+	1	myrsACP	=	1	oxhdACP	+	1	ACP	+	1	co2
621	0				621	0				2.3.1.86	"-6.862915 kcal/mol	beta-ketoacyl synthase	palmitate biosynthesis II (bacteria and plants)	Fatty acid metabolism ;	Fatty Acid and Lipid Biosynthesis	PA1610, PA0098, PA5174, PA1373, PA1609, PA2965, PA2967	FabB, FabF1, Fab2, FabG		621	1	h	+	1	malACP	+	1	palmACP	>	1	oxocdacp	+	1	ACP	+	1	co2
622	0				622	0				1.3.1.9	34.414062 kcal/mol	NADH-dependent enoyl-ACP reductase	stearate biosynthesis II (bacteria and plants)	Fatty acid metabolism ;	Fatty Acid and Lipid Biosynthesis	PA1806, PA2950	FabI		622	1	tocdACP	+	1	h	+	1	nadh	>	1	nad	+	1	ocdACP
623	100				623	100				1.3.1.9	34.414062 kcal/mol	NADH-dependent enoyl-ACP reductase	stearate biosynthesis II (bacteria and plants)	Fatty acid metabolism ;	Fatty Acid and Lipid Biosynthesis	PA1806, PA2950	FabI		623	1	toceACP	+	1	h	+	1	nadh	>	1	nad	+	1	octACP
624	0				624	0				6.2.1.3	14.781738 kcal/mol	acyl-CoA synthetase long-chain-fatty-acid—CoA ligase	fatty acid activation	Fatty Acids Degradation	Fatty Acid and Lipid Biosynthesis	PA4198, PA3924, PA3300, PA3299, PA2893	FadD1, FadD2, AutH		624	1	atp	+	1	coa	+	1	myrt_ext	+	1	h_ext	=	1	amp	+	1	ppi	+	1	tdcoa
625	0				625	0				6.2.1.3,	-14.781738 kcal/mol	acyl-CoA synthetase long-chain-fatty-acid—CoA ligase	fatty acid activation	Fatty Acids Degradation	Fatty Acid and Lipid Biosynthesis	PA4198, PA3924, PA3300, PA3299, PA2893	FadD1, FadD2, AutH		625	1	atp	+	1	coa	+	1	hdca_ext	+	1	h	=	1	amp	+	1	pmtcoa	+	1	ppi
626	0				626	0				3.1.2.2	-4.3071136 kcal/mol	palmitoyl-CoA hydrolase	fatty acid β-oxidation III	Fatty Acids Degradation	Fatty Acid and Lipid Biosynthesis	PA3942, PA2856	TesB, TesA		626	1	pmtcoa	+	1	h2o	>	1	hdca	+	1	coa	+	1	h
627	100				627	100				4.2.1.119	22.705261 kcal/mol	enoyl-CoA hydratase	unsaturated, even numbered fatty acid β-oxidation	Fatty Acids Degradation	Fatty Acid and Lipid Biosynthesis	PA0744, PA1021, PA2167, PA4330, PA4980			627	1	hacoa	=	1	t2ecoa	+	1	h2o
628	0.385525				628	0				2.3.1.85 - 2.3.1.86 - 4.2.1.59	22.705242 kcal/mol	(3R)-3-Hydroxybutanoyl-[acyl-carrier-protein] hydro-lyase	palmitate biosynthesis II (bacteria and plants)	Fatty acyl elongation	Fatty Acid and Lipid Biosynthesis	PA1610, PA3645	FabA, FabZ		628	1	hddACP3	=	1	tddACP	+	1	h2o
629	0.0154				629	0				1.1.5.3		glycerol-3-phosphate dehydrogenase	glycerol degradation I	Glycerol Degradation	Fatty Acid and Lipid Biosynthesis	PA3584, PA3025, PA1489	GlpD		629	1	glyc3p	+	1	ubq9	=	1	dhap	+	1	dmubq9
630	0				630	0				2.7.8.23	99.3024 kcal/mol	carboxyvinyl-carboxyphosphonate phosphorylmutase	Catalyses the transfer and decarboxylation of the carboxy(hydroxy)phosphoryl group, HOOC-P(O)(OH)- (phosphoryl being a 3-valent group), in the formation of an unusual C-P bond that is involved in the biosynthesis of the antibiotic bialaphos.	Glycerolipid metabolism ; Aminophosphonate metabolism ; Aminosugars metabolism ;	Fatty Acid and Lipid Biosynthesis	PA0796	PrpB		630	1	cxvcxp	+	1	h	=	1	hhpp	+	1	co2
631	0.773049				631	75.3597				6.4.1.2	-4.3721924 kcal/mol	acetyl-CoA carboxylase	fatty acid biosynthesis initiation I	Membrane Lipid Metabolism	Fatty Acid and Lipid Biosynthesis	PA3639, PA4847, PA3112, PA4848, PA5436, PA0493, PA0493, PA0494, PA4847	AccA+AccB+AccD+AccC		631	1	accoa	+	1	atp	+	1	hco3	>	1	adp	+	1	h	+	1	malcoa	+	1	phi
632	0				632	0				2.7.8.8	44.922607 kcal/mol	phosphatidylserine synthase	phosphatidylethanolamine biosynthesis I	Membrane Lipid Metabolism	Fatty Acid and Lipid Biosynthesis	PA4693	PssA		632	1	cdpdag_PA	+	1	ser_L	=	1	cmp	+	1	h	+	1	ps_PA
633	0				633	0				2.7.8.41	78.82483 kcal/mol	cardiolipin synthetase	cardiolipin biosynthesis I	Membrane Lipid Metabolism	Fatty Acid and Lipid Biosynthesis	PA5394	Cls		633	2	pg_PA	=	1	cdlp_PA	+	1	glyc
634	0				634	0				2.3.1.179	-6.862854 kcal/mol	β-ketoacyl-[acyl-carrier-protein] synthase II	fatty acid biosynthesis initiation III	Membrane Lipid Metabolism	Fatty Acid and Lipid Biosynthesis	PA1373, PA2965	FabF2, FabF1		634	1	h	+	1	malACP	+	1	acACP	>	1	actACP	+	1	co2
635	0.771049				635	75.3597				2.3.1.39 - 2.3.1.85 - 2.3.1.86	-5.984619 kcal/mol	malonyl CoA-ACP transacylase	fatty acid biosynthesis initiation I	Membrane Lipid Metabolism	Fatty Acid and Lipid Biosynthesis	PA2968	FabD		635	1	ACP	+	1	malcoa	>	1	coa	+	1	malACP
636	0				636	0				1.1.5.3	-15.252228 kcal/mol	glycerol-3-phosphate dehydrogenase	glycerophosphodiester degradation, glycerol degradation I	Oxidative phosphorylation	Fatty Acid and Lipid Biosynthesis	PA3025, PA3584	GlpD2, GlpD		636	1	glyc3p	+	1	ubq8	=	1	dhap	+	1	ubq8h2
637	0				637	0				2.3.1.15	-77.29788 kcal/mol	1, 2-diacyl-sn-glycerol 3-phosphate synthesis	CDP-diacylglycerol biosynthesis I	Phospholipid Biosynthesis	Fatty Acid and Lipid Biosynthesis	PA0005, PA3673	LptA+PlsB		637	0.51	tocdACP	+	0.5	glyc3p	+	0.13	hdeACP	+	0.03	ocdACP	+	0.33	palmACP	>	0.01	dag3p	+	1	ACP
638	0				638	0				2.7.8.5	45.724365 kcal/mol	CDP-diacylglycerol--glycerol-3-phosphate 3-phosphatidyltransferase	cardiolipin biosynthesis II, cardiolipin biosynthesis III, phosphatidylglycerol biosynthesis I (plastidic), phosphatidylglycerol biosynthesis II (non-plastidic), cardiolipin biosynthesis I	Phospholipid Biosynthesis	Fatty Acid and Lipid Biosynthesis	PA2584	PgsA		638	1	cdpdag_PA	+	1	glyc3p	=	1	cmp	+	1	h	+	1	pglyp_PA
639	0				639	0				2.7.8.41	118.24634 kcal/mol	cardiolipin synthetase	cardiolipin biosynthesis II	Phospholipid Biosynthesis	Fatty Acid and Lipid Biosynthesis	PA2155	YbhO		639	1	cdpdag_PA	+	1	pg_PA	>	1	cdlp_PA	+	1	cmp	+	1	h
640	0				640	0				3.1.3.27	-1.8059082 kcal/mol	phosphatidylglycerophosphatase A	phosphatidylglycerol biosynthesis I	Phospholipid Biosynthesis	Fatty Acid and Lipid Biosynthesis	PA4050	PgpA		640	1	h2o	+	1	pglyp_PA	>	1	pg_PA	+	1	phi
641	0				641	0				2.7.7.41	-226.557 kcal/mol	phosphatidate cytidylyltransferase	CDP-diacylglycerol biosynthesis I and II	Phospholipid Biosynthesis	Fatty Acid and Lipid Biosynthesis	PA3651, PA2536	CdsA		641	1	dag3p	+	1	ctp	+	1	h	>	1	cdpdag_PA	+	1	ppi
642	0				642	0				3.1.4.46	66.03546 kcal/mol	glycerophosphoryl diester phosphodiesterase, periplasmic	glycerophosphodiester degradation	Phospholipid degradation ; Glycerolipid metabolism ;	Fatty Acid and Lipid Biosynthesis	PA0347, PA2352	GlpQ		642	1	g3pc	+	1	h2o	>	1	chol	+	1	glyc3p	+	1	h
643	0				643	0				3.1.4.46	3.7846832 kcal/mol	glycerophosphoryl diester phosphodiesterase	glycerophosphodiester degradation	Phospholipid degradation ; Glycerolipid metabolism ;	Fatty Acid and Lipid Biosynthesis	PA0347, PA2352	GlpQ		643	1	g3pe	+	1	h2o	>	1	etha	+	1	glyc3p
644	0				644	19.0532				1.3.8.7	7.6507874 kcal/mol	medium-chain acyl-CoA dehydrogenase	oleate beta-oxidation	Fatty acid metabolism	Fatty Acid and Lipid Biosynthesis	PA0879, PA1535, PA2550, PA4979, PA4994			644	1	fad	+	1	decoylcoa	+	1	h	>	1	fadh2	+	1	tdec2ecoa
645	0				645	19.0532				1.3.8.7	7.6507874 kcal/mol	medium-chain acyl-CoA dehydrogenase	oleate beta-oxidation	Fatty acid metabolism	Fatty Acid and Lipid Biosynthesis	PA0879, PA1535, PA2550, PA4979, PA4994			645	1	fad	+	1	dodecaylcoa	+	1	h	>	1	fadh2	+	1	tdodececoa
646	0				646	0				1.3.8.7	-7.6507874 kcal/mol	medium-chain acyl-CoA dehydrogenase	oleate beta-oxidation	Fatty acid metabolism	Fatty Acid and Lipid Biosynthesis	PA0879, PA1535, PA2550, PA4979, PA4994			646	1	fad	+	1	pmtcoa	+	1	h	=	1	fadh2	+	1	thexdec3ecoa
647	0				647	0.853223				1.3.8.7	7.6507874 kcal/mol	medium-chain acyl-CoA dehydrogenase	oleate beta-oxidation	Fatty acid metabolism	Fatty Acid and Lipid Biosynthesis	PA0879, PA1535, PA2550, PA4979, PA4994			647	1	fad	+	1	octaylcoa	+	1	h	=	1	fadh2	+	1	toc2ecoa
648	0				648	19.0532				1.3.8.7, 1.3.8.8	7.6507874 kcal/mol	medium-chain acyl-CoA dehydrogenase	oleate beta-oxidation	Fatty acid metabolism	Fatty Acid and Lipid Biosynthesis	PA0879, PA1535, PA2550, PA4979, PA4994 and PA1187, PA4435			648	1	fad	+	1	tdcoa	+	1	h	=	1	fadh2	+	1	tdecoa
649	0				649	0.853223				1.3.8.7	7.6507263 kcal/mol	medium-chain acyl-CoA dehydrogenase	oleate beta-oxidation	Fatty acid metabolism	Fatty Acid and Lipid Biosynthesis	PA0879, PA1535, PA2550, PA4979, PA4994			649	1	fad	+	1	hexaylcoa	=	1	fadh2	+	1	hex2ecoa
650	100				650	99.1468				1.3.8.1	21.239746 kcal/mol	short-chain acyl-CoA dehydrogenase	acetyl-CoA fermentation to butyrate II	Acetyl-CoA Fermentation to Butanoate	Generation of Precursor Metabolites and Energy	PA2552			650	1	butd2coa	+	1	fadh2	=	1	btcoa	+	1	fad
651	0				651	0				1.1.1.4	1.0817871 kcal/mol	2, 3-butanediol dehydrogenase	(R, R)-butanediol degradation, (R, R)-butanediol biosynthesis	Carbon compound catabolism ;	Generation of Precursor Metabolites and Energy	PA4153	Tdh_h		651	1	btd_RR	+	1	nad	=	1	actn_R	+	1	h	+	1	nadh
652	0				652	0				1.6.5.3, 7.1.1.2	8.395966 kcal/mol	NADH dehydrogenase (ubiquinone-8 & 2 protons)	Oxidative phosphorylation	Electron Transfer	Generation of Precursor Metabolites and Energy	PA1883, PA2647, PA2952, PA4538	NuoL, EtfB, NdH		652	5	h	+	1	nadh	+	1	ubq8	=	4	h_ext	+	1	nad	+	1	ubq8h2
653	0				653	0				1.18.1.2	9.625305 kcal/mol	ferredoxin-NADP reductase	photosynthesis light reactions	Porphyrin and chlorophyll metabolism ;	Generation of Precursor Metabolites and Energy	PA3397	Fpr		653	2	fdxr42	+	1	h	+	1	nadp	=	2	fdxo42	+	1	nadph
654	0				654	0				1.1.1.28	3.331787 kcal/mol	L-lactate dehydrogenase	pyruvate fermentation to lactate	Pyruvate Fermentation	Generation of Precursor Metabolites and Energy	PA2382	lldA		654	1	lac_D	+	1	nad	=	1	pyr	+	1	h	+	1	nadh
655	0				655	0				1.3.5.1, 1.3.99.1	-5.0422516 kcal/mol	fumarate reductase (quinol)	TCA cycle III	TCA cycle	Generation of Precursor Metabolites and Energy	PA1581, PA1582, PA1584, PA1583	SdhG, SdhD, SdhB, SdhA		655	1	succ	+	1	dmmq8	>	1	fum	+	1	mqn8
656	0				656	0				1.2.7.3	-22.23999 kcal/mol	2-oxoglutarate synthase	TCA cycle V (2-oxoglutarate:ferredoxin oxidoreductase)	TCA cycle	Generation of Precursor Metabolites and Energy				656	1	akg	+	2	fdxo42	+	1	coa	>	1	succoa	+	2	fdxr42	+	1	h	+	1	co2
657	0				657	0							Maintenance Reaction	Maintenance Reaction	Maintenance Reaction				657	1.5	pg3	+	3.7	accoa	+	1.1	akg	+	41.3	atp	+	0.4	e4p	+	0.1	f6p	+	0.1	g3p	+	0.2	g6p	+	3.5	nad	+	18.2	nadph	+
658	0				658	0				3.1.7.2	-10.152283 kcal/mol	guanosine-3′, 5′-bis(diphosphate) 3′-diphosphatase	ppGpp biosynthesis	ppGpp biosynthesis	Metabolic Regulators Biosynthesis	PA0934	RelA		658	1	gdptp	+	1	h2o	>	1	gtp	+	1	ppi
659	0				659	0				3.6.1.40	-101.34076 kcal/mol	guanosine-5′-triphosphate, 3′-diphosphate phosphatase	ppGpp biosynthesis	ppGpp biosynthesis	Metabolic Regulators Biosynthesis	PA5241	Ppx		659	1	gdptp	+	1	h2o	>	1	h	+	1	gdpdp	+	1	phi
660	0				660	0				1.7.1.14	-4.6223145 kcal/mol	nitric-oxide reductase	nitrate reduction I	Denitrification	Nitrogen Compounds Metabolism	PA0523, PA0524	norC, norB		660	1	n2o	+	1	nadp	+	1	h2o	>	2	no	+	1	nadph	+	1	h
661	0				661	0				2.7.1.83	-14.815857 kcal/mol	pseudouridine kinase	pseudouridine degradation	Purine Nucleotides Degradation	Nucleosides and Nucleotides Degradation				661	1	psd	+	1	atp	=	1	psd5p	+	1	adp
662	0				662	0				3.1.4.53	#-62.66223 kcal/mol	cAMP phosphodiesterase	Purine metabolism	Purine Nucleotides Degradation	Nucleosides and Nucleotides Degradation	PA4969	cpdA		662	1	camp	+	1	h2o	>	1	amp	+	1	h
663	3.62				663	3.62				3.5.1.5	-5.9629974 kcal/mol	urease	urea degradation II	Arginine, Putriscine, and Spermidine Metabolism	Nucleotides Salvage	PA4868, PA4865, PA4867	UreC, UreA+UreB		663	2	h	+	1	h2o	+	1	urea	=	1	co2	+	2	nh4
664	0				664	0				3.1.3.5	7.2170105 kcal/mol	stationary phase survival protein SurE	urate biosynthesis/inosine 5'-phosphate degradation adenosine nucleotides degradation II guanosine nucleotides degradation III	Salvage Pathways	Nucleotides Salvage	PA3625, PA0065	SurE	DELETED 1H	664	1	dump	+	1	h2o	>	1	duri	+	1	phi
665	76.5762				665	52.485				3.1.3.5	7.217041 kcal/mol	stationary phase survival protein SurE	urate biosynthesis/inosine 5'-phosphate degradation	Salvage Pathways	Nucleotides Salvage	PA3625, PA0065	SurE	DELETED 1H	665	1	h2o	+	1	xmp	>	1	phi	+	1	xtsn
666	0				666	0				3.1.3.5	7.2170105 kcal/mol	stationary phase survival protein SurE	urate biosynthesis/inosine 5'-phosphate degradation adenosine nucleotides degradation II guanosine nucleotides degradation III	Salvage Pathways	Nucleotides Salvage	PA3625	SurE	DELETED 1H	666	1	h2o	+	1	imp	=	1	ins	+	1	phi
667	0				667	0				3.1.3.5	7.2170105 kcal/mol	stationary phase survival protein SurE	urate biosynthesis/inosine 5'-phosphate degradation adenosine nucleotides degradation II guanosine nucleotides degradation III	Salvage Pathways	Nucleotides Salvage	PA3625		DELETED 1H	667	1	h2o	+	1	ump	>	1	phi	+	1	uri
668	0				668	0				3.1.3.89	7.2170105 kcal/mol	dCMP phosphohydrolaseInferred from experiment alkaline phosphataseInferred from experiment CPS-53 (KpLE1) prophage; deoxyribonucleoside 5'-monophosphate phosphatase 5'-deoxyribonucleotidase acid phosphatase / phosphotransferase		Salvage Pathways	Nucleotides Salvage	PA3625	SurE	DELETED 1H	668	1	dcmp	+	1	h2o	>	1	dcyt	+	1	phi
669	0				669	0				3.1.3.91	7.2170105 kcal/mol	stationary phase survival protein SurE	urate biosynthesis/inosine 5'-phosphate degradation adenosine nucleotides degradation II guanosine nucleotides degradation III	Salvage Pathways	Nucleotides Salvage	PA3625	SurE	DELETED 1H	669	1	cmp	+	1	h2o	>	1	cytd	+	1	phi
670	0				670	0				3.1.3.5	-3.0541382 kcal/mol	CPS-53 (KpLE1) prophage; deoxyribonucleoside 5'-monophosphate phosphatase: yfdR 5'-deoxyribonucleotidase: ushA dCMP phosphohydrolase: yfbR acid phosphatase / phosphotransferase: aphA	urate biosynthesis/inosine 5'-phosphate degradation adenosine nucleotides degradation II guanosine nucleotides degradation III	Salvage Pathways	Nucleotides Salvage	PA3625	SurE	DELETED 1H	670	1	dtmp	+	1	h2o	=	1	phi	+	1	thymd
671	0				671	0				2.7.4.6	94.98999 kcal/mol	nucleoside diphosphate kinase	UTP and CTP de novo biosynthesis	Salvage Pathways	Purine and pyrimidine Nucleotide Biosynthesis	PA3807	Ndk		671	1	atp	+	1	udp	=	1	adp	+	1	utp
672	0				672	0				1.17.4.1	34.87375 kcal/mol	ribonucleotide-diphosphate reductase	adenosine deoxyribonucleotides de novo biosynthesis I and II	Purine Deoxyribonucleotides De Novo Biosynthesis	Purine Nucleotide Biosynthesis	PA1155, PA1156, PA5497	NrdB, NrdA, NrdJa		672	1	adp	+	1	trdrd	>	1	dadp	+	1	h2o	+	1	trdox
673	100				673	100				1.17.4.1	-10.865234 kcal/mol	ribonucleotide-diphosphate reductase	guanosine deoxyribonucleotides de novo biosynthesis I and II	Purine Deoxyribonucleotides De Novo Biosynthesis	Purine Nucleotide Biosynthesis	PA1155, PA1156, PA5497	NrdB, NrdA, NrdJa		673	1	gdp	+	1	trdrd	=	1	dgdp	+	1	h2o	+	1	trdox
674	0				674	0				1.17.4.2	-10.865234 kcal/mol	anaerobic ribonucleoside triphosphate reductase	adenosine deoxyribonucleotides de novo biosynthesis II	Purine Deoxyribonucleotides De Novo Biosynthesis	Purine Nucleotide Biosynthesis	PA1920	NrdD		674	1	atp	+	1	trdrd	=	1	datp	+	1	h2o	+	1	trdox
675	0				675	0				1.17.4.2	-10.865234 kcal/mol	anaerobic ribonucleoside triphosphate reductase	guanosine deoxyribonucleotides de novo biosynthesis II	Purine Deoxyribonucleotides De Novo Biosynthesis	Purine Nucleotide Biosynthesis	PA1920	NrdD		675	1	gtp	+	1	trdrd	=	1	dgtp	+	1	h2o	+	1	trdox
676	76.5762				676	52.485				2.4.2.1	0.72998047 kcal/mol	purine-nucleoside phosphorylase	xanthine and xanthosine salvage	Purine Nucleotide Salvage	Purine Nucleotide Biosynthesis	PA1574			676	1	xtsn	+	1	phi	>	1	xan	+	1	r5p
677	0				677	0				2.7.1.74 - 2.7.1.76 - 2.7.1.145	-14.815857 kcal/mol	2′-deoxyadenosine kinase	purine deoxyribonucleosides salvage	Purine Nucleotide Salvage	Purine Nucleotide Biosynthesis				677	1	dad_2	+	1	atp	>	1	damp	+	1	adp	+	1	h
678	0				678	0				2.7.1.74 - 2.7.1.113 - 2.7.1.145	-14.815857 kcal/mol	deoxyguanosine kinase	purine deoxyribonucleosides salvage	Purine Nucleotide Salvage	Purine Nucleotide Biosynthesis				678	1	dgsn	+	1	atp	>	1	dgmp	+	1	adp	+	1	h
679	0				679	0				2.7.4.3	-0.25585937 kcal/mol	adenylate kinase	adenosine ribonucleotides de novo biosynthesis	Salvage Pathways	Purine Nucleotide Biosynthesis	PA3686	Adk		679	1	amp	+	1	atp	>	2	adp
680	100				680	100				2.7.4.8	-0.78582764 kcal/mol	guanylate kinase	guanosine ribonucleotides de novo biosynthesis	Salvage Pathways	Purine Nucleotide Biosynthesis	PA5336	Gmk		680	1	amp	+	1	gtp	>	1	adp	+	1	gdp
681	18.4403				681	17.1394				2.7.4.3 - 2.7.4.10	-95.24597 kcal/mol	nucleoside-triphosphate—adenylate kinase	adenosine ribonucleotides de novo biosynthesis superpathway of adenosine nucleotides de novo biosynthesis I superpathway of adenosine nucleotides de novo biosynthesis II superpathway of purine nucleotides de novo biosynthesis I superpathway of purine nucleotides de novo biosynthesis II	Salvage Pathways	Purine Nucleotide Biosynthesis	PA3686	Adk		681	1	amp	+	1	itp	=	1	adp	+	1	idp
682	0				682	0				2.7.4.8	-0.78582764 kcal/mol	guanylate kinase	guanosine ribonucleotides de novo biosynthesis	Salvage Pathways	Purine Nucleotide Biosynthesis	PA5336	Gmk		682	1	atp	+	1	gmp	>	1	adp	+	1	gdp
683	0				683	0				2.7.4.6	94.99011 kcal/mol	nucleoside diphosphate kinase	ppGpp biosynthesis, guanosine ribonucleotides de novo biosynthesis	Salvage Pathways	Purine Nucleotide Biosynthesis	PA3807	Ndk	DELETED 1H	683	1	atp	+	1	gdp	=	1	adp	+	1	gtp
684	100				684	100				2.7.4.6	94.98999 kcal/mol	nucleoside diphosphate kinase	guanosine deoxyribonucleotides de novo biosynthesis I, guanosine deoxyribonucleotides de novo biosynthesis II, purine deoxyribonucleosides salvage	Salvage Pathways	Purine Nucleotide Biosynthesis	PA3807	Ndk	DELETED 1H	684	1	atp	+	1	dgdp	=	1	adp	+	1	dgtp
685	0				685	0				2.7.4.6	94.98999 kcal/mol	nucleoside diphosphate kinase	purine deoxyribonucleosides salvage, adenosine deoxyribonucleotides de novo biosynthesis, adenosine deoxyribonucleotides de novo biosynthesis II	Salvage Pathways	Purine Nucleotide Biosynthesis	PA3807	Ndk		685	1	atp	+	1	dadp	=	1	adp	+	1	datp
686	19.4013				686	16.869				6.3.2.6	-7.658325 kcal/mol	phosphoribosylaminoimidazole-succinocarboxamide synthase	inosine-5'-phosphate biosynthesis I and II	Purine Nucleotide Biosynthesis	Purine Nucleotide Biosynthesis	PA1013	PurC	DELETED 1H	686	1	ampdriz4c	+	1	asp_L	+	1	atp	>	1	aics	+	1	adp	+	1	h	+	1	phi
687	17.1134				687	11.0924				3.2.2.1	-0.73301315 kcal/mol	purine nucleosidase	guanine and guanosine salvage II	Guanine and Guanosine Salvage	Purine Nucleotide Biosynthesis				687	1	gsn	+	1	h2o	>	1	rib_D	+	1	gua
688	0				688	0				4.3.2.2	55.0455 kcal/mol	adenylosuccinate lyase	adenosine ribonucleotides de novo biosynthesis	Purine and Pyrimidine Biosynthesis	Purine Nucleotide Biosynthesis	PA3516, PA3517, PA2629	PurB_h, PurB		688	1	dcamp	=	1	amp	+	1	fum
689	19.4013				689	16.869				4.3.2.2	9.836487 kcal/mol	adenylosuccinate lyase	inosine-5'-phosphate biosynthesis I, inosine-5'-phosphate biosynthesis II	Purine and Pyrimidine Biosynthesis	Purine Nucleotide Biosynthesis	PA2629	PurB		689	1	aics	=	1	aicar	+	1	fum
690	0				690	0				6.3.4.4	-103.56061 kcal/mol	adenylosuccinate synthetase	adenosine ribonucleotides de novo biosynthesis	Purine and Pyrimidine Biosynthesis	Purine Nucleotide Biosynthesis	PA4938	PurA		690	1	asp_L	+	1	gtp	+	1	imp	>	1	dcamp	+	1	gdp	+	2	h	+	1	phi
691	19.4013				691	16.869				2.1.2.3	18.96 kcal/mol	bifunctional phosphoribosylaminoimidazolecarboxamide formyltransferase/IMP cyclohydrolase	inosine-5'-phosphate biosynthesis I, inosine-5'-phosphate biosynthesis II	Purine and Pyrimidine Biosynthesis	Purine Nucleotide Biosynthesis	PA4854	PurH		691	1	fthf	+	1	aicar	=	1	fprica	+	1	thf
692	0				692	0				4.1.1.21	14.560577 kcal/mol	phosphoribosylaminoimidazole carboxylase ATPase subunit	inosine-5'-phosphate biosynthesis II	Purine and Pyrimidine Biosynthesis	Purine Nucleotide Biosynthesis	PA5425	PurK	DELETED 1ATP, 1ADP, 1pi	692	1	air	+	1	co2	>	1	ampdriz4c	+	2	h
693	0				693	0				5.4.99.18	6.31 kcal/mol	N5-carboxyaminoimidazole ribonucleotide mutase	inosine-5'-phosphate biosynthesis I, inosine-5'-phosphate biosynthesis III	Purine and Pyrimidine Biosynthesis	Purine Nucleotide Biosynthesis	PA5426	PurE		693	1	pr5caiz	=	1	ampdriz4c
694	6.45796				694	16.869				2.1.2.2	16.471771 kcal/mol	phosphoribosylglycinamide formyltransferase	5-aminoimidazole ribonucleotide biosynthesis I, tetrahydrofolate salvage from 5, 10-methenyltetrahydrofolate	Purine and Pyrimidine Biosynthesis	Purine Nucleotide Biosynthesis	PA3751, PA0836, PA0944	PurT, PurN		694	1	fthf	+	1	gar	=	1	fgam	+	1	h	+	1	thf
695	12.9433				695	0				6.3.1.21	-8.969971 kcal/mol	phosphoribosylglycinamide formyltransferase 2	5-aminoimidazole ribonucleotide biosynthesis II, superpathway of 5-aminoimidazole ribonucleotide biosynthesis	Purine and Pyrimidine Biosynthesis	Purine Nucleotide Biosynthesis	PA3751, PA0836	PurT		695	1	atp	+	1	form	+	1	gar	>	1	adp	+	1	fgam	+	1	h	+	1	phi
696	19.4013				696	16.869				2.4.2.14	2.0541382 kcal/mol	amidophosphoribosyltransferase	5-aminoimidazole ribonucleotide biosynthesis I, 5-aminoimidazole ribonucleotide biosynthesis II, superpathway of 5-aminoimidazole ribonucleotide biosynthesis	Purine and Pyrimidine Biosynthesis	Purine Nucleotide Biosynthesis	PA3108	PurF		696	1	gln_L	+	1	h2o	+	1	prpp	=	1	glu_L	+	1	ppi	+	1	pram
697	17.1134				697	11.0924				6.3.5.2	-15.792969 kcal/mol	GMP synthase	guanosine ribonucleotides de novo biosynthesis	Purine and Pyrimidine Biosynthesis	Purine Nucleotide Biosynthesis	PA3769, PA1742	GuaA, GuaA_h		697	1	atp	+	1	gln_L	+	1	h2o	+	1	xmp	>	1	amp	+	1	glu_L	+	1	gmp	+	2	h	+	1	ppi
698	19.4013				698	16.869				3.5.4.10	26.846008 kcal/mol	bifunctional phosphoribosylaminoimidazolecarboxamide formyltransferase/IMP cyclohydrolase	inosine-5'-phosphate biosynthesis I, inosine-5'-phosphate biosynthesis II	Purine and Pyrimidine Biosynthesis	Purine Nucleotide Biosynthesis	PA4854	PurH		698	1	fprica	=	1	h2o	+	1	imp
699	0				699	0				3.6.1.41	-14.543213 kcal/mol	diadenosine tetraphosphatase		Purine metabolism ;	Purine Nucleotide Biosynthesis	PA0590	ApaH		699	1	ap4a	+	1	h2o	=	2	adp	+	2	h
700	0				700	0				3.1.7.2	-11.400513 kcal/mol	guanosine-3', 5'-bis(diphosphate) 3'-pyrophosphohydrolase	ppGpp biosynthesis	Purine metabolism ;	Purine Nucleotide Biosynthesis	PA5338	SpoT		700	1	gdpdp	+	1	h2o	>	1	gdp	+	1	ppi
701	17.1134				701	11.0924				3.5.4.3	-4.1229954 kcal/mol	guanine deaminase	guanosine nucleotides degradation III	Purine metabolism ;	Purine Nucleotide Biosynthesis	PA0134, PA1521	Gda2, Gda1		701	1	gua	+	1	h2o	+	1	h	=	1	nh4	+	1	xan
702	19.4013				702	16.869				6.3.4.13	-6.265869 kcal/mol	phosphoribosylamine--glycine ligase	5-aminoimidazole ribonucleotide biosynthesis I and II	Purine Nucleotide Biosynthesis	Purine Nucleotide Biosynthesis	PA4855	PurD		702	1	atp	+	1	gly	+	1	pram	>	1	adp	+	1	gar	+	1	h	+	1	phi
703	19.4013				703	16.869				6.3.3.1	9.974121 kcal/mol	phosphoribosylaminoimidazole synthetase	5-aminoimidazole ribonucleotide biosynthesis I and II	Purine Nucleotide Biosynthesis	Purine Nucleotide Biosynthesis	PA0945	PurM		703	1	atp	+	1	fpram	>	1	adp	+	1	air	+	1	h	+	1	phi
704	19.4013				704	16.869				6.3.5.3	-9.204773 kcal/mol	phosphoribosylformylglycinamidine synthase	5-aminoimidazole ribonucleotide biosynthesis I	Purine Nucleotide Biosynthesis	Purine Nucleotide Biosynthesis	PA3763	PurL		704	1	atp	+	1	fgam	+	1	gln_L	+	1	h2o	>	1	adp	+	1	fpram	+	1	glu_L	+	1	h	+	1	phi
705	80.5987				705	83.131				4.1.1.21	14.560577 kcal/mol	phosphoribosylaminoimidazole carboxylase catalytic subunit	inosine-5'-phosphate biosynthesis II	Purines, pyrimidines, nucleosides, and nucleotides	Purine Nucleotide Biosynthesis	PA5426, PA5425	PurE, PurK		705	1	ampdriz4c	+	2	h	=	1	air	+	1	co2
706	37.2693				706	35.616				3.2.2.7	-4.19302 kcal/mol	adenosine nucleosidase	adenine and adenosine salvage II	Adenine and Adenosine Salvage	Purine Nucleotide Salvage	PA0143	Nuh		706	1	adn	+	1	h2o	>	1	ade	+	1	rib_D
707	0				707	0				4.6.1.1	43.573364 kcal/mol	adenylate cyclase	Purine metabolism	Nucleotide Salvage Pathway	Purine Nucleotide Salvage	PA2191, PA3217, PA5272	ExoY, CyaB, CyaA		707	1	atp	>	1	camp	+	1	ppi
708	19.9056				708	0				3.5.4.4	-49.792007 kcal/mol	adenosine deaminase	adenosine nucleotides degradation II	Salvage Pathways	Purine Nucleotide Salvage	PA0148, PA1469, PA4543	Add, LACC1		708	1	adn	+	1	h	+	1	h2o	>	1	ins	+	1	nh4
709	0				709	0				2.7.1.20	-13.725861 kcal/mol	adenosine kinase	adenine and adenosine salvage VI	Salvage Pathways	Purine Nucleotide Salvage	PA1950	RbsK		709	1	adn	+	1	atp	=	1	adp	+	1	amp	+	1	h
710	76.5762				710	70.685				2.4.2.7	-5.28479 kcal/mol	adenine phosphoribosyltransferase	adenine and adenosine salvage I, adenine and adenosine salvage II	Salvage Pathways	Purine Nucleotide Salvage	PA1543	Apt		710	1	ade	+	1	prpp	>	1	amp	+	1	ppi
711	0				711	0				3.2.2.4	-5.2829895 kcal/mol	AMP nucleosidase	adenosine nucleotides degradation III	Salvage Pathways	Purine Nucleotide Salvage	PA3970	Amn		711	1	amp	+	1	h2o	>	1	ade	+	1	r5p
712	0				712	0				3.5.4.4	3.7170029 kcal/mol	adenosine deaminase	purine deoxyribonucleosides degradation	Salvage Pathways	Purine Nucleotide Salvage	PA0148, PA1469, PA4543	Add, LACC1		712	1	dad_2	+	1	h	+	1	h2o	>	1	din	+	1	nh4
713	0				713	0				2.7.4.11 - 2.7.4.13	-0.7857666 kcal/mol	(deoxy)adenylate kinase	purine deoxyribonucleosides salvage	Salvage Pathways	Purine Nucleotide Salvage	PA3686	Adk		713	1	atp	+	1	damp	=	1	adp	+	1	dadp
714	0				714	0				2.7.4.9 -2.7.4.12 - 2.7.4.13	-0.78582764 kcal/mol	deoxyguanylate kinase (dGMP:ATP)	purine deoxyribonucleosides salvage	Salvage Pathways	Purine Nucleotide Salvage	PA5336	Gmk		714	1	atp	+	1	gmp	=	1	adp	+	1	gdp
715	0				715	0				3.1.5.1	2.536438 kcal/mol	deoxyguanosinetriphosphate triphosphohydrolase		Salvage Pathways	Purine Nucleotide Salvage	PA1124, PA3043	Dgt, Dgt_h		715	1	dgtp	+	1	h2o	>	1	dgsn	+	1	pppi	+	1	h
716	0				716	0				2.4.2.8	-0.7347412 kcal/mol	hypoxanthine-guanine phosphoribosyltransferase	guanine and guanosine salvage, guanine and guanosine salvage II	Salvage Pathways	Purine Nucleotide Salvage	PA4645, PA5298	Hpt, HprT		716	1	gua	+	1	prpp	>	1	gmp	+	1	ppi
717	0				717	0				2.4.2.8	40.004272 kcal/mol	hypoxanthine-guanine phosphoribosyltransferase	guanine and guanosine salvage ; guanine and guanosine salvage II	Salvage Pathways	Purine Nucleotide Salvage	PA4645	Hpt		717	1	hxan	+	1	prpp	>	1	imp	+	1	ppi
718	0				718	0				3.1.3.5	6.127014 kcal/mol	stationary phase survival protein SurE	adenosine nucleotides degradation II	Salvage Pathways	Purine Nucleotide Salvage	PA3625	SurE	Deleted: 1 h	718	1	damp	+	1	h2o	>	1	dad_2	+	1	phi
719	0				719	0				3.1.3.5	6.127014 kcal/mol	stationary phase survival protein SurE	adenosine nucleotides degradation II	Salvage Pathways	Purine Nucleotide Salvage	PA3625	SurE	Deleted: 1 h	719	1	amp	+	1	h2o	>	1	adn	+	1	phi
720	0				720	0				3.1.3.5	7.2170105 kcal/mol	stationary phase survival protein SurE	guanosine nucleotides degradation III	Salvage Pathways	Purine Nucleotide Salvage	PA3625, PA0065	SurE	Deleted: 1 h	720	1	dgmp	+	1	h2o	>	1	dgsn	+	1	phi
721	17.1134				721	11.0924				3.1.3.5	7.2170105 kcal/mol	stationary phase survival protein SurE	guanosine nucleotides degradation III	Salvage Pathways	Purine Nucleotide Salvage	PA3625, PA0065	SurE	Deleted: 1 h	721	1	gmp	+	1	h2o	>	1	gsn	+	1	phi
722	0				722	0				3.1.5.1	2.536438 kcal/mol	deoxyguanosinetriphosphate triphosphohydrolase		Salvage Pathways	Purine Nucleotide Salvage	PA1124, PA3043	Dgt, Dgt_h		722	1	gtp	+	1	h2o	>	1	gsn	+	1	pppi	+	1	h
723	18.4403				723	17.1394				2.7.4.6	94.98999 kcal/mol	nucleoside diphosphate kinase	adenosine deoxyribonucleotides de novo biosynthesis	Adenosine Deoxyribonucleotides De Novo Biosynthesis	Purine Nucleotide Biosynthesis	PA3807	ndk		723	1	atp	+	1	idp	=	1	adp	+	1	itp
[truncated: 1,301 more rows]
[truncated: 131 more columns]

## Sheet: Supplementary Table 6
pvdH target sequences
Rank	Target sequence	Genomic location	Strand	GC content (%)	Self-complementarity	MM0	MM1	MM2	MM3	Efficiency
[truncated: 146 more rows]

## Sheet: Supplementary Table 7
fabI target sequences
[truncated: 79 more rows]

## Sheet: Supplementary Table 8
Base-paired probabilities for gRNAs targeting the pvdH and fabI genes
[truncated: 19 more rows]

[truncated: 1 more sheets: Supplementary Table 9]
